# Supplementary material for: Synthesis and structure of 1′,4′-diphenyl-1a,1′,4′,4′′,5′′,9b-hexa­hydro-2′′H-di­spiro­[cyclopropa[l]phenanthrene-1,2′-[1,4]ep­oxy­naphthalene-3′,3′′-thio­phene]
Source: Acta Crystallogr E Crystallogr Commun. 2025 May 13;81(Pt 6):501–4. doi: 10.1107/S2056989025004104 (PMC12142417; doi:10.1107/S2056989025004104)
Supplement: Supplementary file 1 [file e-81-00501-sup1.cif]

##############################################################################
#                                                                            #
# This CIF contains the data in a paper accepted for publication in          #
# Acta Crystallographica Section E. It conforms to the requirements of       #
# Notes for Authors for Acta Crystallographica Section E, and has been       #
# peer reviewed under the auspices of the IUCr Commission on Journals.       #
#                                                                            #
# Full details of the Crystallographic Information File format               #
# are given in the paper "The Crystallographic Information File (CIF):       #
# a New Standard Archive File for Crystallography" by S. R. Hall, F. H.      #
# Allen and I. D. Brown [Acta Cryst. (1991), A47, 655-685].                  #
#                                                                            #
# The current version of the core CIF dictionary is obtainable from          #
# ftp://ftp.iucr.org/pub/cif_core.dic.                                       #
#                                                                            #
# Software is freely available for graphical display of the structure(s)     #
# in this CIF. For information consult the CIF software page                 #
# http://www.iucr.org/resources/cif/software.                                #
#                                                                            #
# This file may be used for bona fide research purposes within the           #
# scientific community so long as proper attribution is given to the journal # 
# article from which it was obtained.                                        #
#                                                                            #
##############################################################################
data_I
_audit_creation_method
;
Olex2 1.5
(compiled 2025.04.05 svn.rf049d14d for OlexSys, GUI svn.r7205)
;
_journal_date_recd_electronic     2025-05-05
_journal_date_accepted     2025-05-06
_journal_name_full     'Acta Crystallographica, Section E'
_journal_year     2025
_journal_volume     81
_journal_issue      6
_journal_page_first     0
_journal_page_last     0
_journal_paper_category     GO
_journal_paper_doi     10.1107/S2056989025004104
_journal_coeditor_code     HB8140
_publ_contact_author_name     'Dasan M. Thamattoor'
_publ_contact_author_address
;
Department of Chemistry
Colby College
Waterville, ME 04901 USA
;
_publ_contact_author_email     'dmthamat@colby.edu'
_publ_contact_author_fax     ?
_publ_contact_author_phone     '207-859-5765'
_publ_section_title
;\
Synthesis and structure of 1',4'-diphenyl-1a,1',4',4'',5'',9
b-hexahydro-2''<i>H</i>-dispiro[cyclopropa[<i>l</i>]phenanthrene-1,2'-[1,4]\
epoxynaphthalene-3',3''-thiophene]
;
loop_
    _publ_author_name
    _publ_author_footnote
    _publ_author_address
    'Wen, Yuewei' .
;
Department of Chemistry
Colby College
Waterville, ME 04901
USA
;
    'Thamattoor, Dasan M.' .
;
Department of Chemistry
Colby College
Waterville, ME 04901
USA
;
_publ_section_synopsis
;\
The title compound was inadvertently prepared as a Diels--Alder adduct between
1,3-diphenylisobenzofuran and 3-(1a,9
b-dihydro-1<i>H</i>-cyclopropa[<i>l</i>]phenanthren-1-ylidene)\
tetrahydrothiophene. A combination of fused, bridged, and spirocyclic ring
systems are all featured within a single molecular structure of this highly
crowded polycyclic compound.
;
_chemical_name_systematic
;\
1',4'-Diphenyl-1a,1',4',4'',5'',9b-hexahydro-2''<i>H</i>-\
dispiro[cyclopropa[l]phenanthrene-1,2'-[1,4]epoxynaphthalene-3',3''-thiophene]
;
_chemical_name_common     ?
_chemical_formula_moiety     'C39 H30 O S'
_chemical_formula_sum     'C39 H30 O S'
_chemical_formula_iupac     'C39 H30 O S'
_chemical_formula_weight     546.69
_chemical_melting_point     ?
_space_group_crystal_system     monoclinic
_space_group_name_H-M_alt     'P 1 21/n 1'
_space_group_name_Hall     '-P 2yn'
loop_
    _space_group_symop_operation_xyz
    'x, y, z'
    '-x+1/2, y+1/2, -z+1/2'
    '-x, -y, -z'
    'x-1/2, -y-1/2, z-1/2'
_cell_length_a     10.2352(14)
_cell_length_b     14.3939(14)
_cell_length_c     19.120(3)
_cell_angle_alpha     90
_cell_angle_beta     98.121(12)
_cell_angle_gamma     90
_cell_volume     2788.6(6)
_cell_formula_units_Z     4
_cell_measurement_reflns_used     9835
_cell_measurement_theta_min     2.57
_cell_measurement_theta_max     26.37
_cell_measurement_temperature     173
_exptl_crystal_description     prism
_exptl_crystal_colour     'clear colourless'
_exptl_crystal_size_max     0.21
_exptl_crystal_size_mid     0.15
_exptl_crystal_size_min     0.10
_exptl_crystal_density_diffrn     1.302
_exptl_crystal_density_meas     ?
_exptl_crystal_density_method     'not measured'
_exptl_crystal_F_000     1152
_exptl_absorpt_coefficient_mu     0.148
_exptl_absorpt_correction_type     multi-scan
_exptl_absorpt_process_details
;
(SADABS; Krause <i>et al.</i>,  2015)
;
_exptl_absorpt_correction_T_min     0.6997
_exptl_absorpt_correction_T_max     0.7454
_diffrn_ambient_temperature     173
_diffrn_source     'sealed X-ray tube'
_diffrn_source_power     1.0
_diffrn_source_voltage     50.0
_diffrn_source_current     20.0
_diffrn_radiation_type     'Mo K\a'
_diffrn_radiation_wavelength     0.71073
_diffrn_radiation_monochromator     'curved graphite'
_diffrn_measurement_device_type     'Bruker D8 QUEST ECO diffractometer'
_diffrn_measurement_device     'three-circle diffractometer'
_diffrn_measurement_method     '\w and \f scans'
_diffrn_detector     'Charge-integrating Pixel Array (CPA) area detector'
_diffrn_detector_area_resol_mean     7.9
_diffrn_reflns_number     34580
_diffrn_reflns_av_R_equivalents     0.0348
_diffrn_reflns_av_unetI/netI     0.0263
_diffrn_reflns_theta_min     2.795
_diffrn_reflns_theta_max     26.394
_diffrn_reflns_theta_full     25.242
_diffrn_measured_fraction_theta_max     0.997
_diffrn_measured_fraction_theta_full     0.998
_diffrn_reflns_limit_h_min     -12
_diffrn_reflns_limit_h_max     11
_diffrn_reflns_limit_k_min     -18
_diffrn_reflns_limit_k_max     17
_diffrn_reflns_limit_l_min     -23
_diffrn_reflns_limit_l_max     23
_diffrn_standards_number     0
_diffrn_radiation_probe     x-ray
_refine_special_details     ?
_reflns_number_total     5692
_reflns_number_gt     4424
_reflns_threshold_expression     'I > 2\s(I)'
_refine_ls_structure_factor_coef     Fsqd
_refine_ls_matrix_type     full
_refine_ls_R_factor_all     0.0669
_refine_ls_R_factor_gt     0.0482
_refine_ls_wR_factor_gt     0.1067
_refine_ls_wR_factor_ref     0.1169
_refine_ls_goodness_of_fit_ref     1.039
_refine_ls_restrained_S_all     1.039
_refine_ls_number_reflns     5692
_refine_ls_number_parameters     370
_refine_ls_number_restraints     0
_refine_ls_hydrogen_treatment     constr
_refine_ls_weighting_scheme     calc
_refine_ls_weighting_details
              'w=1/[\s^2^(Fo^2^)+(0.0449P)^2^+1.7735P] where P=(Fo^2^+2Fc^2^)/3'
_atom_sites_solution_hydrogens     geom
_atom_sites_solution_primary     dual
_atom_sites_solution_secondary     ?
_refine_ls_shift/su_max     0.000
_refine_ls_shift/su_mean     0.000
_refine_diff_density_max     0.510
_refine_diff_density_min     -0.706
_refine_ls_extinction_method     none
_refine_ls_extinction_coef     .
loop_
    _atom_type_symbol
    _atom_type_description
    _atom_type_scat_dispersion_real
    _atom_type_scat_dispersion_imag
    _atom_type_scat_source
    'C' 'C' 0.0033 0.0016
                         'International Tables Vol C Tables 4.2.6.8 and 6.1.1.4'
    'H' 'H' 0.0000 0.0000
                         'International Tables Vol C Tables 4.2.6.8 and 6.1.1.4'
    'O' 'O' 0.0106 0.0060
                         'International Tables Vol C Tables 4.2.6.8 and 6.1.1.4'
    'S' 'S' 0.1246 0.1234
                         'International Tables Vol C Tables 4.2.6.8 and 6.1.1.4'
_computing_data_collection
;
APEX4 Ver. 2021.10-0 (Bruker, 2021)
;
_computing_cell_refinement
;
SAINT-Plus V8.40B (Bruker, 2021)
;
_computing_data_reduction
;
SAINT-Plus V8.40B (Bruker, 2021)
;
_computing_structure_solution
;
<i>SHELXT</i> (Sheldrick, 2015a)
;
_computing_structure_refinement
;
<i>SHELXL</i> (Sheldrick, 2015b)
;
_computing_molecular_graphics
;
Olex2 1.5 (Dolomanov <i>et al.</i>,  2009)
;
_computing_publication_material
;
Olex2 1.5 (Dolomanov <i>et al.</i>,  2009)
;
loop_
    _atom_site_type_symbol
    _atom_site_label
    _atom_site_fract_x
    _atom_site_fract_y
    _atom_site_fract_z
    _atom_site_U_iso_or_equiv
    _atom_site_adp_type
    _atom_site_calc_flag
    _atom_site_occupancy
    _atom_site_disorder_assembly
    _atom_site_disorder_group
    S S1 0.50970(8) 0.41369(5) 0.15667(4) 0.0686(2) Uani d 1 . .
    O O1 0.44774(11) 0.32159(8) 0.39494(6) 0.0243(3) Uani d 1 . .
    C C1 0.21870(16) 0.21536(12) 0.27250(8) 0.0242(4) Uani d 1 . .
    H H1 0.172212 0.194188 0.312277 0.029 Uiso calc 1 . .
    C C2 0.13212(16) 0.25996(12) 0.21334(9) 0.0252(4) Uani d 1 . .
    C C3 0.02796(18) 0.31451(13) 0.22878(10) 0.0323(4) Uani d 1 . .
    H H3 0.012505 0.319988 0.276449 0.039 Uiso calc 1 . .
    C C4 -0.05379(19) 0.36102(14) 0.17650(11) 0.0380(5) Uani d 1 . .
    H H4 -0.125098 0.397612 0.187890 0.046 Uiso calc 1 . .
    C C5 -0.0298(2) 0.35332(14) 0.10711(11) 0.0398(5) Uani d 1 . .
    H H5 -0.083540 0.386277 0.070746 0.048 Uiso calc 1 . .
    C C6 0.0713(2) 0.29818(14) 0.09073(10) 0.0362(5) Uani d 1 . .
    H H6 0.086403 0.293921 0.042933 0.043 Uiso calc 1 . .
    C C7 0.15291(18) 0.24800(13) 0.14271(9) 0.0288(4) Uani d 1 . .
    C C8 0.24977(18) 0.17904(14) 0.12482(9) 0.0313(4) Uani d 1 . .
    C C9 0.2579(2) 0.15425(18) 0.05462(10) 0.0469(6) Uani d 1 . .
    H H9 0.206655 0.187384 0.017452 0.056 Uiso calc 1 . .
    C C10 0.3381(2) 0.0833(2) 0.03820(12) 0.0576(7) Uani d 1 . .
    H H10 0.342044 0.068378 -0.009858 0.069 Uiso calc 1 . .
    C C11 0.4130(2) 0.03367(18) 0.09116(12) 0.0529(6) Uani d 1 . .
    H H11 0.467554 -0.015965 0.079862 0.064 Uiso calc 1 . .
    C C12 0.4078(2) 0.05710(15) 0.16109(11) 0.0389(5) Uani d 1 . .
    H H12 0.458939 0.022875 0.197677 0.047 Uiso calc 1 . .
    C C13 0.32889(17) 0.12991(13) 0.17858(9) 0.0286(4) Uani d 1 . .
    C C14 0.32479(17) 0.14966(12) 0.25452(9) 0.0261(4) Uani d 1 . .
    H H14 0.335878 0.093116 0.285180 0.031 Uiso calc 1 . .
    C C15 0.36395(16) 0.23926(12) 0.29390(8) 0.0226(4) Uani d 1 . .
    C C16 0.41919(17) 0.22644(12) 0.37444(8) 0.0258(4) Uani d 1 . .
    C C17 0.55821(18) 0.18749(12) 0.37587(9) 0.0281(4) Uani d 1 . .
    C C18 0.6166(2) 0.10124(14) 0.38863(10) 0.0412(5) Uani d 1 . .
    H H18 0.567022 0.049790 0.401533 0.049 Uiso calc 1 . .
    C C19 0.7495(2) 0.09164(16) 0.38213(12) 0.0504(6) Uani d 1 . .
    H H19 0.790663 0.032781 0.390675 0.060 Uiso calc 1 . .
    C C20 0.8226(2) 0.16548(16) 0.36359(11) 0.0469(5) Uani d 1 . .
    H H20 0.913322 0.157079 0.359511 0.056 Uiso calc 1 . .
    C C21 0.76479(19) 0.25235(15) 0.35078(10) 0.0357(4) Uani d 1 . .
    H H21 0.814975 0.303723 0.338266 0.043 Uiso calc 1 . .
    C C22 0.63206(17) 0.26214(12) 0.35671(9) 0.0263(4) Uani d 1 . .
    C C23 0.53653(16) 0.34333(12) 0.34482(8) 0.0229(4) Uani d 1 . .
    C C24 0.44049(16) 0.32564(11) 0.27199(8) 0.0223(3) Uani d 1 . .
    C C25 0.35150(17) 0.41160(12) 0.25493(9) 0.0258(4) Uani d 1 . .
    H H25A 0.266860 0.392578 0.226991 0.031 Uiso calc 1 . .
    H H25B 0.332092 0.440339 0.299371 0.031 Uiso calc 1 . .
    C C26 0.42069(19) 0.48164(13) 0.21327(10) 0.0342(4) Uani d 1 . .
    H H26A 0.482016 0.520723 0.245453 0.041 Uiso calc 1 . .
    H H26B 0.355581 0.522429 0.184948 0.041 Uiso calc 1 . .
    C C27 0.51737(18) 0.30983(13) 0.20922(9) 0.0278(4) Uani d 1 . .
    H H27A 0.478300 0.257214 0.180133 0.033 Uiso calc 1 . .
    H H27B 0.610486 0.294498 0.226875 0.033 Uiso calc 1 . .
    C C28 0.32541(19) 0.18490(14) 0.41952(9) 0.0328(4) Uani d 1 . .
    C C29 0.24205(19) 0.24318(17) 0.45050(10) 0.0416(5) Uani d 1 . .
    H H29 0.250992 0.308669 0.447239 0.050 Uiso calc 1 . .
    C C30 0.1447(2) 0.2052(2) 0.48655(11) 0.0581(7) Uani d 1 . .
    H H30 0.087799 0.244976 0.508024 0.070 Uiso calc 1 . .
    C C31 0.1315(3) 0.1098(2) 0.49090(11) 0.0645(8) Uani d 1 . .
    H H31 0.064266 0.084173 0.514600 0.077 Uiso calc 1 . .
    C C32 0.2143(3) 0.0523(2) 0.46137(11) 0.0597(8) Uani d 1 . .
    H H32 0.205633 -0.013121 0.465296 0.072 Uiso calc 1 . .
    C C33 0.3107(2) 0.08884(16) 0.42580(10) 0.0445(5) Uani d 1 . .
    H H33 0.367904 0.048205 0.405312 0.053 Uiso calc 1 . .
    C C34 0.59274(17) 0.43911(12) 0.35865(9) 0.0251(4) Uani d 1 . .
    C C35 0.69184(18) 0.47270(14) 0.32219(10) 0.0337(4) Uani d 1 . .
    H H35 0.727457 0.433680 0.289538 0.040 Uiso calc 1 . .
    C C36 0.7387(2) 0.56281(14) 0.33335(12) 0.0412(5) Uani d 1 . .
    H H36 0.804790 0.585589 0.307545 0.049 Uiso calc 1 . .
    C C37 0.6896(2) 0.61945(14) 0.38189(11) 0.0423(5) Uani d 1 . .
    H H37 0.721962 0.680984 0.389631 0.051 Uiso calc 1 . .
    C C38 0.5933(2) 0.58619(13) 0.41900(10) 0.0387(5) Uani d 1 . .
    H H38 0.560281 0.624748 0.452835 0.046 Uiso calc 1 . .
    C C39 0.54436(18) 0.49685(13) 0.40730(9) 0.0294(4) Uani d 1 . .
    H H39 0.477228 0.474942 0.432741 0.035 Uiso calc 1 . .
loop_
    _atom_site_aniso_label
    _atom_site_aniso_U_11
    _atom_site_aniso_U_22
    _atom_site_aniso_U_33
    _atom_site_aniso_U_12
    _atom_site_aniso_U_13
    _atom_site_aniso_U_23
    S1 0.1024(6) 0.0599(4) 0.0558(4) 0.0274(4) 0.0535(4) 0.0297(3)
    O1 0.0262(6) 0.0279(6) 0.0188(6) -0.0041(5) 0.0036(5) -0.0013(5)
    C1 0.0240(9) 0.0310(9) 0.0173(8) -0.0051(7) 0.0017(6) 0.0003(7)
    C2 0.0212(9) 0.0314(9) 0.0222(8) -0.0060(7) -0.0002(7) 0.0008(7)
    C3 0.0264(10) 0.0399(11) 0.0299(9) -0.0049(8) 0.0017(7) -0.0017(8)
    C4 0.0286(10) 0.0380(11) 0.0448(11) 0.0031(8) -0.0034(8) -0.0025(9)
    C5 0.0429(12) 0.0343(11) 0.0363(11) 0.0006(9) -0.0148(9) 0.0028(8)
    C6 0.0458(12) 0.0374(11) 0.0224(9) -0.0049(9) -0.0052(8) 0.0014(8)
    C7 0.0276(9) 0.0350(10) 0.0222(8) -0.0067(8) -0.0016(7) -0.0003(7)
    C8 0.0281(10) 0.0431(11) 0.0219(9) -0.0064(8) 0.0013(7) -0.0042(8)
    C9 0.0367(12) 0.0783(17) 0.0249(10) 0.0049(11) 0.0016(8) -0.0067(10)
    C10 0.0424(13) 0.099(2) 0.0315(11) 0.0078(13) 0.0049(10) -0.0235(12)
    C11 0.0388(12) 0.0702(16) 0.0497(13) 0.0075(11) 0.0061(10) -0.0269(12)
    C12 0.0314(10) 0.0435(12) 0.0402(11) 0.0000(9) 0.0002(8) -0.0095(9)
    C13 0.0249(9) 0.0335(10) 0.0265(9) -0.0062(8) 0.0005(7) -0.0062(7)
    C14 0.0265(9) 0.0279(9) 0.0225(8) -0.0042(7) -0.0010(7) 0.0011(7)
    C15 0.0226(9) 0.0279(9) 0.0164(7) -0.0009(7) 0.0003(6) 0.0014(6)
    C16 0.0301(9) 0.0269(9) 0.0189(8) -0.0043(7) -0.0013(7) 0.0012(7)
    C17 0.0329(10) 0.0303(9) 0.0181(8) 0.0000(8) -0.0063(7) 0.0002(7)
    C18 0.0516(13) 0.0327(11) 0.0358(11) 0.0027(10) -0.0065(9) 0.0055(8)
    C19 0.0548(14) 0.0439(13) 0.0493(13) 0.0233(11) -0.0041(11) 0.0067(10)
    C20 0.0349(12) 0.0567(14) 0.0470(12) 0.0172(10) -0.0018(9) 0.0027(11)
    C21 0.0278(10) 0.0439(12) 0.0341(10) 0.0043(9) 0.0003(8) 0.0000(9)
    C22 0.0271(9) 0.0298(9) 0.0200(8) 0.0011(7) -0.0034(7) -0.0014(7)
    C23 0.0218(8) 0.0277(9) 0.0192(8) -0.0012(7) 0.0027(6) -0.0006(7)
    C24 0.0216(8) 0.0262(9) 0.0188(8) -0.0010(7) 0.0020(6) 0.0002(6)
    C25 0.0241(9) 0.0277(9) 0.0251(8) 0.0014(7) 0.0018(7) 0.0022(7)
    C26 0.0351(11) 0.0319(10) 0.0354(10) 0.0029(8) 0.0040(8) 0.0098(8)
    C27 0.0283(9) 0.0333(10) 0.0223(8) -0.0030(8) 0.0058(7) -0.0015(7)
    C28 0.0349(10) 0.0461(11) 0.0152(8) -0.0134(9) -0.0041(7) 0.0043(8)
    C29 0.0343(11) 0.0661(14) 0.0238(9) -0.0162(10) 0.0025(8) 0.0001(9)
    C30 0.0406(13) 0.106(2) 0.0276(11) -0.0251(14) 0.0062(9) -0.0057(12)
    C31 0.0600(16) 0.104(2) 0.0269(11) -0.0535(16) -0.0015(11) 0.0117(13)
    C32 0.0750(18) 0.0756(17) 0.0241(11) -0.0432(15) -0.0077(11) 0.0115(11)
    C33 0.0558(13) 0.0506(13) 0.0231(9) -0.0228(11) -0.0085(9) 0.0097(9)
    C34 0.0227(9) 0.0278(9) 0.0231(8) -0.0003(7) -0.0023(7) 0.0006(7)
    C35 0.0266(10) 0.0352(10) 0.0395(11) -0.0029(8) 0.0058(8) -0.0015(8)
    C36 0.0313(11) 0.0396(12) 0.0517(12) -0.0095(9) 0.0025(9) 0.0079(10)
    C37 0.0468(13) 0.0277(10) 0.0486(12) -0.0076(9) -0.0069(10) -0.0009(9)
    C38 0.0498(13) 0.0300(10) 0.0338(10) 0.0017(9) -0.0024(9) -0.0047(8)
    C39 0.0324(10) 0.0298(9) 0.0247(9) 0.0008(8) -0.0001(7) -0.0001(7)
_geom_special_details
;
 All esds (except the esd in the dihedral angle between two l.s. planes)
 are estimated using the full covariance matrix.  The cell esds are taken
 into account individually in the estimation of esds in distances, angles
 and torsion angles; correlations between esds in cell parameters are only
 used when they are defined by crystal symmetry.  An approximate (isotropic)
 treatment of cell esds is used for estimating esds involving l.s. planes.
;
loop_
    _geom_bond_atom_site_label_1
    _geom_bond_atom_site_label_2
    _geom_bond_site_symmetry_2
    _geom_bond_distance
    _geom_bond_publ_flag
    S1 C26 . 1.799(2) ?
    S1 C27 . 1.7968(18) ?
    O1 C16 . 1.443(2) ?
    O1 C23 . 1.4451(19) ?
    C1 H1 . 1.0000 ?
    C1 C2 . 1.481(2) ?
    C1 C14 . 1.516(2) ?
    C1 C15 . 1.525(2) ?
    C2 C3 . 1.389(3) ?
    C2 C7 . 1.407(2) ?
    C3 H3 . 0.9500 ?
    C3 C4 . 1.383(3) ?
    C4 H4 . 0.9500 ?
    C4 C5 . 1.387(3) ?
    C5 H5 . 0.9500 ?
    C5 C6 . 1.375(3) ?
    C6 H6 . 0.9500 ?
    C6 C7 . 1.405(3) ?
    C7 C8 . 1.477(3) ?
    C8 C9 . 1.403(3) ?
    C8 C13 . 1.406(3) ?
    C9 H9 . 0.9500 ?
    C9 C10 . 1.374(3) ?
    C10 H10 . 0.9500 ?
    C10 C11 . 1.380(3) ?
    C11 H11 . 0.9500 ?
    C11 C12 . 1.387(3) ?
    C12 H12 . 0.9500 ?
    C12 C13 . 1.392(3) ?
    C13 C14 . 1.486(2) ?
    C14 H14 . 1.0000 ?
    C14 C15 . 1.518(2) ?
    C15 C16 . 1.574(2) ?
    C15 C24 . 1.558(2) ?
    C16 C17 . 1.526(3) ?
    C16 C28 . 1.502(2) ?
    C17 C18 . 1.385(3) ?
    C17 C22 . 1.392(3) ?
    C18 H18 . 0.9500 ?
    C18 C19 . 1.390(3) ?
    C19 H19 . 0.9500 ?
    C19 C20 . 1.375(3) ?
    C20 H20 . 0.9500 ?
    C20 C21 . 1.390(3) ?
    C21 H21 . 0.9500 ?
    C21 C22 . 1.386(3) ?
    C22 C23 . 1.520(2) ?
    C23 C24 . 1.607(2) ?
    C23 C34 . 1.503(2) ?
    C24 C25 . 1.544(2) ?
    C24 C27 . 1.542(2) ?
    C25 H25A . 0.9900 ?
    C25 H25B . 0.9900 ?
    C25 C26 . 1.520(2) ?
    C26 H26A . 0.9900 ?
    C26 H26B . 0.9900 ?
    C27 H27A . 0.9900 ?
    C27 H27B . 0.9900 ?
    C28 C29 . 1.388(3) ?
    C28 C33 . 1.398(3) ?
    C29 H29 . 0.9500 ?
    C29 C30 . 1.400(3) ?
    C30 H30 . 0.9500 ?
    C30 C31 . 1.385(4) ?
    C31 H31 . 0.9500 ?
    C31 C32 . 1.363(4) ?
    C32 H32 . 0.9500 ?
    C32 C33 . 1.379(3) ?
    C33 H33 . 0.9500 ?
    C34 C35 . 1.396(3) ?
    C34 C39 . 1.390(2) ?
    C35 H35 . 0.9500 ?
    C35 C36 . 1.389(3) ?
    C36 H36 . 0.9500 ?
    C36 C37 . 1.382(3) ?
    C37 H37 . 0.9500 ?
    C37 C38 . 1.379(3) ?
    C38 H38 . 0.9500 ?
    C38 C39 . 1.387(3) ?
    C39 H39 . 0.9500 ?
loop_
    _geom_angle_atom_site_label_1
    _geom_angle_atom_site_label_2
    _geom_angle_atom_site_label_3
    _geom_angle_site_symmetry_1
    _geom_angle_site_symmetry_3
    _geom_angle
    _geom_angle_publ_flag
    C27 S1 C26 . . 95.84(8) ?
    C16 O1 C23 . . 98.48(12) ?
    C2 C1 H1 . . 114.5 ?
    C2 C1 C14 . . 117.89(14) ?
    C2 C1 C15 . . 124.25(14) ?
    C14 C1 H1 . . 114.5 ?
    C14 C1 C15 . . 59.93(11) ?
    C15 C1 H1 . . 114.5 ?
    C3 C2 C1 . . 118.49(15) ?
    C3 C2 C7 . . 119.86(16) ?
    C7 C2 C1 . . 121.65(16) ?
    C2 C3 H3 . . 119.2 ?
    C4 C3 C2 . . 121.62(17) ?
    C4 C3 H3 . . 119.2 ?
    C3 C4 H4 . . 120.6 ?
    C3 C4 C5 . . 118.83(19) ?
    C5 C4 H4 . . 120.6 ?
    C4 C5 H5 . . 119.9 ?
    C6 C5 C4 . . 120.28(18) ?
    C6 C5 H5 . . 119.9 ?
    C5 C6 H6 . . 119.1 ?
    C5 C6 C7 . . 121.81(18) ?
    C7 C6 H6 . . 119.1 ?
    C2 C7 C8 . . 120.13(16) ?
    C6 C7 C2 . . 117.44(17) ?
    C6 C7 C8 . . 122.23(16) ?
    C9 C8 C7 . . 121.69(17) ?
    C9 C8 C13 . . 117.75(18) ?
    C13 C8 C7 . . 120.32(15) ?
    C8 C9 H9 . . 119.1 ?
    C10 C9 C8 . . 121.7(2) ?
    C10 C9 H9 . . 119.1 ?
    C9 C10 H10 . . 119.8 ?
    C9 C10 C11 . . 120.3(2) ?
    C11 C10 H10 . . 119.8 ?
    C10 C11 H11 . . 120.4 ?
    C10 C11 C12 . . 119.2(2) ?
    C12 C11 H11 . . 120.4 ?
    C11 C12 H12 . . 119.4 ?
    C11 C12 C13 . . 121.1(2) ?
    C13 C12 H12 . . 119.4 ?
    C8 C13 C14 . . 121.69(16) ?
    C12 C13 C8 . . 119.78(17) ?
    C12 C13 C14 . . 118.43(17) ?
    C1 C14 H14 . . 113.6 ?
    C1 C14 C15 . . 60.32(11) ?
    C13 C14 C1 . . 117.45(15) ?
    C13 C14 H14 . . 113.6 ?
    C13 C14 C15 . . 127.23(15) ?
    C15 C14 H14 . . 113.6 ?
    C1 C15 C16 . . 115.97(13) ?
    C1 C15 C24 . . 128.04(14) ?
    C14 C15 C1 . . 59.75(11) ?
    C14 C15 C16 . . 114.74(14) ?
    C14 C15 C24 . . 130.69(14) ?
    C24 C15 C16 . . 103.40(13) ?
    O1 C16 C15 . . 100.69(12) ?
    O1 C16 C17 . . 101.03(13) ?
    O1 C16 C28 . . 110.07(14) ?
    C17 C16 C15 . . 105.41(13) ?
    C28 C16 C15 . . 115.96(14) ?
    C28 C16 C17 . . 120.88(15) ?
    C18 C17 C16 . . 135.31(18) ?
    C18 C17 C22 . . 120.09(18) ?
    C22 C17 C16 . . 104.55(15) ?
    C17 C18 H18 . . 120.8 ?
    C17 C18 C19 . . 118.5(2) ?
    C19 C18 H18 . . 120.8 ?
    C18 C19 H19 . . 119.3 ?
    C20 C19 C18 . . 121.4(2) ?
    C20 C19 H19 . . 119.3 ?
    C19 C20 H20 . . 119.8 ?
    C19 C20 C21 . . 120.4(2) ?
    C21 C20 H20 . . 119.8 ?
    C20 C21 H21 . . 120.8 ?
    C22 C21 C20 . . 118.35(19) ?
    C22 C21 H21 . . 120.8 ?
    C17 C22 C23 . . 105.72(15) ?
    C21 C22 C17 . . 121.18(17) ?
    C21 C22 C23 . . 133.08(17) ?
    O1 C23 C22 . . 100.71(13) ?
    O1 C23 C24 . . 100.10(12) ?
    O1 C23 C34 . . 110.06(13) ?
    C22 C23 C24 . . 108.03(13) ?
    C34 C23 C22 . . 117.18(14) ?
    C34 C23 C24 . . 118.02(13) ?
    C15 C24 C23 . . 99.36(12) ?
    C25 C24 C15 . . 113.10(13) ?
    C25 C24 C23 . . 109.05(13) ?
    C27 C24 C15 . . 115.01(14) ?
    C27 C24 C23 . . 112.38(13) ?
    C27 C24 C25 . . 107.73(13) ?
    C24 C25 H25A . . 109.7 ?
    C24 C25 H25B . . 109.7 ?
    H25A C25 H25B . . 108.2 ?
    C26 C25 C24 . . 109.72(14) ?
    C26 C25 H25A . . 109.7 ?
    C26 C25 H25B . . 109.7 ?
    S1 C26 H26A . . 110.6 ?
    S1 C26 H26B . . 110.6 ?
    C25 C26 S1 . . 105.53(13) ?
    C25 C26 H26A . . 110.6 ?
    C25 C26 H26B . . 110.6 ?
    H26A C26 H26B . . 108.8 ?
    S1 C27 H27A . . 109.9 ?
    S1 C27 H27B . . 109.9 ?
    C24 C27 S1 . . 109.01(12) ?
    C24 C27 H27A . . 109.9 ?
    C24 C27 H27B . . 109.9 ?
    H27A C27 H27B . . 108.3 ?
    C29 C28 C16 . . 119.05(18) ?
    C29 C28 C33 . . 118.78(19) ?
    C33 C28 C16 . . 121.88(19) ?
    C28 C29 H29 . . 120.1 ?
    C28 C29 C30 . . 119.8(2) ?
    C30 C29 H29 . . 120.1 ?
    C29 C30 H30 . . 120.0 ?
    C31 C30 C29 . . 119.9(3) ?
    C31 C30 H30 . . 120.0 ?
    C30 C31 H31 . . 119.8 ?
    C32 C31 C30 . . 120.4(2) ?
    C32 C31 H31 . . 119.8 ?
    C31 C32 H32 . . 119.9 ?
    C31 C32 C33 . . 120.2(2) ?
    C33 C32 H32 . . 119.9 ?
    C28 C33 H33 . . 119.6 ?
    C32 C33 C28 . . 120.8(2) ?
    C32 C33 H33 . . 119.6 ?
    C35 C34 C23 . . 121.14(16) ?
    C39 C34 C23 . . 120.17(15) ?
    C39 C34 C35 . . 118.68(17) ?
    C34 C35 H35 . . 119.8 ?
    C36 C35 C34 . . 120.43(18) ?
    C36 C35 H35 . . 119.8 ?
    C35 C36 H36 . . 119.9 ?
    C37 C36 C35 . . 120.22(19) ?
    C37 C36 H36 . . 119.9 ?
    C36 C37 H37 . . 120.2 ?
    C38 C37 C36 . . 119.67(19) ?
    C38 C37 H37 . . 120.2 ?
    C37 C38 H38 . . 119.8 ?
    C37 C38 C39 . . 120.47(19) ?
    C39 C38 H38 . . 119.8 ?
    C34 C39 H39 . . 119.7 ?
    C38 C39 C34 . . 120.51(18) ?
    C38 C39 H39 . . 119.7 ?
loop_
    _geom_torsion_atom_site_label_1
    _geom_torsion_atom_site_label_2
    _geom_torsion_atom_site_label_3
    _geom_torsion_atom_site_label_4
    _geom_torsion_site_symmetry_1
    _geom_torsion_site_symmetry_2
    _geom_torsion_site_symmetry_3
    _geom_torsion_site_symmetry_4
    _geom_torsion
    _geom_torsion_publ_flag
    O1 C16 C17 C18 . . . . 150.6(2) ?
    O1 C16 C17 C22 . . . . -32.00(15) ?
    O1 C16 C28 C29 . . . . 25.1(2) ?
    O1 C16 C28 C33 . . . . -161.04(16) ?
    O1 C23 C24 C15 . . . . -37.87(14) ?
    O1 C23 C24 C25 . . . . 80.66(15) ?
    O1 C23 C24 C27 . . . . -159.96(13) ?
    O1 C23 C34 C35 . . . . 173.15(15) ?
    O1 C23 C34 C39 . . . . -8.2(2) ?
    C1 C2 C3 C4 . . . . 177.54(17) ?
    C1 C2 C7 C6 . . . . -175.70(16) ?
    C1 C2 C7 C8 . . . . 9.3(3) ?
    C1 C14 C15 C16 . . . . 106.82(15) ?
    C1 C14 C15 C24 . . . . -116.06(19) ?
    C1 C15 C16 O1 . . . . -113.93(15) ?
    C1 C15 C16 C17 . . . . 141.36(15) ?
    C1 C15 C16 C28 . . . . 4.8(2) ?
    C1 C15 C24 C23 . . . . 143.16(16) ?
    C1 C15 C24 C25 . . . . 27.7(2) ?
    C1 C15 C24 C27 . . . . -96.66(19) ?
    C2 C1 C14 C13 . . . . -3.8(2) ?
    C2 C1 C14 C15 . . . . 115.42(16) ?
    C2 C1 C15 C14 . . . . -105.06(18) ?
    C2 C1 C15 C16 . . . . 150.18(16) ?
    C2 C1 C15 C24 . . . . 15.1(3) ?
    C2 C3 C4 C5 . . . . -0.6(3) ?
    C2 C7 C8 C9 . . . . 169.39(19) ?
    C2 C7 C8 C13 . . . . -4.8(3) ?
    C3 C2 C7 C6 . . . . 4.5(3) ?
    C3 C2 C7 C8 . . . . -170.51(16) ?
    C3 C4 C5 C6 . . . . 1.8(3) ?
    C4 C5 C6 C7 . . . . 0.2(3) ?
    C5 C6 C7 C2 . . . . -3.3(3) ?
    C5 C6 C7 C8 . . . . 171.56(18) ?
    C6 C7 C8 C9 . . . . -5.4(3) ?
    C6 C7 C8 C13 . . . . -179.58(17) ?
    C7 C2 C3 C4 . . . . -2.7(3) ?
    C7 C8 C9 C10 . . . . -173.1(2) ?
    C7 C8 C13 C12 . . . . 172.01(17) ?
    C7 C8 C13 C14 . . . . -4.2(3) ?
    C8 C9 C10 C11 . . . . 0.4(4) ?
    C8 C13 C14 C1 . . . . 8.3(2) ?
    C8 C13 C14 C15 . . . . -63.9(2) ?
    C9 C8 C13 C12 . . . . -2.4(3) ?
    C9 C8 C13 C14 . . . . -178.58(18) ?
    C9 C10 C11 C12 . . . . -0.9(4) ?
    C10 C11 C12 C13 . . . . -0.3(3) ?
    C11 C12 C13 C8 . . . . 2.0(3) ?
    C11 C12 C13 C14 . . . . 178.27(19) ?
    C12 C13 C14 C1 . . . . -167.93(16) ?
    C12 C13 C14 C15 . . . . 119.9(2) ?
    C13 C8 C9 C10 . . . . 1.3(3) ?
    C13 C14 C15 C1 . . . . 103.49(19) ?
    C13 C14 C15 C16 . . . . -149.69(17) ?
    C13 C14 C15 C24 . . . . -12.6(3) ?
    C14 C1 C2 C3 . . . . 174.99(15) ?
    C14 C1 C2 C7 . . . . -4.8(2) ?
    C14 C1 C15 C16 . . . . -104.76(16) ?
    C14 C1 C15 C24 . . . . 120.13(18) ?
    C14 C15 C16 O1 . . . . 179.19(13) ?
    C14 C15 C16 C17 . . . . 74.48(17) ?
    C14 C15 C16 C28 . . . . -62.1(2) ?
    C14 C15 C24 C23 . . . . -136.68(17) ?
    C14 C15 C24 C25 . . . . 107.85(19) ?
    C14 C15 C24 C27 . . . . -16.5(2) ?
    C15 C1 C2 C3 . . . . -114.01(19) ?
    C15 C1 C2 C7 . . . . 66.2(2) ?
    C15 C1 C14 C13 . . . . -119.26(17) ?
    C15 C16 C17 C18 . . . . -105.0(2) ?
    C15 C16 C17 C22 . . . . 72.46(16) ?
    C15 C16 C28 C29 . . . . -88.3(2) ?
    C15 C16 C28 C33 . . . . 85.5(2) ?
    C15 C24 C25 C26 . . . . -162.68(14) ?
    C15 C24 C27 S1 . . . . 143.94(12) ?
    C16 O1 C23 C22 . . . . -50.74(14) ?
    C16 O1 C23 C24 . . . . 59.98(13) ?
    C16 O1 C23 C34 . . . . -175.06(13) ?
    C16 C15 C24 C23 . . . . 3.87(15) ?
    C16 C15 C24 C25 . . . . -111.59(15) ?
    C16 C15 C24 C27 . . . . 124.06(15) ?
    C16 C17 C18 C19 . . . . 177.38(19) ?
    C16 C17 C22 C21 . . . . -178.63(16) ?
    C16 C17 C22 C23 . . . . 0.32(17) ?
    C16 C28 C29 C30 . . . . 173.38(17) ?
    C16 C28 C33 C32 . . . . -173.09(17) ?
    C17 C16 C28 C29 . . . . 142.26(17) ?
    C17 C16 C28 C33 . . . . -43.9(2) ?
    C17 C18 C19 C20 . . . . 0.1(3) ?
    C17 C22 C23 O1 . . . . 31.36(16) ?
    C17 C22 C23 C24 . . . . -73.07(16) ?
    C17 C22 C23 C34 . . . . 150.67(14) ?
    C18 C17 C22 C21 . . . . -0.7(3) ?
    C18 C17 C22 C23 . . . . 178.22(15) ?
    C18 C19 C20 C21 . . . . 0.0(3) ?
    C19 C20 C21 C22 . . . . -0.4(3) ?
    C20 C21 C22 C17 . . . . 0.8(3) ?
    C20 C21 C22 C23 . . . . -177.82(18) ?
    C21 C22 C23 O1 . . . . -149.87(18) ?
    C21 C22 C23 C24 . . . . 105.7(2) ?
    C21 C22 C23 C34 . . . . -30.6(3) ?
    C22 C17 C18 C19 . . . . 0.3(3) ?
    C22 C23 C24 C15 . . . . 66.99(15) ?
    C22 C23 C24 C25 . . . . -174.48(13) ?
    C22 C23 C24 C27 . . . . -55.10(17) ?
    C22 C23 C34 C35 . . . . 59.0(2) ?
    C22 C23 C34 C39 . . . . -122.44(17) ?
    C23 O1 C16 C15 . . . . -57.04(14) ?
    C23 O1 C16 C17 . . . . 51.15(14) ?
    C23 O1 C16 C28 . . . . -179.94(13) ?
    C23 C24 C25 C26 . . . . 87.78(16) ?
    C23 C24 C27 S1 . . . . -103.34(14) ?
    C23 C34 C35 C36 . . . . 177.19(17) ?
    C23 C34 C39 C38 . . . . -178.31(16) ?
    C24 C15 C16 O1 . . . . 31.22(15) ?
    C24 C15 C16 C17 . . . . -73.49(15) ?
    C24 C15 C16 C28 . . . . 149.93(15) ?
    C24 C23 C34 C35 . . . . -72.9(2) ?
    C24 C23 C34 C39 . . . . 105.69(18) ?
    C24 C25 C26 S1 . . . . 36.09(17) ?
    C25 C24 C27 S1 . . . . 16.81(16) ?
    C26 S1 C27 C24 . . . . 3.34(14) ?
    C27 S1 C26 C25 . . . . -22.57(14) ?
    C27 C24 C25 C26 . . . . -34.44(18) ?
    C28 C16 C17 C18 . . . . 29.0(3) ?
    C28 C16 C17 C22 . . . . -153.60(15) ?
    C28 C29 C30 C31 . . . . -0.3(3) ?
    C29 C28 C33 C32 . . . . 0.7(3) ?
    C29 C30 C31 C32 . . . . 1.2(3) ?
    C30 C31 C32 C33 . . . . -1.1(3) ?
    C31 C32 C33 C28 . . . . 0.1(3) ?
    C33 C28 C29 C30 . . . . -0.6(3) ?
    C34 C23 C24 C15 . . . . -157.17(14) ?
    C34 C23 C24 C25 . . . . -38.64(19) ?
    C34 C23 C24 C27 . . . . 80.74(18) ?
    C34 C35 C36 C37 . . . . 1.4(3) ?
    C35 C34 C39 C38 . . . . 0.3(3) ?
    C35 C36 C37 C38 . . . . -0.3(3) ?
    C36 C37 C38 C39 . . . . -0.8(3) ?
    C37 C38 C39 C34 . . . . 0.8(3) ?
    C39 C34 C35 C36 . . . . -1.4(3) ?
_shelx_space_group_comment
;
The symmetry employed for this shelxl refinement is uniquely defined
by the following loop, which should always be used as a source of
symmetry information in preference to the above space-group names.
They are only intended as comments.
;
_shelx_estimated_absorpt_T_min     0.970
_shelx_estimated_absorpt_T_max     0.985
_shelx_hkl_file
;
  -2   0   0   -0.30    1.70
  -2   0   0    2.70    1.40
   2   0   0    4.30    2.00
  -3   0   0    0.00    1.80
   3   0   0   -1.50    2.40
   3   0   0    0.10    1.80
  -3   0   0   -0.30    2.30
   4   0   0  128.49    4.80
  -4   0   0  130.49    6.20
  -4   0   0  127.69    4.70
   4   0   0  128.39    6.00
  -5   0   0    1.80    4.00
  -5   0   0   -4.40    2.60
   5   0   0   -0.50    3.30
   5   0   0    1.90    2.50
  -6   0   0   67.29    7.10
   6   0   0   68.09    7.60
   6   0   0   59.39    5.50
  -7   0   0    8.10    5.10
   7   0   0    6.00    3.60
   8   0   0    7.00    4.50
  -8   0   0   10.30    6.00
  -8   0   0   13.90    4.10
  -9   0   0    1.80    7.10
   9   0   0    6.50    5.50
  -9   0   0   -4.10    4.30
 -10   0   0  481.35   15.30
 -10   0   0  517.35   18.10
 -11   0   0    4.00    8.90
 -12   0   0   56.39   10.90
   2  -1   0  306.47    6.70
   2  -1   0  312.37    5.70
  -2  -1   0  308.37    6.30
  -2  -1   0  309.17    6.80
  -2   1   0  301.57    6.60
   2   1   0  307.97    6.30
   2   1   0  310.57    6.90
  -2   1   0  315.97    5.60
   3  -1   0  487.85   10.10
  -3  -1   0  472.75   10.00
   3  -1   0  495.35    8.70
  -3  -1   0  490.65    9.20
   3   1   0  480.95    9.30
  -3   1   0  489.45   10.10
  -3   1   0  485.45    8.60
   3   1   0  483.65   10.10
   4  -1   0  342.37    7.30
  -4  -1   0  353.96    7.90
   4  -1   0  354.36    9.00
  -4  -1   0  365.16    9.20
  -4   1   0  343.97    7.20
   4   1   0  350.46    9.10
  -4   1   0  350.16    9.20
   4   1   0  352.76    8.00
   5  -1   0  520.65   12.50
  -5  -1   0  530.45   12.40
   5  -1   0  542.45   10.50
   5   1   0  524.75   12.60
   5   1   0  537.35   11.10
  -5   1   0  535.85   12.90
  -5   1   0  529.65   10.40
   6  -1   0  461.25   10.10
  -6  -1   0  448.16   12.20
   6  -1   0  461.35   12.50
  -6  -1   0  456.55   10.50
   6   1   0  461.45   10.80
   6   1   0  472.95   12.60
  -6   1   0  464.85   10.40
  -6   1   0  454.45   12.40
  -7  -1   0   23.80    5.50
   7  -1   0   14.50    3.70
  -7  -1   0   14.30    3.90
  -7   1   0   14.80    5.40
   7   1   0   18.00    4.10
  -8  -1   0    6.00    4.20
  -8  -1   0   17.00    6.20
   8  -1   0    8.90    4.20
   8   1   0    2.50    4.70
  -8   1   0    8.20    6.20
   9  -1   0   43.80    8.50
  -9  -1   0   45.50    7.40
  -9   1   0   57.39   11.00
   9   1   0   58.19    9.70
 -10  -1   0  614.44   19.60
  10  -1   0  588.14   16.00
 -10  -1   0  590.84   14.30
 -10   1   0  575.94   19.10
 -11  -1   0   32.30    9.30
 -11   1   0   36.70    9.00
 -12  -1   0  -10.00    9.40
 -12   1   0   15.20   10.00
   0  -2   0 5135.19   72.79
   0  -2   0 4728.03   72.69
  -1  -2   0 2861.21   42.00
   1  -2   0 2762.12   41.40
   1  -2   0 2774.12   41.40
  -1  -2   0 2853.81   42.00
   1  -2   0 2777.32   42.00
  -1   2   0 2820.52   41.40
  -1   2   0 2848.22   41.80
   1   2   0 2665.23   42.60
  -2  -2   0  360.16    7.70
   2  -2   0  367.06    7.60
  -2  -2   0  354.86    7.40
   2  -2   0  362.56    6.30
   2   2   0  349.77    7.70
  -2   2   0  361.26    6.30
   2   2   0  344.87    7.40
  -2   2   0  359.26    7.40
   3  -2   0   85.99    3.30
  -3  -2   0   95.39    4.60
  -3  -2   0   91.99    5.20
   3  -2   0   85.59    4.90
   3   2   0   92.19    4.80
  -3   2   0   91.19    4.80
  -3   2   0   87.89    3.20
   3   2   0   91.69    4.60
   4  -2   0    1.20    2.00
  -4  -2   0    0.90    3.50
  -4  -2   0   -0.70    2.70
   4  -2   0   -0.30    2.80
  -4   2   0   -2.40    3.50
   4   2   0   -3.00    2.50
  -4   2   0    0.90    1.90
   4   2   0    0.90    2.80
   5  -2   0  280.67    6.70
  -5  -2   0  286.97    8.40
  -5  -2   0  285.57    9.20
   5  -2   0  275.77    8.90
   5   2   0  279.87    8.00
   5   2   0  264.97    9.00
  -5   2   0  277.67    9.10
  -5   2   0  280.97    6.70
   6  -2   0    8.70    2.80
   6  -2   0   14.50    4.50
  -6  -2   0   17.50    4.60
  -6  -2   0   16.20    3.90
   6   2   0   16.10    4.40
  -6   2   0    8.90    4.40
  -6   2   0   11.70    3.00
   6   2   0   21.30    3.90
   7  -2   0  168.28    6.80
  -7  -2   0  173.58    7.90
  -7  -2   0  172.28    9.80
   7   2   0  156.98    8.40
  -7   2   0  172.68    9.60
   7   2   0  180.08    7.00
   8  -2   0  109.69    7.20
  -8  -2   0  128.19   10.80
  -8  -2   0  113.09    7.90
  -8   2   0   90.29   10.00
   8   2   0  120.49    9.40
   8   2   0  108.89    7.00
  -9  -2   0   40.80   10.50
   9  -2   0   28.30    5.10
  -9  -2   0   20.60    5.10
  -9   2   0   26.30    7.50
   9   2   0   26.80    4.70
 -10  -2   0  498.45   13.80
 -10  -2   0  504.35   18.20
  10  -2   0  488.15   14.30
 -10   2   0  486.45   18.00
 -11  -2   0    8.30    9.10
 -11   2   0   -4.20    9.00
 -12  -2   0   31.20    9.90
 -12   2   0   28.60   10.30
   0  -3   0    2.40    1.70
   0  -3   0    2.20    1.50
   0   3   0   -0.40    1.70
   1  -3   0  516.05    9.10
   1  -3   0  475.95   10.60
  -1  -3   0  525.35    9.30
   1  -3   0  516.15    8.70
  -1  -3   0  517.85    9.50
   1   3   0  520.45    9.50
  -1   3   0  508.55    9.00
  -1   3   0  489.75    9.40
   1   3   0  517.65    9.30
  -2  -3   0 5703.63   83.99
   2  -3   0 5589.04   83.79
  -2  -3   0 5685.03   83.99
  -2   3   0 5623.84   83.79
   2   3   0 5614.54   83.99
   2   3   0 5609.44   83.99
  -2   3   0 5468.15   82.79
   3  -3   0  119.39    3.60
  -3  -3   0  103.39    5.00
  -3  -3   0  103.69    5.60
   3  -3   0  105.29    5.20
   3   3   0  113.29    5.30
  -3   3   0  119.49    3.50
   3   3   0  110.19    4.90
  -3   3   0  108.49    5.70
  -3   3   0  112.89    5.10
  -4  -3   0  556.94   12.00
   4  -3   0  545.25   12.00
   4  -3   0  560.44   10.00
  -4  -3   0  567.64   11.80
  -4   3   0  553.84   12.60
   4   3   0  547.35   11.60
   4   3   0  554.34   12.30
  -4   3   0  568.64    9.90
   5  -3   0   64.39    4.30
  -5  -3   0   53.39    7.60
   5  -3   0   64.19    6.50
  -5  -3   0   63.59    6.70
   5   3   0   56.69    5.70
   5   3   0   65.49    6.80
  -5   3   0   68.89    6.60
  -5   3   0   68.99    3.90
   5   3   0   70.69    5.70
  -6  -3   0   12.80    4.50
  -6  -3   0   15.70    4.10
   6  -3   0   14.60    2.90
   6  -3   0   10.70    4.50
   6   3   0   16.00    3.70
   6   3   0    9.40    3.90
  -6   3   0   15.20    4.70
   6   3   0   10.30    4.50
  -6   3   0    8.10    2.70
   7  -3   0   54.09    5.40
  -7  -3   0   48.60    7.80
  -7  -3   0   60.99    7.10
   7   3   0   51.99    7.50
  -7   3   0   62.49    6.80
  -7   3   0   52.99    8.90
   7   3   0   50.19    6.30
  -8  -3   0   84.49   10.40
   8  -3   0   59.29    6.60
  -8  -3   0   82.09    7.90
  -8   3   0   87.29   10.80
   8   3   0   74.69    7.00
  -9  -3   0   32.70    5.60
   9  -3   0   24.90    4.70
  -9  -3   0   28.40    8.00
   9   3   0   28.00    5.10
  -9   3   0   33.20    8.00
 -10  -3   0   18.10    5.90
 -10  -3   0   24.90    8.20
  10  -3   0   12.60    5.60
 -10  -3   0   13.30    8.20
 -10   3   0   19.20    8.10
 -11  -3   0   17.80    7.20
 -11  -3   0   21.90    8.70
 -11   3   0   28.10    8.80
 -12  -3   0   30.60   10.00
 -12   3   0   42.60   10.60
   0  -4   0  267.07    6.00
   0  -4   0  270.67    6.20
   0   4   0  273.57    6.30
   0   4   0  271.17    6.00
  -1  -4   0  537.95    9.90
   1  -4   0  536.15    9.50
   1  -4   0  540.15    9.80
   1  -4   0  528.55    9.70
   1   4   0  524.75    9.90
  -1   4   0  529.45    9.50
   1   4   0  532.45   10.20
  -2  -4   0  181.88    6.20
  -2  -4   0  189.08    5.80
   2  -4   0  196.18    4.60
  -2  -4   0  182.88    6.60
   2  -4   0  186.68    4.70
   2  -4   0  195.28    5.60
   2   4   0  178.98    6.50
  -2   4   0  179.88    7.60
   2   4   0  190.18    6.00
   3  -4   0 3976.50   59.59
  -3  -4   0 4074.89   61.59
   3  -4   0 3988.50   61.09
  -3  -4   0 3861.71   61.29
   3   4   0 3969.00   61.29
   3   4   0 4100.89   61.29
  -3   4   0 4061.29   61.59
  -3   4   0 3991.60   59.79
   3   4   0 3923.91   61.39
  -3   4   0 4024.00   61.29
   4  -4   0  498.35    9.20
   4  -4   0  495.85   11.40
  -4  -4   0  510.85   12.10
  -4  -4   0  522.85   11.30
   4   4   0  496.95   11.70
   4   4   0  498.35   11.40
  -4   4   0  483.35   11.80
   4   4   0  507.75   11.20
  -4   4   0  513.35    9.20
   5  -4   0  163.18    5.10
   5  -4   0  161.38    7.90
  -5  -4   0  168.78    7.70
  -5  -4   0  165.28    7.60
   5   4   0  172.08    7.10
   5   4   0  162.58    8.10
  -5   4   0  163.58    5.00
   5   4   0  172.98    7.30
  -5   4   0  157.88    7.90
   6  -4   0  695.13   16.10
  -6  -4   0  693.13   15.10
   6  -4   0  686.53   12.70
  -6  -4   0  686.13   15.70
   6   4   0  675.73   14.30
   6   4   0  686.03   15.30
  -6   4   0  690.33   16.30
  -6   4   0  692.43   12.50
   6   4   0  694.23   16.30
  -7  -4   0  411.16   12.60
  -7  -4   0  426.86   11.90
   7  -4   0  421.86    9.50
  -7   4   0  403.76    9.50
   7   4   0  411.46   11.20
  -7   4   0  418.56   13.60
   7   4   0  419.16   12.60
  -8  -4   0  153.58   10.40
   8  -4   0  146.39    7.10
  -8  -4   0  143.49    8.80
  -8   4   0  117.19   11.00
   8   4   0  157.78    8.30
  -9  -4   0  321.47   12.30
  -9  -4   0  312.37   14.40
   9  -4   0  347.97   10.20
  -9   4   0  320.27   14.80
   9   4   0  319.07   10.90
 -10  -4   0   -9.00    6.40
 -10  -4   0   -8.50    7.10
  10   4   0    5.80    5.30
 -10   4   0   -6.50    8.00
 -11  -4   0   14.60    7.40
 -11  -4   0   10.50    8.60
 -11   4   0    4.00    8.40
 -12  -4   0   -0.20    9.60
 -12   4   0   10.70   10.30
   0  -5   0    0.50    2.00
   0  -5   0   -1.20    1.90
   0   5   0   -0.60    3.30
   0   5   0    1.20    2.20
   0   5   0   -1.80    2.00
   1  -5   0   75.19    4.00
  -1  -5   0   86.49    4.20
  -1  -5   0   81.89    4.70
   1  -5   0   82.79    4.30
   1  -5   0   87.19    3.90
   1   5   0   87.49    4.60
  -1   5   0   89.79    4.30
   1   5   0   93.09    5.40
   1   5   0   94.69    5.50
   1   5   0   89.29    4.40
  -2  -5   0 1717.03   28.10
  -2  -5   0 1651.43   27.20
   2  -5   0 1672.23   26.30
   2  -5   0 1681.73   26.20
   2  -5   0 1638.44   26.90
   2   5   0 1712.13   28.10
   2   5   0 1666.83   27.50
   2   5   0 1707.23   27.80
  -2   5   0 1654.43   26.90
   3  -5   0  450.35    8.40
   3  -5   0  445.66    8.50
  -3  -5   0  443.96   10.80
   3  -5   0  438.06    9.90
  -3   5   0  427.16   10.00
   3   5   0  439.26   10.70
   3   5   0  447.66   10.50
   3   5   0  432.76   10.20
  -3   5   0  439.46   10.50
  -4  -5   0  813.82   15.60
   4  -5   0  797.72   15.80
  -4  -5   0  808.22   16.50
   4  -5   0  794.32   13.70
  -4   5   0  821.62   13.60
   4   5   0  808.42   15.80
   4   5   0  772.12   16.00
   4   5   0  811.92   16.20
  -4   5   0  817.02   16.50
  -5  -5   0   57.99    6.50
   5  -5   0   49.10    4.10
   5  -5   0   57.59    7.00
  -5  -5   0   40.20    6.30
   5   5   0   48.80    6.80
   5   5   0   60.19    6.60
  -5   5   0   64.89    3.90
  -5   5   0   64.89    7.30
   5   5   0   59.39    7.20
  -6  -5   0  341.97   11.10
   6  -5   0  334.77   11.60
  -6  -5   0  355.36   11.20
   6  -5   0  350.06    7.90
  -6   5   0  333.27   12.10
   6   5   0  341.67   10.20
  -6   5   0  347.77    7.80
   6   5   0  359.46   11.90
   6   5   0  348.47   11.40
  -7  -5   0   42.10    8.30
  -7  -5   0   39.70    7.60
   7  -5   0   58.79    5.10
   7   5   0   46.20    7.70
  -7   5   0   48.70    5.20
  -7   5   0   39.00    6.90
   8  -5   0  153.68    7.10
  -8  -5   0  167.18   10.10
  -8  -5   0  171.78   11.30
   8   5   0  151.78    9.10
  -9  -5   0   65.89   11.50
  -9  -5   0   75.19   10.00
   9  -5   0   67.99    7.20
  -9   5   0   60.89   11.60
   9   5   0   75.89    8.50
 -10  -5   0    2.20    8.00
 -10  -5   0    8.50    7.20
  10   5   0    8.60    5.70
 -10   5   0   -1.40    8.00
 -11  -5   0    6.00    9.20
 -11  -5   0   25.60    9.30
 -11   5   0   29.70   10.00
 -12  -5   0  -14.40    9.70
 -12   5   0   -1.60   10.30
   0  -6   0 1096.89   18.50
   0  -6   0 1082.39   18.90
   0   6   0 1115.89   18.60
   0   6   0 1113.99   18.90
   0   6   0 1105.59   19.60
   0   6   0 1107.59   19.50
  -1  -6   0 1064.59   19.40
  -1  -6   0 1064.59   18.20
   1  -6   0 1055.39   18.00
   1  -6   0 1077.79   18.00
   1  -6   0 1075.69   18.10
   1   6   0 1069.29   18.30
   1   6   0 1051.59   19.20
   1   6   0 1059.79   18.80
  -1   6   0 1059.59   18.10
  -1   6   0 1052.39   18.70
  -1   6   0 1076.59   18.90
   1   6   0 1070.19   19.30
  -2  -6   0 2174.38   35.50
  -2  -6   0 2187.98   36.50
   2  -6   0 2230.18   35.20
   2  -6   0 2214.58   34.60
   2  -6   0 2217.78   34.60
   2  -6   0 2258.27   35.30
   2   6   0 2197.78   36.00
   2   6   0 2220.38   36.50
   2   6   0 2183.98   36.20
  -2   6   0 2278.07   35.70
  -2   6   0 2242.68   38.10
  -2   6   0 2275.57   35.40
   2   6   0 2231.98   35.50
  -3  -6   0  250.07    8.70
   3  -6   0  246.08    6.30
   3  -6   0  235.88    7.50
   3  -6   0  245.28    6.10
   3   6   0  251.97    8.40
   3   6   0  249.58    7.90
   3   6   0  243.38    8.30
  -3   6   0  234.08    9.10
  -3   6   0  239.78    8.30
   4  -6   0 1315.87   21.40
  -4  -6   0 1374.86   23.00
   4  -6   0 1338.57   21.50
   4  -6   0 1312.27   23.40
  -4  -6   0 1313.67   24.30
   4   6   0 1319.27   23.90
   4   6   0 1328.07   24.00
  -4   6   0 1315.47   24.20
   4   6   0 1319.97   24.00
   5  -6   0  289.87    7.00
  -5  -6   0  287.97   10.30
  -5  -6   0  306.37    9.80
   5  -6   0  303.27   10.30
  -5   6   0  289.57    6.80
   5   6   0  296.17   10.00
   5   6   0  288.77   10.60
  -5   6   0  291.77   10.10
   5   6   0  285.57   10.40
   6  -6   0    9.00    2.80
   6  -6   0    3.80    5.00
  -6  -6   0    5.90    4.80
  -6  -6   0   10.20    4.90
  -6   6   0    6.80    5.10
   6   6   0   11.60    4.60
  -6   6   0    8.70    2.70
   7  -6   0  193.28    6.70
  -7  -6   0  200.08   10.00
  -7  -6   0  196.18   10.80
   7   6   0  208.18    9.70
  -7   6   0  207.88    6.80
  -7   6   0  187.58   12.00
   8  -6   0 1413.26   23.70
  -8  -6   0 1425.46   28.10
  -8  -6   0 1405.66   28.30
   8   6   0 1428.26   26.60
  -8   6   0 1401.36   23.80
  -8   6   0 1407.66   30.10
  -9  -6   0   58.79   11.40
   9  -6   0   68.59    8.60
  -9  -6   0   70.79   11.70
   9   6   0   73.19    9.70
  -9   6   0   82.39   13.30
 -10  -6   0   49.80    9.00
 -10   6   0   81.09   12.70
  10   6   0   33.80    7.00
 -11  -6   0   47.50    9.10
 -11  -6   0   68.29   14.30
 -11   6   0   81.89   14.40
   0  -7   0   -2.80    2.60
   0   7   0   -0.80    3.40
   0   7   0    4.10    2.50
   0   7   0    1.20    2.60
   0   7   0   -0.70    3.30
  -1  -7   0   20.60    3.10
   1  -7   0   35.20    4.40
  -1  -7   0   23.70    4.20
   1  -7   0   21.80    4.50
  -1   7   0   20.30    3.70
   1   7   0   27.90    5.80
  -1   7   0   23.60    4.20
   1   7   0   27.30    5.10
   1   7   0   28.40    5.00
   1   7   0   29.20    5.70
  -1   7   0   24.20    4.50
   2  -7   0  120.39    5.30
   2  -7   0  117.69    5.80
   2  -7   0  118.39    5.90
  -2  -7   0  121.99    7.10
   2  -7   0  114.99    5.30
   2   7   0  121.39    7.40
   2   7   0  117.59    6.90
   2   7   0  125.69    6.80
  -2   7   0  122.19    6.20
  -2   7   0  123.99    6.50
  -2   7   0  121.79    6.30
   2   7   0  115.99    6.90
   3  -7   0   12.80    3.60
   3  -7   0    3.40    3.10
   3  -7   0    4.50    2.50
   3  -7   0    9.00    2.50
  -3  -7   0    3.20    4.00
   3   7   0    6.00    3.30
  -3   7   0    5.10    3.80
   3   7   0    4.90    3.60
  -3   7   0   11.60    3.50
   3   7   0    4.40    3.80
  -4  -7   0   59.99    7.10
  -4  -7   0   60.49    6.40
   4  -7   0   55.89    6.30
   4  -7   0   62.49    6.10
   4  -7   0   65.29    4.40
   4  -7   0   59.29    4.60
   4   7   0   48.90    6.90
   4   7   0   61.99    7.30
   4   7   0   41.20    6.60
  -4   7   0   62.29    7.00
   5  -7   0  387.46    8.50
   5  -7   0  375.56    8.40
   5  -7   0  368.26   11.40
  -5  -7   0  390.66   10.90
  -5  -7   0  383.56   12.00
   5   7   0  370.86   12.20
   5   7   0  384.16   11.60
  -5   7   0  369.06   11.60
   6  -7   0  299.87    7.90
   6  -7   0  304.27   12.30
  -6  -7   0  296.87   11.40
   6  -7   0  312.77    7.90
  -6  -7   0  312.07   11.00
  -6   7   0  314.37   11.90
   6   7   0  300.07   11.20
   7  -7   0  161.18    6.50
  -7  -7   0  153.68    9.90
  -7  -7   0  159.08   11.00
  -7   7   0  155.08   13.60
   7   7   0  161.38    9.80
  -7   7   0  161.18    6.30
   8  -7   0    3.40    3.40
  -8  -7   0    8.90    6.70
  -8  -7   0    4.00    6.80
   8   7   0   -6.90    5.50
  -8   7   0    3.10    3.40
  -8   7   0   -2.60    7.20
  -9  -7   0   40.50   10.10
  -9  -7   0   53.09    8.80
   9   7   0   52.99   10.80
  -9   7   0   52.89    9.20
 -10  -7   0   24.80    8.50
 -10  -7   0   27.90    8.80
  10   7   0   14.80    7.30
 -10   7   0   11.90    8.90
 -11  -7   0    4.80    9.60
 -11  -7   0    4.00    9.30
 -11  -7   0   16.90    8.40
 -11   7   0    2.90   10.20
   0  -8   0  458.25   11.80
   0  -8   0  439.96   10.20
   0   8   0  449.86   11.30
   0   8   0  444.86   10.00
   0   8   0  448.56   10.60
   0   8   0  456.55   13.10
  -1  -8   0  112.09    7.50
   1  -8   0  113.79    5.80
   1  -8   0  108.99    5.80
  -1   8   0  121.99    6.30
  -1   8   0  107.89    6.60
  -1   8   0  120.69    7.00
  -1   8   0  112.79    6.90
   1   8   0  120.29    7.40
   1   8   0  122.29    5.70
   1   8   0  108.49    6.90
   1   8   0  119.49    6.90
   2  -8   0  485.45   10.40
   2  -8   0  475.95   10.80
  -2  -8   0  471.05   12.50
  -2   8   0  489.35   11.30
  -2   8   0  477.75   11.10
  -2   8   0  469.65   13.10
   2   8   0  456.35   11.70
   2   8   0  464.45   12.20
   2   8   0  475.55   11.00
   2   8   0  463.95   12.20
   3  -8   0    6.20    3.80
   3  -8   0    6.40    2.90
   3  -8   0    7.20    3.40
  -3  -8   0    7.10    4.20
  -3  -8   0    7.20    4.40
   3   8   0    3.70    4.10
   3   8   0    2.70    4.20
  -3   8   0    2.00    3.40
  -3   8   0    3.30    3.60
  -3   8   0    7.20    3.90
   3   8   0    4.40    3.50
   4  -8   0  500.05   10.70
  -4  -8   0  492.45   13.80
   4  -8   0  512.15   10.70
   4  -8   0  517.05   12.70
  -4  -8   0  517.05   12.10
   4  -8   0  519.95   11.90
   4   8   0  507.35   13.40
   4   8   0  514.95   13.10
  -4   8   0  525.75   11.20
  -4   8   0  536.65   13.20
   5  -8   0   73.19    5.20
   5  -8   0   52.99    5.30
   5  -8   0   54.19    6.50
   5  -8   0   66.09    7.90
  -5  -8   0   56.29    8.40
  -5  -8   0   50.29    7.40
  -5   8   0   61.79    7.70
   5   8   0   42.50    8.30
   5   8   0   49.70    8.60
   6  -8   0   89.89    6.00
   6  -8   0   79.09   10.20
  -6  -8   0   72.79    9.50
  -6  -8   0   85.59    8.50
   6  -8   0   82.09    5.60
   6  -8   0   90.99    7.20
  -6   8   0   89.19   10.00
   6   8   0   80.69    9.30
  -7  -8   0   13.80    7.90
  -7  -8   0   13.50    6.00
   7  -8   0   12.80    3.60
   7  -8   0   18.50    3.80
   7   8   0   18.90    6.20
  -7   8   0   19.40    7.30
  -8  -8   0   95.39   11.40
   8  -8   0   73.39    7.00
  -8  -8   0  107.79   12.20
  -8   8   0   92.69   12.60
   8   8   0  100.09   10.90
  -9  -8   0    9.60    8.00
  -9  -8   0    8.30    7.60
  -9   8   0    5.10    8.80
   9   8   0   10.10    7.10
 -10  -8   0    8.90    8.80
 -10  -8   0    1.00    8.50
  10   8   0   10.20    7.80
 -10   8   0    7.90    9.00
 -11  -8   0  -11.00    8.80
 -11  -8   0    0.40    9.70
 -11  -8   0   17.00    8.30
  11   8   0    7.70    8.30
 -11   8   0   18.30   10.20
   0  -9   0    0.60    4.10
   0   9   0   -1.00    2.70
   0   9   0    0.70    4.10
   0   9   0   -5.50    3.20
   0   9   0   -1.30    3.40
   0   9   0   -6.30    3.80
   1  -9   0   27.50    4.60
   1  -9   0   32.70    5.40
  -1  -9   0   24.50    5.00
  -1   9   0   20.90    3.70
   1   9   0   23.40    3.60
  -1   9   0   20.00    3.90
   1   9   0   25.70    4.90
   1   9   0   24.80    4.30
   1   9   0   20.70    4.40
  -1   9   0   29.20    6.60
  -1   9   0   22.40    4.60
   2  -9   0   30.30    5.40
  -2  -9   0   30.30    5.20
   2  -9   0   27.40    5.70
   2   9   0   24.40    4.70
   2   9   0   33.90    5.80
  -2   9   0   35.10    6.60
   2   9   0   30.00    4.80
  -2   9   0   25.80    4.40
  -2   9   0   20.80    4.20
  -3  -9   0    1.60    4.80
  -3  -9   0    6.00    4.00
   3  -9   0    7.50    3.80
   3  -9   0    5.40    4.20
   3  -9   0    9.20    3.40
   3   9   0    2.70    4.60
  -3   9   0    6.10    3.90
  -3   9   0    8.90    4.40
   3   9   0    4.50    3.80
  -3   9   0    1.20    4.10
  -4  -9   0  493.55   14.90
  -4  -9   0  503.55   12.20
   4  -9   0  510.05   12.10
   4  -9   0  502.55   13.10
   4  -9   0  512.45   12.30
   4  -9   0  518.05   11.10
   4   9   0  497.65   13.50
  -4   9   0  499.15   11.70
  -4   9   0  503.25   13.40
   4   9   0  499.55   14.00
   5  -9   0   92.19    5.90
   5  -9   0   90.49    9.10
  -5  -9   0   81.89   10.40
  -5  -9   0   99.49    8.30
   5  -9   0   80.29    7.40
   5  -9   0   85.89    7.20
   5   9   0  103.29    9.10
  -5   9   0   92.59    7.10
  -5   9   0   88.49    8.40
  -6  -9   0  228.38   14.70
  -6  -9   0  238.18   10.90
   6  -9   0  239.98    7.60
   6  -9   0  221.38    9.00
   6   9   0  217.88   11.60
  -6   9   0  233.98   12.60
   7  -9   0   36.30    7.10
  -7  -9   0   17.20    7.60
  -7  -9   0   48.90    9.50
   7  -9   0   48.60    6.90
   7  -9   0   36.70    4.10
   7   9   0   44.70    7.40
  -7   9   0   39.40   11.00
  -8  -9   0   11.60    7.80
  -8  -9   0    4.70    7.00
  -8   9   0   16.40    7.90
   8   9   0   -2.80    8.10
  -9  -9   0   12.70    8.40
  -9  -9   0   -3.00    7.40
  -9   9   0    8.90    8.20
   9   9   0    6.20    7.00
 -10  -9   0   18.60    9.10
 -10  -9   0    1.70    9.20
 -10   9   0   12.80    9.50
  10   9   0  -13.20    7.60
   0 -10   0    7.10    4.20
   0 -10   0    3.40    4.70
   0  10   0    4.90    4.40
   0  10   0    5.40    3.70
   0  10   0   -3.50    4.00
   0  10   0   -1.50    3.20
   0  10   0    6.60    4.60
   1 -10   0  301.17   10.40
  -1 -10   0  282.27    8.80
   1 -10   0  300.37    9.40
  -1 -10   0  325.07   11.20
  -1  10   0  281.87   10.00
   1  10   0  298.47   10.70
   1  10   0  307.27   10.60
   1  10   0  307.77    9.20
  -1  10   0  294.67    9.10
   1  10   0  293.67   10.80
  -1  10   0  295.37   10.20
  -1  10   0  290.47    9.40
  -2 -10   0  369.96    9.90
   2 -10   0  385.06   11.40
   2 -10   0  377.66   10.50
   2 -10   0  370.76   10.60
  -2 -10   0  358.36   12.60
   2  10   0  394.26   10.80
   2  10   0  383.46   12.30
  -2  10   0  384.46   11.20
  -2  10   0  379.16   11.30
  -2  10   0  394.56   10.90
  -3 -10   0  115.39    7.60
   3 -10   0  121.89    7.00
   3 -10   0  113.99    8.20
   3 -10   0  123.49    8.10
  -3 -10   0  117.29    9.60
   3 -10   0  123.89    8.20
   3  10   0  119.29    8.10
   3  10   0  126.69    9.10
  -3  10   0  133.19    8.40
  -3  10   0  134.19    7.80
  -3  10   0  131.79    7.60
   4 -10   0   55.39    7.80
   4 -10   0   55.99    7.70
   4 -10   0   58.59    8.10
  -4 -10   0   52.19    7.30
  -4 -10   0   54.69    9.30
   4 -10   0   57.79    6.30
   4  10   0   51.99    8.80
  -4  10   0   47.50    7.90
   4  10   0   57.99    9.00
  -4  10   0   50.89    7.10
   5 -10   0   63.89    9.60
  -5 -10   0   48.40    8.00
   5 -10   0   41.30    7.80
   5 -10   0   67.89    6.70
   5 -10   0   65.69    7.80
  -5 -10   0   66.29    8.20
  -5  10   0   58.29    9.40
   5  10   0   55.49    9.50
   6 -10   0   44.50    5.60
  -6 -10   0   43.90    8.90
   6 -10   0   46.20    7.70
  -6 -10   0   53.39    8.20
   6 -10   0   40.80    6.40
  -6  10   0   67.59    9.80
  -7 -10   0   -2.60    6.90
   7 -10   0  -14.40    6.70
   7 -10   0   -2.80    4.70
  -7 -10   0   -3.20    6.00
  -7  10   0    3.40    7.00
   7  10   0    7.30    7.10
  -8 -10   0   21.90    7.80
  -8 -10   0   21.70    8.00
   8  10   0   13.50    7.70
  -8  10   0   11.30    8.20
  -9 -10   0    5.20    9.40
  -9 -10   0  -12.40    8.10
   9  10   0   -2.90    7.70
  -9  10   0    3.70    8.50
 -10 -10   0   13.70    9.50
 -10 -10   0   -3.10    9.50
  10  10   0   13.90    8.90
 -10  10   0    4.50   11.20
   0 -11   0   -6.80    4.00
   0 -11   0   -4.50    4.40
   0 -11   0   -1.50    5.20
   0  11   0   -1.10    4.80
   0  11   0   -2.00    3.60
   0  11   0    3.30    4.80
   1 -11   0 1154.18   21.50
   1 -11   0 1123.69   23.00
  -1 -11   0 1102.29   23.70
  -1 -11   0 1117.49   20.50
   1  11   0 1145.69   23.60
   1  11   0 1118.09   21.30
  -1  11   0 1144.49   21.20
  -1  11   0 1151.68   21.90
  -1  11   0 1153.58   22.90
  -1  11   0 1112.49   22.90
   2 -11   0   14.60    4.70
  -2 -11   0   15.50    6.10
   2 -11   0   23.50    5.50
   2 -11   0   20.50    4.60
  -2 -11   0   22.40    4.60
   2 -11   0   20.20    5.40
  -2  11   0   33.00    6.90
   2  11   0   16.30    6.10
   2  11   0   20.40    4.60
  -2  11   0   24.30    5.00
  -2  11   0   20.90    5.50
   3 -11   0  287.47   10.10
   3 -11   0  314.77   10.80
   3 -11   0  291.87   11.20
   3 -11   0  308.17   11.00
  -3 -11   0  279.67   12.80
  -3 -11   0  311.57    9.90
  -3  11   0  291.27   10.60
   3  11   0  275.67   12.40
  -3  11   0  271.87   10.70
   3  11   0  300.37   11.20
  -3  11   0  312.17   10.70
   4 -11   0   20.80    5.30
  -4 -11   0   21.50    5.20
   4 -11   0    9.20    4.40
   4 -11   0   21.10    5.30
   4 -11   0    7.80    5.40
  -4 -11   0   -4.40   11.50
   4  11   0    9.80    8.10
  -4  11   0   13.30    5.80
  -5 -11   0   11.80    5.40
   5 -11   0    8.90    5.00
   5 -11   0   15.20    7.20
  -5 -11   0   12.70    7.00
   5 -11   0   14.00    4.30
   5 -11   0   11.40    5.00
   5  11   0   11.70    6.50
  -5  11   0   12.30    6.60
  -6 -11   0   19.40    6.30
  -6 -11   0   17.80    7.80
   6 -11   0   10.40    5.30
   6 -11   0   18.40    5.50
   6 -11   0   16.70    4.30
  -6  11   0   23.10   12.10
   6  11   0    7.70    7.10
  -7 -11   0    6.40    8.20
  -7 -11   0   19.50    6.90
   7  11   0   14.70    7.50
  -7  11   0    5.90    7.50
  -8 -11   0    7.70    7.50
  -8 -11   0    9.10    8.70
  -8  11   0    0.00    8.40
   8  11   0   10.20    8.20
  -9 -11   0   70.99   16.60
  -9 -11   0   54.69   10.30
  -9  11   0   70.39   13.20
   9  11   0   73.79   13.70
 -10 -11   0   -3.30   10.00
 -10 -11   0    9.20   12.10
 -10 -11   0    1.70    9.00
 -10  11   0   12.00    9.90
  10  11   0   -0.90    9.20
   0 -12   0 1218.98   25.80
   0 -12   0 1244.98   22.70
   0 -12   0 1240.48   23.40
   0  12   0 1234.68   23.20
   0  12   0 1215.98   28.00
   1 -12   0  361.36   11.80
  -1 -12   0  394.86   14.10
   1 -12   0  388.36   13.60
  -1 -12   0  364.66   10.90
  -1  12   0  378.76   11.30
  -1  12   0  380.26   13.90
   1  12   0  379.96   14.40
   1  12   0  379.06   11.80
  -2 -12   0   51.19   10.20
  -2 -12   0   56.09    7.60
   2 -12   0   47.50    9.50
   2 -12   0   47.20    9.10
   2 -12   0   74.79    8.50
   2 -12   0   59.59    9.00
  -2  12   0   64.79    9.60
   2  12   0   57.69    8.20
  -2  12   0   66.29    7.60
   3 -12   0  800.42   18.90
   3 -12   0  816.02   18.70
  -3 -12   0  809.22   16.60
  -3 -12   0  807.82   21.30
   3 -12   0  794.72   17.50
   3 -12   0  788.02   18.10
   3  12   0  792.52   19.10
  -3  12   0  814.32   18.30
   3  12   0  787.72   20.10
   4 -12   0   21.60    6.40
   4 -12   0   10.30    5.50
   4 -12   0   20.50    6.20
   4 -12   0   20.00    5.30
  -4 -12   0   41.90    8.20
  -4 -12   0    2.30    6.90
  -4  12   0   23.40    6.20
   4  12   0   20.70    7.00
  -5 -12   0  282.37   10.90
   5 -12   0  271.47   11.30
   5 -12   0  284.47   10.60
  -5 -12   0  286.27   14.70
   5 -12   0  273.27   11.60
   5  12   0  259.57   13.80
  -5  12   0  264.27   13.40
  -6 -12   0   51.69    9.40
   6 -12   0   30.40    6.40
  -6 -12   0   47.50    8.90
   6  12   0   34.90    8.30
  -6  12   0   51.39    8.50
  -7 -12   0   37.60    7.40
  -7 -12   0   16.20    8.70
  -7  12   0   18.20    8.50
   7  12   0   15.10    7.80
  -8 -12   0   94.29   13.70
  -8  12   0  111.49   13.40
   8  12   0   70.49   12.60
  -9 -12   0    4.50    9.20
  -9  12   0   -7.20    8.90
   9  12   0   -5.70    8.40
   0 -13   0   -1.90    5.20
   0 -13   0    8.80    6.60
   0 -13   0   -1.30    5.00
   0  13   0   19.50    7.10
  -1 -13   0   83.89   11.00
   1 -13   0   87.49   17.10
   1 -13   0   95.69   11.10
  -1 -13   0   89.89    8.30
   1 -13   0   93.29    9.90
   1  13   0  107.09   10.90
  -1  13   0   79.49   13.80
   1  13   0  101.99    9.20
  -1  13   0   93.99    8.30
   2 -13   0    8.80    6.50
  -2 -13   0    9.60    5.10
   2 -13   0    0.00    5.50
   2 -13   0    7.60    6.40
  -2 -13   0    9.20    7.20
   2  13   0   -6.50    5.10
   2  13   0   14.00    6.80
  -2  13   0    8.50    6.30
  -2  13   0   17.20    5.40
   3 -13   0  120.09   11.10
   3 -13   0  143.49   11.30
   3 -13   0  119.59   10.90
  -3 -13   0  117.09   12.20
  -3 -13   0  126.89    8.80
  -3  13   0  152.08   10.10
   3  13   0  133.89   12.50
   4 -13   0   10.50    6.20
   4 -13   0   23.70    6.20
  -4 -13   0    9.80    7.60
  -4 -13   0   55.59    8.70
   4 -13   0   25.40    6.70
   4  13   0   22.40    7.60
  -4  13   0   16.00    6.80
   5 -13   0    8.80    5.90
   5 -13   0   16.90    5.90
  -5 -13   0    8.20    8.00
   5 -13   0   20.40    6.70
   5  13   0   12.10    7.60
  -5  13   0    7.70    7.50
   6 -13   0   20.00    6.70
  -6 -13   0   22.30    8.50
  -6  13   0    9.70    7.80
   6  13   0   19.30    8.00
  -7 -13   0   -6.20    8.80
   7  13   0    1.20    8.30
  -7  13   0    5.40    8.10
  -8 -13   0   83.89   15.30
  -8  13   0  113.89   15.80
   8  13   0   87.59   14.50
   0 -14   0  104.49   11.50
   0 -14   0  112.89    9.30
   0 -14   0  120.79   12.30
   0  14   0  114.09   11.70
   1 -14   0   16.80    8.70
   1 -14   0    6.80    6.20
   1 -14   0    7.20    5.90
   1 -14   0    1.50    6.60
  -1 -14   0    3.40    7.00
  -1 -14   0   -8.50    5.30
  -1  14   0    1.40    7.40
   1  14   0   -2.70    5.00
   1  14   0    0.40    7.00
  -1  14   0    6.60    5.40
   2 -14   0    6.70    6.60
   2 -14   0   24.90    7.40
   2 -14   0   15.80    7.30
  -2 -14   0   18.30    7.80
  -2  14   0   25.10    7.50
  -2  14   0   36.50    6.30
   2  14   0   16.30    7.80
  -3 -14   0    2.50    7.40
   3 -14   0    4.40    7.20
   3 -14   0   12.50    7.00
   3  14   0    8.30    7.40
  -3  14   0   25.60    6.40
   4 -14   0    9.70    7.20
  -4 -14   0   30.00    8.50
   4  14   0   17.30    7.40
  -4  14   0   17.40    7.10
   5 -14   0   18.60    7.40
   5 -14   0   32.30    7.00
  -5 -14   0   28.60    8.60
   5  14   0   21.80    8.30
  -5  14   0   32.20    8.20
   6 -14   0   -0.30    7.30
  -6 -14   0   -1.60    8.30
   6  14   0   -9.70    8.30
  -6  14   0   -6.90    8.20
  -7 -14   0   77.89   13.90
   7  14   0   73.99   15.00
  -7  14   0   61.89   10.80
   0 -15   0   -9.80    6.90
   0 -15   0    0.80    8.00
   0  15   0   -7.00    7.00
   1 -15   0   17.30    8.10
   1 -15   0   27.60    6.50
  -1 -15   0   25.20    8.40
   1 -15   0   20.20    7.70
  -1  15   0   27.50    8.20
   1  15   0   22.00    7.90
   2 -15   0   35.60    8.30
  -2 -15   0   44.40    9.00
   2 -15   0   43.40    8.40
   2  15   0   38.20    8.30
  -2  15   0   32.80    6.80
   3 -15   0    6.30    9.30
  -3 -15   0   -7.10    7.60
   3 -15   0    3.90    7.00
  -3  15   0   19.50    7.40
   3  15   0    6.60    7.80
  -4 -15   0    0.60    8.60
   4 -15   0  -15.00    6.90
   4 -15   0   10.20    7.80
   4  15   0    5.90    8.30
  -4  15   0    3.80    7.30
   5 -15   0   26.60   10.20
   5 -15   0   34.10    8.00
  -5 -15   0   26.90    9.50
  -5  15   0   19.70    8.70
   5  15   0   21.40    9.30
  -6 -15   0   52.39   10.50
   6 -15   0   61.69   12.60
  -6  15   0   56.69   10.50
   6  15   0   52.49   10.60
  -7 -15   0   24.50   10.30
   0 -16   0   38.10    9.00
   0 -16   0   37.60    8.80
   0  16   0   37.00    8.90
   1 -16   0    3.10    8.00
   1 -16   0    2.90    7.90
  -1 -16   0   -7.40    8.00
  -1 -16   0   -3.10    7.80
  -1  16   0    7.70    8.00
   1  16   0   -6.30    8.00
   2 -16   0   -1.50    7.80
  -2 -16   0   -3.70    7.90
   2 -16   0    1.20    7.90
  -2 -16   0    5.50    8.40
   2  16   0    3.10    8.30
  -2  16   0  -12.30    7.50
   3 -16   0    3.90    8.00
   3 -16   0   -5.50    8.00
  -3 -16   0    3.40    9.10
  -3  16   0    2.90    7.80
   3  16   0   19.90    9.30
   4 -16   0   -3.40    8.00
  -4 -16   0   -4.70    9.20
   4 -16   0    9.90    8.20
   4  16   0    5.60    8.90
  -4  16   0  -17.60    7.40
  -5 -16   0    7.30   10.00
   5 -16   0   19.60    8.70
  -5  16   0   20.60    8.70
   5  16   0    5.70    9.70
   0 -17   0    3.70    9.20
   0 -17   0   10.30    8.80
   0  17   0    4.60    8.40
  -1 -17   0    4.10    9.00
  -1 -17   0   -6.90    8.50
   1 -17   0    3.60    9.10
   1 -17   0   -0.30    8.70
   1  17   0    5.70    8.80
   2 -17   0   -2.10    8.70
  -2 -17   0  -18.10    8.50
  -2 -17   0   -7.40    9.20
   2 -17   0   -5.10    8.60
   2  17   0   12.20    9.60
   3 -17   0   23.00    8.80
  -3 -17   0    5.10    9.00
   3 -17   0   12.20    9.40
  -3 -17   0    8.20   10.00
   3  17   0   14.10    9.50
   4 -17   0    7.50    9.30
   4 -17   0   40.80    9.50
  -4 -17   0   45.00   10.60
  -4 -17   0    7.30   10.10
   4  17   0   20.20   10.50
   0 -18   0  138.19   16.70
 -12   0   1   -0.80    9.30
 -11   0   1  347.47   16.70
  10   0  -1    2.90    6.10
 -10   0   1   -9.20    7.30
   9   0  -1  316.87   11.20
  -9   0   1  327.07   15.70
  -9   0   1  324.67    9.40
   8   0  -1   -6.40    3.90
  -8   0   1   -6.30    5.80
   7   0  -1  386.16    9.80
  -7   0   1  359.76   12.10
   6   0  -1   -1.50    4.10
  -6   0   1   -1.40    4.10
   6   0  -1   -2.10    2.70
  -5   0   1 2812.92   45.70
  -5   0   1 2882.51   43.80
   5   0  -1 2803.42   45.60
   5   0  -1 2842.22   43.70
   4   0  -1   -1.80    2.70
   4   0  -1    0.10    2.10
  -4   0   1   -6.00    3.20
  -4   0   1   -1.10    1.90
  -3   0   1 1949.90   31.50
  -3   0   1 1973.00   31.00
   3   0  -1 2006.90   30.30
   3   0  -1 2006.00   31.60
   2   0  -1   -1.70    1.90
  -2   0   1    0.20    1.20
  -2   0   1    0.30    1.80
   2   0  -1    2.50    1.30
   2   0   1    1.20    1.80
  -2   0  -1   -0.10    1.70
   2   0   1    1.20    2.00
  -2   0  -1    3.30    2.00
   3   0   1   70.59    4.90
   3   0   1   71.89    3.80
  -3   0  -1   69.59    4.80
  -3   0  -1   73.69    3.90
   4   0   1   -1.60    2.80
  -4   0  -1    3.40    2.40
   4   0   1    2.40    2.30
  -4   0  -1   -1.80    3.30
  -5   0  -1  150.08    9.00
   5   0   1  128.39    7.30
  -5   0  -1  121.19    7.10
   5   0   1  134.69    5.70
   6   0   1   -7.10    4.00
  -6   0  -1   -3.80    4.20
   6   0   1   -1.10    3.10
  -7   0  -1  295.67   11.10
  -7   0  -1  291.77    8.50
   7   0   1  319.67    9.70
   8   0   1    0.70    4.70
  -8   0  -1    3.50    6.20
  -8   0  -1    1.00    4.10
   9   0   1  166.28   10.50
  -9   0  -1  138.09   11.70
  -9   0  -1  169.28    8.10
 -10   0  -1  -12.50    7.40
 -10   0  -1    4.10    4.50
 -11   0  -1  132.49   13.40
 -12   0  -1   -1.10    9.60
 -12  -1   1   74.49   11.20
 -12   1   1  110.79   15.20
 -11  -1   1   13.30    8.20
 -11   1   1   -1.30    8.70
 -10  -1   1   13.90    8.30
 -10  -1   1    3.90    4.90
  10  -1  -1    6.80    5.50
 -10   1   1   11.20    8.20
  -9  -1   1   60.39    7.30
   9  -1  -1   55.89    7.70
   9   1  -1   51.69    9.50
  -9   1   1   38.40    7.80
  -8  -1   1   34.00    4.80
  -8  -1   1   33.30    6.70
   8  -1  -1   43.10    6.60
   8   1  -1   38.30    7.30
  -8   1   1   36.90    7.00
  -7  -1   1   15.40    5.10
   7  -1  -1    7.70    3.30
  -7  -1   1   11.40    3.90
   7   1  -1   13.10    3.70
  -7   1   1   11.60    5.20
   6  -1  -1  889.21   18.60
  -6  -1   1  895.21   18.60
   6  -1  -1  924.41   16.10
  -6   1   1  914.61   16.10
  -6   1   1  916.31   18.80
   6   1  -1  895.41   16.80
   6   1  -1  934.61   19.10
  -5  -1   1  145.29    7.40
   5  -1  -1  152.38    7.10
   5  -1  -1  153.18    5.20
  -5  -1   1  142.89    8.80
   5   1  -1  155.68    5.80
  -5   1   1  151.88    5.00
  -5   1   1  144.99    7.40
   5   1  -1  148.09    7.20
   4  -1  -1   92.39    5.60
  -4  -1   1   95.69    6.00
   4  -1  -1   98.99    3.90
  -4  -1   1  102.59    4.50
  -4   1   1   95.79    3.90
   4   1  -1  100.69    5.80
   4   1  -1   98.09    4.70
  -4   1   1   84.39    5.90
  -3  -1   1   -0.70    2.40
   3  -1  -1    3.10    2.40
  -3  -1   1    0.00    1.80
   3  -1  -1   -2.80    1.70
  -3   1   1    1.50    1.40
   3   1  -1    1.90    2.40
  -3   1   1   -0.80    2.10
   3   1  -1    2.40    1.90
  -2  -1   1 1477.95   23.50
   2  -1  -1 1499.15   23.40
   2  -1  -1 1502.65   22.20
  -2  -1   1 1508.95   23.00
  -2   1   1 1503.35   23.30
   2   1  -1 1486.65   23.60
   2   1  -1 1490.55   23.00
  -2   1   1 1432.66   22.20
  -1  -1  -1 3394.96   50.49
  -2  -1  -1 1291.67   20.40
   2  -1   1 1260.47   20.00
  -2  -1  -1 1301.57   20.70
   2  -1   1 1271.87   20.70
   2   1   1 1292.17   20.40
   2   1   1 1304.27   20.70
  -2   1  -1 1275.87   19.90
  -2   1  -1 1267.77   20.70
   3  -1   1  545.65    9.90
   3  -1   1  552.54   11.10
  -3  -1  -1  554.34   10.40
  -3  -1  -1  536.85   10.90
   3   1   1  552.64   10.30
   3   1   1  553.34   11.00
  -3   1  -1  543.85   11.00
  -3   1  -1  527.45   11.40
  -4  -1  -1  590.24   12.20
   4  -1   1  580.34   10.80
   4  -1   1  561.34   12.20
  -4  -1  -1  555.94   12.60
  -4   1  -1  567.34   12.50
   4   1   1  573.54   12.20
  -4   1  -1  587.34   10.80
   4   1   1  579.34   11.40
   5  -1   1   91.39    5.00
   5  -1   1   96.49    6.80
  -5  -1  -1   93.79    6.90
  -5   1  -1   88.89    5.30
   5   1   1   90.59    5.50
  -5   1  -1   95.99    6.70
   6  -1   1   16.40    3.40
  -6  -1  -1   17.90    3.70
   6  -1   1    5.50    4.30
  -6  -1  -1   11.30    4.60
  -6   1  -1   15.30    4.70
   6   1   1   11.40    3.60
   6   1   1    8.80    4.40
  -7  -1  -1  319.47    9.20
   7  -1   1  339.87    9.60
  -7  -1  -1  321.17   11.40
   7   1   1  331.37   10.40
  -7   1  -1  330.27   12.10
  -8  -1  -1   49.20    7.10
   8  -1   1   63.89    7.70
  -8  -1  -1   64.19    9.90
  -8   1  -1   46.00    9.40
   8   1   1   60.29    8.60
   9  -1   1  168.98   10.30
  -9  -1  -1  144.69   22.00
  -9  -1  -1  189.58    8.80
  -9   1  -1  163.28    7.60
  -9   1  -1  170.38   12.40
 -10  -1  -1   -1.10    5.00
 -10  -1  -1    2.30    7.90
 -10   1  -1   18.80    8.30
 -11  -1  -1   62.59   12.90
 -11   1  -1   80.19   13.40
 -12  -1  -1  262.77   18.10
 -12   1  -1  234.88   17.10
 -12  -2   1   13.50   10.40
 -12   2   1   32.90   11.00
 -11  -2   1  -10.70    7.90
 -11   2   1   -8.50    8.10
  10  -2  -1   43.70    8.70
 -10  -2   1   37.30    8.40
 -10  -2   1   37.70    5.80
 -10   2   1   29.90    8.30
  -9  -2   1    5.40    4.70
   9  -2  -1    6.70    4.40
  -9  -2   1   -1.20   11.10
   9   2  -1    4.80    4.30
  -9   2   1    5.70    6.90
  -8  -2   1   34.00    6.60
   8  -2  -1   37.40    6.10
  -8  -2   1   43.80    7.40
  -8   2   1   61.19   10.20
   8   2  -1   38.30    6.50
   8   2  -1   33.80    5.30
  -7  -2   1    6.10    4.00
  -7  -2   1    9.90    5.10
   7  -2  -1    9.80    3.00
   7   2  -1    9.00    3.70
  -7   2   1    9.60    5.20
   7   2  -1   10.70    4.20
  -7   2   1    4.10    3.10
  -6  -2   1  219.78    9.30
   6  -2  -1  220.58    6.40
  -6  -2   1  224.18    7.80
   6  -2  -1  222.68    9.40
   6   2  -1  215.18    9.60
  -6   2   1  215.28    9.50
  -6   2   1  213.28    6.10
   6   2  -1  221.68    7.70
   6   2  -1  209.58    7.30
   5  -2  -1   20.90    3.80
   5  -2  -1   20.40    3.50
  -5  -2   1   19.10    3.70
  -5  -2   1   23.90    4.40
  -5   2   1   21.40    4.50
   5   2  -1   22.70    3.30
  -5   2   1   16.90    3.20
   5   2  -1   15.90    3.80
  -4  -2   1  360.66    9.10
  -4  -2   1  329.67   10.10
   4  -2  -1  348.77    8.90
   4  -2  -1  347.27    6.70
  -4   2   1  341.87    9.30
  -4   2   1  359.36   10.50
  -4   2   1  347.37    6.70
   4   2  -1  352.26    9.10
   4   2  -1  356.16    8.20
  -3  -2   1   10.70    2.70
   3  -2  -1   15.00    2.10
  -3  -2   1   13.80    2.40
   3  -2  -1   15.00    2.60
  -3   2   1   12.90    2.40
  -3   2   1   15.60    2.00
   3   2  -1   15.40    2.40
   3   2  -1   14.80    2.90
  -2  -2   1 6248.38   94.49
   2  -2  -1 6447.16   94.49
   2  -2  -1 6344.57   93.29
  -2  -2   1 6470.25   94.99
   2   2  -1 6324.07   94.59
   2   2  -1 6508.45   94.99
  -2   2   1 6277.57   94.49
  -1  -2   1 9999.00  146.99
   0  -2   1   19.40    2.10
   0  -2  -1   16.90    1.80
   0  -2   1   15.00    1.90
   0  -2  -1   16.80    1.40
   0   2   1   13.70    1.60
  -1  -2  -1   30.00    2.60
  -1  -2  -1   30.40    2.60
   1  -2   1   24.80    2.90
   1  -2   1   27.70    2.90
   1   2   1   25.90    2.60
  -1   2  -1   29.10    2.30
   1   2   1   25.80    2.80
  -1   2  -1   23.70    2.80
   3  -2   1  108.39    4.10
   3  -2   1  108.99    5.30
  -3  -2  -1  121.69    5.10
   3   2   1  104.49    5.30
   3   2   1  116.69    4.80
  -3   2  -1  114.29    3.90
  -3   2  -1  115.69    5.80
  -3   2  -1  108.89    5.30
   4  -2   1 1293.27   22.90
   4  -2   1 1329.97   21.30
  -4  -2  -1 1339.47   22.70
  -4   2  -1 1348.67   23.40
   4   2   1 1261.57   22.90
  -4   2  -1 1327.27   23.20
   4   2   1 1291.87   22.20
  -5  -2  -1  316.17    8.70
  -5  -2  -1  294.97    9.50
   5  -2   1  312.17    7.60
   5  -2   1  312.47    9.80
  -5   2  -1  306.37    7.50
   5   2   1  307.67    9.80
  -5   2  -1  308.47    9.60
   5   2   1  304.47    8.60
  -6  -2  -1    6.30    3.80
  -6  -2  -1    9.90    4.50
   6  -2   1   14.20    4.60
   6  -2   1    6.20    3.00
   6   2   1    7.40    3.60
  -6   2  -1    9.40    4.60
   6   2   1    7.20    4.20
  -7  -2  -1   10.50    4.10
  -7  -2  -1    8.30    5.10
   7  -2   1    7.10    3.60
  -7   2  -1    6.30    5.20
   7   2   1    2.00    4.40
  -8  -2  -1   -1.10    4.30
   8  -2   1    0.00    4.20
  -8  -2  -1    3.00    3.70
  -8  -2  -1   -6.10    6.10
   8   2   1   -3.70    3.90
  -8   2  -1   -1.80    6.20
   8   2   1    5.00    5.50
  -9  -2  -1  191.48    9.60
  -9  -2  -1  177.68    7.90
   9  -2   1  207.68   10.20
  -9  -2  -1  177.08   15.90
  -9   2  -1  195.88   13.40
 -10  -2  -1   16.10    7.90
  10  -2   1   20.70    6.50
 -10  -2  -1   17.40    5.60
 -10   2  -1   11.30    8.60
 -11  -2  -1   -2.60    9.70
 -11  -2  -1   -2.40    8.90
 -11   2  -1    4.60    8.60
 -12  -2  -1  272.37   17.70
 -12   2  -1  246.28   17.40
 -12  -3   1  126.29   16.00
 -12   3   1  122.79   15.30
 -11  -3   1    5.30    8.70
 -11  -3   1   -2.70    6.40
 -11   3   1    2.90    8.60
 -10  -3   1   -0.80    7.50
  10  -3  -1    8.10    4.80
 -10  -3   1    1.90    5.60
  10   3  -1   11.40    5.40
 -10   3   1    4.10    7.90
   9  -3  -1    0.40    4.10
  -9  -3   1    9.50    5.30
  -9  -3   1   -1.60    8.30
  -9   3   1    2.00    6.80
   9   3  -1    2.30    4.70
  -8  -3   1    3.30    6.30
  -8  -3   1    9.30    4.70
   8  -3  -1   10.60    3.50
  -8   3   1   10.20    6.40
   8   3  -1   10.50    4.30
   8   3  -1    7.40    5.40
  -7  -3   1    9.30    5.20
   7  -3  -1    7.50    2.90
  -7  -3   1    8.20    4.30
   7   3  -1    6.80    4.40
  -7   3   1    6.40    2.90
  -7   3   1    6.20    5.10
   7   3  -1    7.20    3.90
  -6  -3   1    2.20    3.80
   6  -3  -1   -0.80    4.00
  -6  -3   1    6.60    4.60
   6  -3  -1   -3.40    2.30
   6   3  -1    0.80    4.30
  -6   3   1    3.10    4.40
   6   3  -1    3.40    3.60
  -6   3   1    0.90    2.20
   6   3  -1    1.10    3.40
   5  -3  -1  386.66   10.40
  -5  -3   1  384.46   10.70
  -5  -3   1  368.16   13.50
   5  -3  -1  383.56    7.60
   5   3  -1  380.36    9.70
   5   3  -1  395.86    9.40
  -5   3   1  396.06   10.90
   5   3  -1  393.16   11.00
  -5   3   1  386.86    7.50
   4  -3  -1 3316.87   51.29
   4  -3  -1 3099.29   49.60
  -4  -3   1 3327.17   50.99
  -4  -3   1 3354.26   51.29
   4   3  -1 3261.57   52.09
  -4   3   1 3331.77   49.00
   4   3  -1 3303.67   51.79
  -4   3   1 3314.07   51.79
   4   3  -1 3275.17   50.89
   3  -3  -1  487.95    8.10
  -3  -3   1  489.75   10.60
  -3  -3   1  482.55   10.10
   3  -3  -1  488.15    9.90
  -3   3   1  489.25   10.00
   3   3  -1  484.65   10.40
   3   3  -1  487.65    9.90
  -3   3   1  487.05    8.10
  -3   3   1  485.05   10.70
  -2  -3   1 2524.95   38.10
  -2  -3   1 2472.05   37.90
   2  -3  -1 2370.86   36.40
   2  -3  -1 2454.85   37.40
   2  -3  -1 2440.46   36.40
   2   3  -1 2449.16   37.80
   2   3  -1 2452.35   38.10
  -2   3   1 2424.96   37.40
   1  -3  -1 2552.94   38.00
  -1  -3   1 2534.95   38.80
   1  -3  -1 2537.55   38.10
  -1  -3   1 2628.44   38.90
  -1   3   1 2502.75   38.00
   1   3  -1 2567.04   38.80
  -1   3   1 2479.15   38.00
   1   3  -1 2520.45   38.80
   0  -3  -1 2557.34   38.70
   0  -3   1 2529.85   38.90
   0  -3   1 2653.83   39.00
   0  -3  -1 2542.35   38.30
   0   3  -1 2626.44   39.00
   0   3  -1 2539.75   38.90
   0   3   1 2596.74   38.30
   0   3   1 2489.65   38.70
   1  -3   1 2995.30   44.30
   1  -3   1 2891.31   44.30
  -1  -3  -1 2933.21   44.30
   1  -3   1 2954.90   44.70
  -1  -3  -1 2919.21   44.70
  -1   3  -1 2953.40   44.70
   1   3   1 2903.41   44.70
   1   3   1 2922.81   44.30
  -1   3  -1 3043.70   44.40
  -2  -3  -1 1172.68   19.40
   2  -3   1 1170.88   19.50
   2  -3   1 1171.48   18.60
  -2  -3  -1 1172.08   19.50
  -2   3  -1 1199.58   20.40
   2   3   1 1174.88   19.40
   2   3   1 1162.08   19.50
  -2   3  -1 1170.58   19.50
  -3  -3  -1  640.14   12.70
  -3  -3  -1  681.93   14.50
   3  -3   1  651.23   12.80
   3  -3   1  643.34   11.30
  -3  -3  -1  655.73   12.90
   3   3   1  653.13   12.60
  -3   3  -1  679.83   11.40
   3   3   1  654.03   12.80
  -3   3  -1  662.83   12.90
  -3   3  -1  664.83   13.40
   4  -3   1   38.10    5.50
   4  -3   1   36.70    3.80
  -4  -3  -1   34.90    5.50
  -4  -3  -1   33.80    5.50
   4   3   1   39.10    5.20
  -4   3  -1   31.40    3.70
  -4   3  -1   43.60    5.70
   4   3   1   39.30    5.50
  -5  -3  -1  220.38    8.30
   5  -3   1  216.78    8.70
  -5  -3  -1  213.78    8.00
   5  -3   1  221.28    6.30
   5   3   1  212.58    7.80
  -5   3  -1  228.98    6.40
   5   3   1  224.18    8.80
  -5   3  -1  229.98    9.10
   5   3   1  227.78    7.20
  -6  -3  -1  272.47   10.00
   6  -3   1  273.37   10.60
   6  -3   1  276.67    7.60
  -6  -3  -1  273.07    9.30
  -6   3  -1  263.67    7.50
   6   3   1  283.37   10.70
   6   3   1  278.37    8.20
   6   3   1  260.77    9.40
  -6   3  -1  280.97   10.70
  -7  -3  -1  263.77    9.40
   7  -3   1  250.87    8.00
  -7  -3  -1  259.67   10.90
  -7   3  -1  245.28   11.10
   7   3   1  276.57   10.70
   7   3   1  253.27    8.50
   8  -3   1  283.87    9.40
  -8  -3  -1  265.77   12.50
  -8  -3  -1  287.47   10.50
   8   3   1  287.67    9.10
  -8   3  -1  287.27   13.00
  -9  -3  -1   32.20    5.80
   9  -3   1   41.10    5.70
  -9  -3  -1   39.90    7.40
  -9  -3  -1   39.40    7.80
   9   3   1   39.70    7.50
  -9   3  -1   35.90    8.10
 -10  -3  -1   32.50    8.30
 -10  -3  -1   22.60    6.20
  10  -3   1   20.30    6.30
 -10   3  -1   19.10    8.70
 -11  -3  -1   34.80    7.40
 -11  -3  -1   39.20    9.30
 -11   3  -1   43.70    9.50
 -12  -3  -1   70.59   15.20
 -12   3  -1   78.99   17.10
 -12  -4   1   -4.20    9.10
 -12   4   1    1.50    9.70
 -11  -4   1   -6.40    7.20
 -11  -4   1    7.30    8.50
 -11   4   1   11.20    9.60
 -10  -4   1   -0.90    6.10
 -10  -4   1   16.10    8.50
  10   4  -1   18.30    5.70
 -10   4   1   13.60    7.90
  -9  -4   1    7.10    5.70
  -9  -4   1   10.60    8.00
   9  -4  -1    8.50    3.90
  -9   4   1   -0.30    7.10
   9   4  -1    9.10    5.10
  -8  -4   1  -10.30    4.50
   8  -4  -1   -1.00    3.20
  -8  -4   1    2.70    6.00
  -8   4   1    4.90    3.20
   8   4  -1    0.40    4.50
  -8   4   1    2.80    6.20
  -7  -4   1   47.20    8.00
   7  -4  -1   58.49    4.90
  -7  -4   1   48.70    7.30
  -7   4   1   57.99    4.50
   7   4  -1   59.29    7.00
  -7   4   1   64.99    8.60
   7   4  -1   65.99    8.30
  -6  -4   1  428.46   11.40
   6  -4  -1  440.36    8.60
   6  -4  -1  420.56   12.20
  -6  -4   1  432.96   12.10
   6   4  -1  433.26   11.70
  -6   4   1  436.86   12.90
   6   4  -1  431.46   10.90
  -6   4   1  429.16    8.40
   6   4  -1  426.56   12.70
   5  -4  -1  102.79    3.90
  -5  -4   1   97.59    7.10
   5  -4  -1  102.99    6.80
  -5  -4   1   92.59    6.30
   5   4  -1   96.99    7.70
   5   4  -1  102.99    6.30
  -5   4   1   97.19    3.70
  -5   4   1   94.89    7.00
   5   4  -1  101.89    6.30
  -4  -4   1   48.30   10.10
   4  -4  -1   46.40    5.30
  -4  -4   1   50.89    5.80
   4  -4  -1   42.90    3.20
  -4   4   1   47.60    5.70
   4   4  -1   46.60    5.00
   4   4  -1   48.80    5.10
   4   4  -1   50.69    5.60
  -4   4   1   46.30    2.80
  -3  -4   1 1093.89   20.70
   3  -4  -1 1061.79   18.10
  -3  -4   1 1064.49   18.90
   3  -4  -1 1055.69   16.50
   3  -4  -1  902.51   17.10
   3   4  -1 1075.69   18.90
  -3   4   1 1062.89   18.10
   3   4  -1 1084.39   18.70
   3   4  -1 1067.29   18.60
   3   4  -1 1075.09   18.90
  -3   4   1 1067.59   18.80
   2  -4  -1 3530.95   52.39
  -2  -4   1 3406.66   52.99
  -2  -4   1 3471.25   53.09
   2  -4  -1 3506.25   51.59
   2  -4  -1 3150.48   51.99
   2   4  -1 3479.35   53.09
  -2   4   1 3518.65   52.39
   2   4  -1 3564.44   53.19
   2   4  -1 3551.34   53.79
   1  -4  -1  500.85    8.80
  -1  -4   1  500.15    9.80
   1  -4  -1  488.45    9.00
   1  -4  -1  507.35    8.90
  -1  -4   1  506.55    9.80
  -1   4   1  502.45    8.90
   1   4  -1  515.45    9.80
   1   4  -1  491.55    9.80
   0  -4   1  151.48    4.80
   0  -4  -1  158.68    4.60
   0  -4  -1  155.68    4.10
   0  -4   1  159.18    4.80
   0   4  -1  157.68    4.90
   0   4   1  156.88    4.80
   0   4  -1  159.88    5.00
   1  -4   1  173.68    4.90
   1  -4   1  173.08    4.70
  -1  -4  -1  161.08    5.20
   1  -4   1  169.98    5.20
   1  -4   1  169.68    5.10
  -1  -4  -1  178.48    4.80
   1   4   1  175.88    4.90
   1   4   1  178.28    5.40
   2  -4   1  676.63   12.70
  -2  -4  -1  662.73   12.80
  -2  -4  -1  689.53   12.60
  -2  -4  -1  693.83   13.40
   2  -4   1  678.13   11.80
   2   4   1  678.73   12.90
  -2   4  -1  703.43   11.90
  -2   4  -1  686.43   12.70
   2   4   1  691.33   12.50
   3  -4   1 2248.08   34.40
   3  -4   1 2243.38   35.90
  -3  -4  -1 2340.07   36.30
  -3  -4  -1 2239.88   35.80
  -3   4  -1 2253.77   36.20
   3   4   1 2247.18   35.80
   3   4   1 2225.48   35.80
  -3   4  -1 2056.99   35.20
   3   4   1 2321.97   35.80
  -3   4  -1 2225.78   35.80
  -4  -4  -1  562.64   11.70
  -4  -4  -1  547.25   12.20
   4  -4   1  524.95   10.10
   4  -4   1  541.75   12.20
   4   4   1  530.45   11.90
  -4   4  -1  539.65   10.10
   4   4   1  545.15   11.70
  -4   4  -1  533.55   12.90
   4   4   1  530.35   12.10
  -5  -4  -1  144.49    7.40
  -5  -4  -1  150.38    7.70
   5  -4   1  135.59    5.30
   5  -4   1  140.49    7.80
   5   4   1  144.19    7.20
   5   4   1  146.59    7.80
  -5   4  -1  140.19    7.90
   5   4   1  148.19    6.90
  -5   4  -1  137.29    5.30
   6  -4   1   87.79    5.30
   6  -4   1   74.19    8.00
  -6  -4  -1   79.59    7.10
  -6  -4  -1   71.09    7.60
  -6   4  -1   83.19    5.30
   6   4   1   83.99    8.50
   6   4   1   65.29    7.70
   6   4   1   75.59    6.60
  -6   4  -1   90.19    8.00
  -7  -4  -1  531.25   14.50
  -7  -4  -1  566.04   13.90
   7  -4   1  534.55   11.50
  -7   4  -1  504.65   15.20
   7   4   1  530.85   12.60
  -8  -4  -1   -4.90    5.00
   8  -4   1   -0.50    3.90
  -8  -4  -1    1.80    6.20
   8   4   1    1.40    4.40
  -8   4  -1    3.40    6.40
  -9  -4  -1   24.30    7.70
   9  -4   1   33.20    5.30
  -9  -4  -1   39.80    7.70
  -9  -4  -1   37.00    6.30
   9   4   1   37.00    5.50
  -9   4  -1   34.60    7.90
 -10  -4  -1   51.99   10.50
  10  -4   1   22.50    7.10
 -10  -4  -1   24.10    5.70
 -10  -4  -1   43.10    8.60
 -10   4  -1   28.30    8.40
 -11  -4  -1    8.20    7.70
 -11  -4  -1   -4.70    8.70
 -11   4  -1   10.30    9.20
 -12  -4  -1  104.79   15.90
 -12   4  -1  109.19   15.70
 -12  -5   1  174.68   16.80
 -12   5   1  193.58   17.20
 -11  -5   1   80.69   12.50
 -11  -5   1   97.79   13.60
 -11   5   1   90.29   14.10
 -10  -5   1   85.39   12.90
 -10  -5   1   55.59   11.30
  10   5  -1   71.99    9.80
 -10   5   1   68.59   12.80
  -9  -5   1    2.90    7.70
   9  -5  -1    0.20    3.70
  -9  -5   1   13.30    6.30
  -9   5   1    3.80    7.20
  -9   5   1   -6.30    4.10
   9   5  -1    7.00    5.10
   8  -5  -1    7.70    3.20
  -8  -5   1    9.80    6.40
  -8  -5   1    4.00    5.30
   8   5  -1    9.70    5.10
  -8   5   1   -6.90    7.50
  -8   5   1    7.60    3.00
   7  -5  -1   33.60    4.50
  -7  -5   1   29.50    5.30
  -7  -5   1   45.30    8.40
  -7   5   1   38.70    4.10
  -7   5   1   38.20    6.60
   7   5  -1   36.90    5.30
   6  -5  -1  155.08    5.10
  -6  -5   1  164.38    8.70
  -6  -5   1  160.18    8.80
   6  -5  -1  162.08    9.00
   6   5  -1  153.78   10.00
   6   5  -1  169.48    8.10
   6   5  -1  165.98    9.00
  -6   5   1  160.38    4.80
  -6   5   1  145.29    8.80
  -5  -5   1  695.23   15.00
  -5  -5   1  699.33   15.20
   5  -5  -1  676.53   14.80
   5  -5  -1  697.83   11.90
   5   5  -1  707.93   15.80
  -5   5   1  706.93   11.90
   5   5  -1  700.83   15.10
   5   5  -1  713.83   14.60
  -5   5   1  695.13   15.50
  -4  -5   1  808.42   15.40
   4  -5  -1  789.92   13.00
  -4  -5   1  793.02   16.00
   4  -5  -1  789.72   15.40
   4  -5  -1  783.32   12.90
   4   5  -1  779.72   15.80
   4   5  -1  776.62   16.10
   4   5  -1  772.62   15.40
  -4   5   1  789.32   16.00
   3  -5  -1 1923.41   29.50
   3  -5  -1 1923.91   31.00
   3  -5  -1 1930.01   29.60
  -3  -5   1 1933.11   32.20
   3   5  -1 1932.41   31.70
  -3   5   1 1950.70   31.80
   3   5  -1 1922.71   31.70
   3   5  -1 1934.31   31.90
  -3   5   1 1932.91   31.10
   3   5  -1 1947.91   32.20
   2  -5  -1   13.20    2.30
   2  -5  -1    6.50    1.90
  -2  -5   1   13.90    2.90
   2  -5  -1    8.30    1.90
   2   5  -1    5.80    3.00
  -2   5   1   10.30    2.00
  -2   5   1    9.20    2.20
   2   5  -1    7.30    2.70
   2   5  -1   10.60    2.80
   2   5  -1    6.90    3.30
  -1  -5   1  605.44   12.10
   1  -5  -1  639.44   11.10
   1  -5  -1  641.04   11.20
  -1  -5   1  623.44   11.90
   1  -5  -1  622.44   11.00
   1   5  -1  628.24   12.10
   1   5  -1  639.34   12.50
   1   5  -1  636.14   12.70
   1   5  -1  634.14   12.00
  -1   5   1  630.64   11.20
   0  -5   1   96.39    4.50
   0  -5   1  102.69    4.50
   0  -5  -1  109.79    4.40
   0  -5  -1  108.29    3.90
   0   5   1  100.99    4.00
   0   5   1  102.69    5.20
   0   5   1  102.19    4.50
   0   5  -1  105.69    6.30
   0   5  -1  101.19    4.70
   0   5  -1  111.09    4.80
   1  -5   1 1179.18   19.50
   1  -5   1 1169.58   19.70
   1  -5   1 1215.48   19.50
  -1  -5  -1 1150.28   20.00
  -1  -5  -1 1203.38   19.40
   1  -5   1 1180.08   19.80
  -1  -5  -1 1202.88   20.60
   1   5   1 1202.98   20.50
  -1   5  -1 1187.18   19.60
   1   5   1 1174.28   20.00
   1   5   1 1195.08   19.40
  -2  -5  -1  419.16    9.00
   2  -5   1  408.36    8.20
  -2  -5  -1  411.96   10.10
   2  -5   1  404.36    8.30
   2  -5   1  397.16    9.00
  -2   5  -1  413.06    9.50
   2   5   1  410.36    8.90
   2   5   1  402.56    9.60
   2   5   1  389.66    9.30
  -2   5  -1  389.06    9.00
  -3  -5  -1  791.92   15.70
   3  -5   1  776.32   15.00
   3  -5   1  788.32   13.70
   3   5   1  784.52   15.00
   3   5   1  793.82   15.30
   3   5   1  765.32   15.20
  -3   5  -1  783.72   15.70
  -3   5  -1  801.52   13.70
  -4  -5  -1  727.73   14.00
   4  -5   1  700.53   12.70
   4  -5   1  696.03   14.70
  -4  -5  -1  695.03   14.90
  -4   5  -1  703.33   15.20
   4   5   1  695.73   14.70
   4   5   1  710.03   14.60
   4   5   1  710.23   14.70
  -4   5  -1  718.63   12.70
  -5  -5  -1   23.70    4.40
  -5  -5  -1   17.30    4.40
   5  -5   1   16.10    2.80
   5  -5   1   21.70    4.40
  -5   5  -1   27.90    4.20
   5   5   1   12.10    4.20
   5   5   1   21.90    4.00
  -5   5  -1   13.00    4.60
   5   5   1   17.50    4.30
  -6  -5  -1  177.28    8.80
   6  -5   1  185.58    6.40
   6  -5   1  176.88   10.20
  -6  -5  -1  179.38   10.90
  -6   5  -1  172.08    6.50
   6   5   1  174.18    8.90
   6   5   1  168.38   11.10
   6   5   1  186.38    8.10
  -6   5  -1  189.78    9.60
  -7  -5  -1   27.80    5.70
   7  -5   1   24.70    3.70
  -7  -5  -1   43.50    7.90
  -7   5  -1   31.40    6.60
   7   5   1   28.10    5.00
  -8  -5  -1  448.96   13.90
   8  -5   1  458.05   11.20
  -8  -5  -1  455.35   14.70
  -8   5  -1  416.46   16.20
   8   5   1  447.96   12.50
  -9  -5  -1   94.49   10.90
  -9  -5  -1  111.89    8.50
   9  -5   1  131.49    8.50
  -9  -5  -1  105.29   11.90
  -9   5  -1   95.09   12.00
   9   5   1   92.89    9.10
 -10  -5  -1   20.30    7.30
 -10  -5  -1   29.40    8.60
 -10  -5  -1    7.20    5.70
 -10   5  -1   22.60    8.30
 -11  -5  -1   40.40   10.10
 -11  -5  -1   44.70   10.20
 -11   5  -1   65.19   13.90
 -12  -5  -1   21.80   10.50
 -12  -5  -1   -7.30    9.50
 -12   5  -1    1.60    9.90
 -12  -6   1   17.20    9.20
 -11  -6   1  157.48   13.70
 -11  -6   1   94.69   14.70
 -11   6   1  135.59   16.60
 -10  -6   1   -4.60    8.40
 -10  -6   1   -6.80    7.40
 -10   6   1    3.60    8.20
  10   6  -1    1.30    6.50
  -9  -6   1  138.69   15.30
  -9  -6   1  155.08   11.60
   9   6  -1  172.28   10.60
  -9   6   1  144.59   12.90
  -8  -6   1   61.99   10.00
  -8  -6   1   47.80    7.60
   8  -6  -1   51.59    5.30
  -8   6   1   39.00    8.00
  -8   6   1   42.40    4.70
   8   6  -1   50.09    9.10
  -7  -6   1  217.68   10.70
   7  -6  -1  217.98    6.20
  -7  -6   1  212.18   10.50
  -7   6   1  210.08    5.80
   7   6  -1  214.78    9.90
  -7   6   1  205.78   11.20
  -6  -6   1    1.50    4.80
   6  -6  -1   -1.40    2.40
   6  -6  -1    3.50    4.70
   6  -6  -1   -1.60    2.20
  -6  -6   1    0.40    4.70
   6   6  -1    0.20    4.50
  -6   6   1    6.20    5.20
  -6   6   1    1.20    2.20
  -5  -6   1 2610.74   42.20
   5  -6  -1 2598.34   42.40
   5  -6  -1 2578.34   39.40
  -5  -6   1 2577.14   43.10
   5  -6  -1 2592.94   39.40
  -5   6   1 2576.94   43.20
   5   6  -1 2612.74   42.60
   5   6  -1 2605.54   42.90
   5   6  -1 2565.54   48.10
   4  -6  -1 1044.80   16.90
  -4  -6   1 1047.40   20.20
  -4  -6   1 1049.59   19.20
   4  -6  -1 1041.90   16.90
   4  -6  -1 1033.90   19.10
   4   6  -1 1053.69   19.80
  -4   6   1 1058.49   20.10
   4   6  -1 1021.90   19.70
   4   6  -1  987.00   20.50
  -3  -6   1  789.82   16.70
   3  -6  -1  799.52   13.60
  -3  -6   1  811.92   16.40
   3  -6  -1  812.02   14.90
   3  -6  -1  810.52   14.90
   3  -6  -1  803.62   13.50
  -3   6   1  813.02   15.80
   3   6  -1  800.62   15.80
   3   6  -1  792.42   15.90
  -3   6   1  778.52   14.90
   3   6  -1  783.12   16.00
   3   6  -1  793.82   16.30
   2  -6  -1    5.40    2.20
   2  -6  -1    2.50    2.20
   2  -6  -1    3.60    2.30
   2  -6  -1    3.50    2.40
   2  -6  -1    0.10    3.20
  -2   6   1    6.00    2.30
   2   6  -1    4.50    2.80
  -2   6   1    0.60    3.20
   2   6  -1    6.60    3.50
  -2   6   1    3.00    2.30
   2   6  -1    2.40    3.50
   2   6  -1    3.10    2.90
   1  -6  -1 1019.50   17.20
   1  -6  -1 1029.30   17.00
   1  -6  -1 1004.90   16.90
  -1  -6   1  999.80   17.80
   1  -6  -1 1036.00   18.30
  -1   6   1 1015.70   17.20
  -1   6   1 1020.20   18.20
   1   6  -1 1025.40   17.90
   1   6  -1 1011.80   18.60
   1   6  -1 1026.40   18.60
  -1   6   1 1007.80   18.10
   1   6  -1  986.30   18.00
   0  -6   1  110.59    5.50
   0  -6   1  119.09    5.20
   0  -6  -1  118.09    4.40
   0  -6  -1  117.69    5.20
   0  -6  -1  124.59    6.50
   0   6  -1  119.19    6.30
   0   6   1  122.19    5.30
   0   6   1  120.19    6.00
   0   6  -1  124.19    5.30
   0   6   1  123.49    4.60
   0   6  -1  113.39    6.20
   0   6  -1  119.49    5.20
   1  -6   1  294.67    7.60
   1  -6   1  289.27    7.30
   1  -6   1  288.77    7.50
  -1  -6  -1  289.97    7.00
  -1  -6  -1  277.47    8.60
   1  -6   1  284.57    7.20
  -1   6  -1  288.17    8.10
  -1   6  -1  298.37    9.20
   1   6   1  297.67    7.80
   1   6   1  301.17    7.10
  -1   6  -1  303.07    7.40
   1   6   1  282.77    8.40
   2  -6   1    9.30    2.50
   2  -6   1    7.80    2.90
  -2  -6  -1    9.70    2.80
   2  -6   1   11.90    2.90
   2  -6   1   11.50    2.50
  -2  -6  -1    6.10    3.60
   2   6   1    4.40    3.40
   2   6   1   12.60    2.80
  -2   6  -1    9.00    3.50
  -2   6  -1   14.30    3.20
   2   6   1    6.70    3.10
   3  -6   1 2116.79   34.40
   3  -6   1 2141.29   33.20
  -3  -6  -1 2111.69   35.50
   3  -6   1 2135.69   33.20
   3   6   1 2088.99   34.80
   3   6   1 2096.69   34.80
  -3   6  -1 2088.09   35.30
   3   6   1 2110.09   34.40
   4  -6   1  135.29    5.20
  -4  -6  -1  131.59    7.70
   4  -6   1  136.59    5.20
   4  -6   1  127.79    7.20
  -4  -6  -1  144.39    6.90
   4   6   1  131.59    7.70
   4   6   1  134.89    7.00
  -4   6  -1  130.39    7.90
  -4   6  -1  131.39    5.30
   4   6   1  138.19    7.20
   5  -6   1   76.09    4.90
   5  -6   1   80.99    7.60
  -5  -6  -1   79.19    7.10
  -5  -6  -1   87.09    9.10
   5   6   1   75.59    6.70
  -5   6  -1   76.49    7.30
   5   6   1   76.39    7.90
  -5   6  -1   87.89    5.10
   5   6   1   84.29    7.80
   6  -6   1  803.52   14.90
  -6  -6  -1  815.72   17.20
  -6  -6  -1  793.52   17.90
   6  -6   1  811.92   18.70
  -6   6  -1  787.02   18.80
   6   6   1  812.42   17.20
  -6   6  -1  811.62   14.90
  -7  -6  -1  107.69    9.80
   7  -6   1  102.99    6.30
  -7  -6  -1  118.19    9.70
  -7   6  -1   96.89   10.10
   7   6   1  111.69    8.60
   8  -6   1   16.70    4.10
  -8  -6  -1    3.30    6.50
  -8  -6  -1   18.50    6.70
  -8   6  -1   11.10    7.00
   8   6   1   11.20    5.40
  -9  -6  -1   36.30    7.70
  -9  -6  -1   31.30    7.50
   9  -6   1   32.10    4.90
  -9   6  -1   17.20    8.10
   9   6   1   30.90    6.10
 -10  -6  -1   68.79   10.50
 -10  -6  -1   96.69   12.00
 -10  -6  -1   83.49   12.70
 -10   6  -1  102.49   13.30
  10   6   1   86.69   10.10
 -11  -6  -1   23.90    9.60
 -11  -6  -1   11.40    8.50
 -11   6  -1    5.00   10.20
 -11  -7   1   17.00    9.40
 -11  -7   1   11.40    9.20
 -11   7   1    5.10    9.30
 -10  -7   1   -1.10    8.30
 -10  -7   1    0.20    7.90
 -10   7   1   -7.90    8.00
  10   7  -1   -3.70    7.30
  -9  -7   1  251.37   23.00
  -9  -7   1  255.47   18.70
   9   7  -1  255.67   12.50
  -9   7   1  222.28   14.40
  -8  -7   1   56.49   10.70
   8  -7  -1   46.50    5.10
   8  -7  -1   55.99    5.30
  -8  -7   1   50.99    7.80
   8   7  -1   49.70    7.20
   7  -7  -1  708.43   12.70
  -7  -7   1  713.03   18.00
   7  -7  -1  699.13   12.50
  -7  -7   1  691.13   17.40
  -7   7   1  664.63   18.40
   7   7  -1  709.83   17.20
   6  -7  -1    0.90    2.60
   6  -7  -1    3.90    2.40
  -6  -7   1   -1.10    5.10
  -6  -7   1   -4.60    5.20
   6  -7  -1   -3.80    4.80
  -6   7   1   -1.20    5.20
   6   7  -1    2.10    4.80
   5  -7  -1   12.60    2.40
   5  -7  -1   13.10    4.30
  -5  -7   1   15.80    4.80
   5  -7  -1   16.50    3.90
   5  -7  -1   14.80    2.60
  -5  -7   1    6.90    4.90
   5   7  -1   14.40    4.90
  -5   7   1    8.40    4.40
   5   7  -1   11.10    4.60
  -4  -7   1 2840.52   47.10
   4  -7  -1 2832.62   43.60
  -4  -7   1 2889.51   45.40
   4  -7  -1 2836.72   43.60
   4  -7  -1 2849.11   45.60
   4  -7  -1 2860.71   44.90
   4   7  -1 2784.72   46.50
   4   7  -1 2875.61   46.70
   4   7  -1 2831.52   46.60
  -4   7   1 2934.91   46.60
  -3  -7   1   56.59    6.60
   3  -7  -1   63.39    4.10
   3  -7  -1   62.49    4.30
   3  -7  -1   64.79    5.30
  -3  -7   1   70.09    6.10
   3  -7  -1   71.29    5.70
   3   7  -1   71.09    6.40
  -3   7   1   56.59    5.10
   3   7  -1   64.49    6.80
   3   7  -1   75.19    6.10
   3   7  -1   58.29    6.50
  -3   7   1   69.29    6.00
   2  -7  -1  153.48    5.70
   2  -7  -1  173.08    6.00
   2  -7  -1  157.38    7.10
   2  -7  -1  157.88    5.70
   2  -7  -1  170.48    7.00
   2   7  -1  164.48    7.30
  -2   7   1  161.68    6.60
  -2   7   1  169.78    5.60
   2   7  -1  163.08    7.50
  -2   7   1  167.48    6.80
   2   7  -1  165.28    6.90
   2   7  -1  173.18    7.70
  -2   7   1  172.78    7.00
   1  -7  -1  622.54   11.60
   1  -7  -1  591.74   11.90
   1  -7  -1  624.54   13.00
   1  -7  -1  620.44   11.70
  -1  -7   1  624.94   14.10
  -1   7   1  597.84   11.90
   1   7  -1  598.24   13.40
  -1   7   1  624.54   12.90
  -1   7   1  622.04   13.00
   1   7  -1  595.94   13.30
   1   7  -1  612.54   12.90
   1   7  -1  602.24   12.50
   0  -7  -1  971.30   16.70
   0  -7  -1 1005.80   18.50
   0  -7   1  962.80   17.50
   0   7  -1  962.10   18.30
   0   7   1  979.70   18.40
   0   7  -1  966.60   17.50
   0   7   1 1000.10   16.90
   0   7  -1 1005.10   18.60
   0   7   1  978.00   17.60
   1  -7   1   47.10    4.90
   1  -7   1   47.60    5.00
  -1  -7  -1   37.00    6.00
  -1  -7  -1   44.80    4.50
   1  -7   1   56.49    5.00
   1   7   1   52.69    5.30
  -1   7  -1   50.39    5.70
  -1   7  -1   49.90    4.80
   1   7   1   51.19    4.50
   1   7   1   46.60    5.70
  -1   7  -1   61.49    5.40
  -1   7  -1   55.39    5.50
  -2  -7  -1  130.49    7.40
   2  -7   1  125.19    6.10
   2  -7   1  124.89    6.70
   2  -7   1  118.99    5.50
  -2  -7  -1  126.79    6.00
  -2   7  -1  132.89    6.70
  -2   7  -1  130.69    6.80
   2   7   1  125.19    6.60
   2   7   1  108.59    6.80
   2   7   1  137.89    6.00
  -2   7  -1  131.49    7.80
   3  -7   1   27.80    4.50
  -3  -7  -1   37.20    6.30
   3  -7   1   28.90    4.50
   3  -7   1   21.30    3.80
  -3   7  -1   26.10    5.40
  -3   7  -1   37.50    5.30
   3   7   1   24.60    4.10
  -3   7  -1   31.60    6.10
   3   7   1   33.00    5.30
   3   7   1   31.00    6.00
   4  -7   1  602.94   14.00
   4  -7   1  633.04   12.00
  -4  -7  -1  617.84   12.80
   4  -7   1  619.94   12.60
   4  -7   1  614.84   12.10
  -4  -7  -1  608.44   15.00
   4   7   1  625.34   14.10
   4   7   1  571.84   13.90
  -4   7  -1  622.64   14.70
   4   7   1  606.44   14.30
   5  -7   1  286.97    8.00
   5  -7   1  298.57    7.70
  -5  -7  -1  276.07    9.50
  -5  -7  -1  277.67   10.80
   5  -7   1  289.67   10.70
   5   7   1  290.07   11.00
   5   7   1  283.17    9.90
  -5   7  -1  264.87   10.50
  -6  -7  -1  138.09    9.80
   6  -7   1  117.99    6.20
  -6  -7  -1  118.89    8.30
   6   7   1  126.99    9.10
  -6   7  -1  128.19    8.30
  -6   7  -1  138.09   10.70
   7  -7   1  231.48    7.90
  -7  -7  -1  221.38   12.20
  -7  -7  -1  242.18   10.60
  -7   7  -1  228.68   12.40
   7   7   1  230.58   10.80
   8  -7   1    8.10    4.20
  -8  -7  -1   12.00    6.70
  -8  -7  -1   17.60    6.70
   8   7   1    8.80    5.90
  -8   7  -1    4.60    7.40
  -9  -7  -1   23.20    7.90
  -9  -7  -1   32.60    7.90
   9   7   1   16.90    6.80
  -9   7  -1   13.00    8.20
 -10  -7  -1   43.30    9.00
 -10  -7  -1   35.30    7.70
 -10  -7  -1   42.00    9.00
 -10   7  -1   38.40   10.10
  10   7   1   48.60    8.10
 -11  -7  -1   -7.50    9.30
 -11  -7  -1    5.40    8.90
 -11   7  -1    3.80    9.50
 -11  -8   1    0.40    8.90
 -11  -8   1    8.30    9.60
 -11   8   1    8.10   16.20
  11   8  -1    1.70    8.10
 -10  -8   1    8.30    8.70
 -10  -8   1   17.00    8.70
  10   8  -1   14.70    7.70
 -10   8   1   14.10    9.00
  -9  -8   1   -0.30    7.60
  -9   8   1    2.70    8.20
   9   8  -1    7.80    7.00
  -8  -8   1   22.00   11.10
  -8  -8   1   -3.70    6.80
  -8   8   1   -3.50    7.20
   8   8  -1    6.70    6.20
   7  -8  -1   35.50    4.90
  -7  -8   1   52.99    9.80
   7  -8  -1   47.60    4.60
  -7  -8   1   59.19    9.80
  -7   8   1   61.89   10.80
   7   8  -1   58.99   10.00
  -6  -8   1  289.67   11.10
   6  -8  -1  301.57    7.40
   6  -8  -1  301.07    7.40
  -6  -8   1  296.37   12.30
   6  -8  -1  293.27    9.20
   6  -8  -1  300.77   12.10
   6   8  -1  301.57   12.20
  -6   8   1  291.97   12.80
  -5  -8   1   88.09    8.00
   5  -8  -1   96.49    5.10
   5  -8  -1  104.59    8.10
   5  -8  -1   90.29    4.80
   5  -8  -1   82.49    7.00
  -5  -8   1  100.09    9.00
   5   8  -1   94.69    8.40
  -5   8   1   94.79    8.40
   4  -8  -1   12.70    2.80
   4  -8  -1    1.90    3.80
   4  -8  -1   12.40    2.80
   4  -8  -1    5.80    3.70
   4  -8  -1    8.90    3.90
  -4  -8   1   17.90    4.40
  -4  -8   1    3.00    4.80
   4   8  -1   12.40    5.30
   4   8  -1   13.00    4.70
  -4   8   1   13.90    4.50
   3  -8  -1   20.90    4.20
   3  -8  -1   17.60    4.00
   3  -8  -1   15.80    2.90
  -3  -8   1   24.70    4.20
   3  -8  -1   22.10    3.30
  -3  -8   1   22.60    5.00
   3  -8  -1   17.30    3.40
   3   8  -1   16.30    4.00
   3   8  -1   18.20    4.40
   3   8  -1   20.70    4.50
   3   8  -1   22.30    4.90
  -3   8   1   23.20    4.20
  -2  -8   1  252.37    7.90
   2  -8  -1  256.37    9.00
  -2  -8   1  254.17    9.50
   2  -8  -1  258.57    7.60
   2  -8  -1  266.67    7.70
   2  -8  -1  265.07    8.40
  -2   8   1  275.47    8.30
   2   8  -1  261.77    8.60
  -2   8   1  276.47    8.30
   2   8  -1  261.67    9.40
  -2   8   1  265.37    7.20
   2   8  -1  259.57    9.30
   2   8  -1  256.37    9.30
  -2   8   1  272.47    8.90
  -1  -8   1   23.30    4.60
   1  -8  -1   34.40    4.70
   1  -8  -1   26.50    4.40
   1  -8  -1   27.50    4.40
   1   8  -1   22.60    4.50
  -1   8   1   21.70    4.80
   1   8  -1   28.50    4.50
   1   8  -1   17.30    3.70
  -1   8   1   21.30    3.30
   1   8  -1   29.80    5.10
   0  -8  -1   68.19    6.60
   0  -8  -1   70.19    5.10
   0   8  -1   78.29    6.20
   0   8  -1   78.79    5.80
   0   8   1   67.19    6.40
   0   8   1   80.69    4.70
   0   8   1   69.79    5.60
   0   8  -1   63.49    5.70
   0   8  -1   63.39    5.30
   0   8  -1   69.39    6.30
   1  -8   1    4.00    3.10
   1  -8   1    0.40    3.00
  -1  -8  -1   -2.80    3.80
  -1  -8  -1   -1.70    3.00
   1   8   1    6.40    2.70
   1   8   1    1.00    3.80
  -1   8  -1    1.40    3.50
  -1   8  -1   -8.40    3.60
  -1   8  -1    3.30    3.00
   1   8   1   -3.70    4.00
  -1   8  -1    2.00    3.80
   2  -8   1  212.48    7.60
   2  -8   1  215.08    7.10
  -2  -8  -1  186.88    8.70
  -2   8  -1  205.98    8.00
   2   8   1  225.68    8.70
  -2   8  -1  223.48    7.80
  -2   8  -1  212.38    8.20
   2   8   1  214.88    8.60
   2   8   1  213.98    7.30
   3  -8   1   51.19    5.30
  -3  -8  -1   55.79    7.00
   3  -8   1   43.10    6.30
  -3   8  -1   33.40    6.00
   3   8   1   42.00    7.30
   3   8   1   44.40    5.80
   3   8   1   36.50    6.50
  -3   8  -1   44.20    6.70
  -3   8  -1   44.30    5.70
   4  -8   1   13.50    4.40
   4  -8   1   14.90    3.30
  -4  -8  -1    9.30    4.10
   4  -8   1    1.90    4.00
  -4  -8  -1    3.60    4.70
   4   8   1    7.10    4.80
  -4   8  -1    2.20    3.50
   4   8   1    8.30    4.10
  -4   8  -1    1.00    4.60
   5  -8   1  431.46   10.60
   5  -8   1  411.56   13.00
  -5  -8  -1  418.96   11.40
   5  -8   1  421.36    9.90
  -5  -8  -1  403.46   13.30
  -5   8  -1  420.66   12.80
   5   8   1  411.26   12.40
   5   8   1  423.06   13.30
   6  -8   1  278.67    8.20
  -6  -8  -1  255.97   10.30
  -6  -8  -1  265.37   12.20
  -6   8  -1  264.67   12.70
   6   8   1  264.57   11.10
  -7  -8  -1  286.37   11.60
   7  -8   1  259.77    8.60
   7   8   1  292.27   12.40
  -8  -8  -1  324.87   14.80
  -8  -8  -1  334.37   13.80
   8  -8   1  331.17    9.80
  -8   8  -1  344.57   21.80
   8   8   1  357.06   14.20
  -9  -8  -1    1.70    7.20
  -9  -8  -1  -11.90    7.10
  -9   8  -1    9.20    8.10
   9   8   1   10.90    6.70
 -10  -8  -1   -8.80    7.90
 -10  -8  -1    2.60    8.60
 -10  -8  -1    6.60    8.50
 -10   8  -1    3.60    9.20
  10   8   1    7.50    7.70
 -11  -8  -1    8.00    9.70
 -11  -8  -1   -7.40    8.20
 -11  -8  -1    2.50    8.90
 -11   8  -1    7.60   10.50
 -11  -9   1   87.29   16.20
 -11  -9   1   59.69   10.80
  11   9  -1   55.19    9.70
 -11   9   1   43.70   11.10
 -10  -9   1   15.60    9.30
 -10  -9   1    5.90    8.80
 -10   9   1   24.10    9.40
  10   9  -1   20.60    8.30
  -9  -9   1   -8.10    8.10
   9   9  -1  -11.00    6.70
  -9   9   1    4.10    8.30
  -8  -9   1  148.79   12.40
  -8  -9   1  157.08   12.70
  -8   9   1  166.38   20.50
   8   9  -1  173.38   12.50
   7  -9  -1    3.40    3.80
  -7  -9   1   10.70    7.20
  -7  -9   1   -0.50    6.20
   7  -9  -1    1.80    4.60
   7  -9  -1   -3.20    3.10
   7   9  -1    0.20    6.70
   6  -9  -1  439.66    9.60
   6  -9  -1  430.86   14.20
   6  -9  -1  443.66   11.80
   6  -9  -1  444.96    9.70
  -6  -9   1  425.16   15.60
  -6  -9   1  425.66   13.20
  -6   9   1  443.96   14.80
   6   9  -1  429.86   14.30
  -5  -9   1  361.16   13.40
   5  -9  -1  344.47   11.90
   5  -9  -1  374.76   10.00
  -5  -9   1  360.46   11.50
   5  -9  -1  370.86   10.60
   5  -9  -1  354.36    8.60
   5  -9  -1  362.66    9.10
   5   9  -1  373.36   13.20
  -5   9   1  360.96   12.00
   4  -9  -1   36.80    6.80
   4  -9  -1   32.00    6.70
  -4  -9   1   39.30    6.20
   4  -9  -1   47.20    6.00
   4  -9  -1   33.00    5.00
   4  -9  -1   35.30    4.90
  -4  -9   1   34.60    7.30
   4   9  -1   44.10    8.10
  -4   9   1   47.30    7.10
   4   9  -1   26.30    5.30
   3  -9  -1  206.18    8.00
   3  -9  -1  198.08    8.40
  -3  -9   1  200.58    8.00
  -3  -9   1  200.08    9.90
   3  -9  -1  205.58    8.60
   3  -9  -1  202.68    7.00
   3   9  -1  204.38    8.80
  -3   9   1  212.58    8.60
   3   9  -1  195.58    9.70
   3   9  -1  209.08    9.50
  -2  -9   1    8.60    4.50
   2  -9  -1    3.90    3.20
   2  -9  -1   -0.20    4.10
   2  -9  -1    2.50    4.00
  -2  -9   1    0.90    3.90
  -2   9   1   10.90    3.80
   2   9  -1    3.30    3.70
   2   9  -1   -6.30    4.20
   2   9  -1   -1.20    4.10
   2   9  -1   -3.00    4.20
  -2   9   1    4.70    4.40
  -2   9   1   -3.90    2.80
   1  -9  -1   31.10    5.20
   1  -9  -1   40.00    6.90
   1  -9  -1   38.60    5.30
  -1  -9   1   36.70    6.10
  -1   9   1   39.00    5.40
  -1   9   1   36.50    5.40
  -1   9   1   32.40    6.10
   1   9  -1   22.90    4.50
   1   9  -1   33.00    5.80
   1   9  -1   27.00    4.60
   0  -9  -1  525.25   11.40
   0  -9  -1  520.85   13.30
   0   9  -1  514.15   12.90
   0   9  -1  526.05   11.90
   0   9  -1  525.45   12.40
   0   9  -1  525.75   13.00
   0   9   1  515.65   13.00
   0   9   1  524.85   12.90
   0   9  -1  521.85   11.80
   0   9   1  517.95   11.00
   1  -9   1  861.01   16.90
   1  -9   1  857.51   16.80
  -1  -9  -1  839.52   18.10
  -1   9  -1  855.11   16.90
  -1   9  -1  858.71   16.70
   1   9   1  865.11   16.10
   1   9   1  867.91   17.50
  -1   9  -1  863.81   17.70
  -1   9  -1  868.91   17.50
   1   9   1  846.42   18.00
   2  -9   1   21.00    3.70
   2  -9   1   16.60    4.00
  -2  -9  -1    6.60    4.50
   2   9   1   14.80    4.60
  -2   9  -1   10.30    4.20
  -2   9  -1   14.70    4.20
  -2   9  -1   18.60    4.30
   2   9   1   13.40    4.60
   2   9   1   15.30    3.40
  -3  -9  -1  320.27   11.50
   3  -9   1  329.27   10.30
   3  -9   1  310.47    9.00
  -3   9  -1  322.67   10.50
  -3   9  -1  323.57    9.70
   3   9   1  328.37    9.80
   3   9   1  314.87   11.00
  -3   9  -1  314.47    9.40
   4  -9   1   46.20    6.90
  -4  -9  -1   54.69    6.80
  -4  -9  -1   51.59    8.60
   4  -9   1   57.89    6.00
   4  -9   1   53.69    8.00
   4   9   1   36.80    7.60
  -4   9  -1   52.79    6.20
  -4   9  -1   48.90    7.80
   4   9   1   44.60    6.00
   5  -9   1    8.30    3.80
  -5  -9  -1   -1.10    5.90
  -5  -9  -1    5.50    4.80
   5  -9   1    4.80    5.40
   5  -9   1   -3.30    4.30
   5   9   1   -3.50    5.30
  -5   9  -1   -7.50    5.30
  -5   9  -1    4.60    4.10
  -6  -9  -1  258.77   10.70
   6  -9   1  241.08    9.10
   6  -9   1  266.97    8.60
   6   9   1  241.88   11.80
  -6   9  -1  251.07   12.70
  -6   9  -1  252.97    9.90
  -7  -9  -1  274.87   11.80
   7  -9   1  248.88    8.90
  -7  -9  -1  252.97   14.00
   7   9   1  262.97   13.00
  -7   9  -1  228.18   13.90
  -8  -9  -1   13.50    7.80
  -8  -9  -1   24.90    7.00
   8   9   1   18.30    8.60
  -8   9  -1   20.10    8.20
  -9  -9  -1   -2.80    7.30
  -9  -9  -1   14.00    7.90
  -9  -9  -1    1.50    8.20
  -9   9  -1   13.30    8.80
   9   9   1    2.60    7.10
 -10  -9  -1  -21.60    8.50
 -10  -9  -1   -4.20    8.60
 -10  -9  -1  -13.30    7.70
 -10   9  -1   18.50    9.60
  10   9   1    6.90    8.40
 -10 -10   1    3.10    9.50
 -10 -10   1   -0.20    9.50
 -10  10   1   26.40    9.50
  10  10  -1   10.90    8.70
  -9 -10   1   -3.00    8.10
  -9 -10   1   -5.80    8.70
  -9  10   1    9.10    8.50
   9  10  -1   16.70    7.90
  -8 -10   1    1.20    7.60
  -8 -10   1    6.10    7.40
   8  10  -1   -9.10    7.20
  -8  10   1    5.90    8.00
   7 -10  -1  230.18    9.80
  -7 -10   1  242.08   13.40
  -7 -10   1  228.38   12.40
   7  10  -1  260.57   13.40
  -7  10   1  230.58   13.90
   6 -10  -1   -8.00    5.50
   6 -10  -1   -1.30    5.00
   6 -10  -1    3.70    3.30
  -6 -10   1   10.50    6.80
   6 -10  -1    1.00    4.00
  -6 -10   1    6.30    5.70
  -6  10   1    2.70    6.00
  -5 -10   1  129.89   11.10
   5 -10  -1  148.99    6.70
   5 -10  -1  123.99    9.60
   5 -10  -1  137.89    8.90
  -5 -10   1  134.99    8.90
   5 -10  -1  147.69    8.40
   5  10  -1  125.29   10.50
  -5  10   1  115.09    9.90
   4 -10  -1   81.19    7.60
  -4 -10   1   89.69    7.90
   4 -10  -1   74.19    6.20
  -4 -10   1   76.29    9.60
   4 -10  -1   74.29    7.80
   4 -10  -1   73.99    7.80
   4  10  -1   58.09    9.10
  -4  10   1   62.19    7.90
   4  10  -1   59.89   10.10
   3 -10  -1   90.79    6.40
  -3 -10   1   89.79    9.90
   3 -10  -1   85.79    7.90
   3 -10  -1   80.59    7.20
  -3 -10   1   90.29    7.30
   3 -10  -1   81.39    7.30
   3  10  -1   92.89    8.80
  -3  10   1   93.19    7.80
   3  10  -1   86.39    8.50
   2 -10  -1  199.68    8.10
   2 -10  -1  215.18    9.20
  -2 -10   1  219.08   10.50
   2 -10  -1  220.68    8.40
  -2 -10   1  209.88    8.50
   2 -10  -1  214.98    9.70
  -2  10   1  227.28    8.50
   2  10  -1  209.58   10.20
   2  10  -1  222.08    9.00
   2  10  -1  222.98   10.00
  -2  10   1  211.98    7.90
  -2  10   1  210.78    9.50
   1 -10  -1    0.70    4.40
   1 -10  -1    4.10    3.40
  -1 -10   1    2.90    4.70
   1 -10  -1    5.60    4.80
  -1 -10   1    0.80    4.30
   1  10  -1    0.20    4.60
  -1  10   1    9.70    3.80
  -1  10   1    4.60    3.70
   1  10  -1   10.20    3.80
  -1  10   1    8.30    4.80
   1  10  -1    1.10    4.60
   1  10  -1    4.90    4.60
   0 -10  -1  249.58   10.80
   0 -10  -1  246.08    9.90
   0 -10   1  278.37    9.40
   0  10   1  260.77    9.40
   0  10  -1  270.27    9.00
   0  10  -1  263.97    8.90
   0  10   1  255.67   10.20
   0  10  -1  245.88   10.10
   0  10  -1  267.97   15.30
   0  10   1  252.17    8.00
   0  10  -1  235.58    9.70
   1 -10   1    0.60    4.00
  -1 -10  -1    1.50    4.70
   1 -10   1    1.30    3.90
   1  10   1   -2.50    4.60
  -1  10  -1   -3.50    3.90
  -1  10  -1    3.40    4.60
   1  10   1   -4.00    4.50
  -1  10  -1    4.80    4.40
  -1  10  -1    7.30    4.10
   1  10   1   -2.10    3.30
   2 -10   1  710.23   15.40
   2 -10   1  721.53   16.00
  -2 -10  -1  734.83   17.60
  -2  10  -1  753.52   16.30
  -2  10  -1  732.03   15.80
   2  10   1  744.73   15.40
  -2  10  -1  728.33   16.20
   2  10   1  739.43   17.30
  -3 -10  -1    5.00    5.50
   3 -10   1    1.30    4.50
   3 -10   1    8.90    4.00
   3  10   1   -3.10    4.00
  -3  10  -1   -3.70    4.20
  -3  10  -1    1.30    4.50
   3  10   1    1.00    5.30
  -3  10  -1   -7.20    4.00
   4 -10   1  504.15   13.10
  -4 -10  -1  504.35   15.40
   4 -10   1  508.75   12.10
   4 -10   1  495.25   14.20
  -4 -10  -1  490.15   12.10
   4  10   1  496.05   14.90
   4  10   1  500.75   13.90
  -4  10  -1  511.65   12.60
  -4  10  -1  495.05   14.20
  -5 -10  -1  243.58    9.50
  -5 -10  -1  206.78   14.70
   5 -10   1  249.58    9.00
   5 -10   1  210.18    9.30
  -5  10  -1  214.98   12.10
   5  10   1  235.88   11.80
  -5  10  -1  236.28    9.10
  -6 -10  -1  285.17   13.80
  -6 -10  -1  313.77   11.50
   6 -10   1  314.67    9.90
   6 -10   1  329.17   10.40
   6 -10   1  307.87   10.60
  -6  10  -1  305.57   13.40
  -6  10  -1  311.07    9.80
  -7 -10  -1  393.26   15.70
   7 -10   1  393.86   10.90
  -7 -10  -1  414.26   13.20
   7  10   1  415.76   15.00
  -7  10  -1  403.36   15.70
  -8 -10  -1   11.10    7.00
  -8 -10  -1  -19.20    7.60
  -8  10  -1    7.60   10.40
   8  10   1  -14.70    6.70
  -9 -10  -1   10.10    8.30
  -9 -10  -1   12.10    8.80
  -9 -10  -1   -3.30    8.10
   9  10   1   10.80    8.00
  -9  10  -1    0.80    8.50
 -10 -10  -1   -4.60    8.40
 -10 -10  -1    8.70    8.70
 -10 -10  -1    6.50    9.60
  10  10   1    8.50    8.60
 -10  10  -1   -1.40    8.80
 -10 -11   1  108.99   15.20
 -10 -11   1  145.89   15.80
  10  11  -1  144.59   15.60
 -10  11   1   83.39   16.30
  -9 -11   1   12.70    8.80
  -9 -11   1   11.10    9.20
   9  11  -1    2.80    8.70
  -9  11   1    1.20    8.90
  -8 -11   1   27.50    8.20
  -8 -11   1   15.20    8.10
   8  11  -1   11.40    7.70
  -8  11   1   10.90    8.10
   7 -11  -1    8.40    5.50
  -7 -11   1    8.40    6.80
  -7 -11   1    0.00    7.70
   7  11  -1   -4.30    7.20
  -7  11   1    5.20    7.50
   6 -11  -1  610.24   12.80
  -6 -11   1  620.74   16.00
  -6 -11   1  618.34   18.70
   6 -11  -1  608.14   15.00
   6 -11  -1  551.94   17.20
   6  11  -1  588.44   17.70
  -6  11   1  580.84   17.70
   5 -11  -1   88.69    8.10
   5 -11  -1   93.39    7.20
   5 -11  -1   67.09   10.20
  -5 -11   1   86.59    8.90
  -5 -11   1   85.69   10.80
   5 -11  -1   71.49    8.20
  -5  11   1   88.79   10.70
   5  11  -1   87.99   10.70
   4 -11  -1   13.40    5.10
   4 -11  -1   -7.00    4.70
   4 -11  -1    4.50    4.90
   4 -11  -1    8.80    4.10
  -4 -11   1   16.20    5.20
  -4  11   1    3.20    5.20
   4  11  -1   13.70    7.90
   3 -11  -1   16.70    5.10
  -3 -11   1    5.70    4.90
   3 -11  -1    9.10    4.50
  -3 -11   1   12.20    6.60
   3 -11  -1   12.00    4.20
   3 -11  -1    5.70    5.30
  -3  11   1    4.10    4.70
   3  11  -1   11.80    6.00
   3  11  -1   13.10    5.10
   2 -11  -1  557.64   13.50
  -2 -11   1  567.54   16.10
  -2 -11   1  533.55   12.90
   2 -11  -1  548.95   13.00
   2 -11  -1  576.64   14.80
   2 -11  -1  548.65   14.70
   2  11  -1  567.74   14.10
   2  11  -1  554.24   15.60
  -2  11   1  566.94   13.30
  -2  11   1  544.75   13.30
  -2  11   1  531.55   14.40
   2  11  -1  541.25   15.80
   1 -11  -1  109.19    7.30
   1 -11  -1   75.29    8.20
  -1 -11   1  107.69    7.70
  -1 -11   1   85.59    9.50
   1 -11  -1   96.49    9.30
  -1  11   1   90.09    9.10
  -1  11   1   97.99    7.70
   1  11  -1   87.29    9.10
   1  11  -1  103.29    8.10
   1  11  -1  108.49    9.30
  -1  11   1   98.49    7.00
   0 -11   1   17.20    4.70
   0 -11   1   12.30    5.70
   0 -11   1   15.90    4.90
   0 -11  -1   17.70    4.20
   0 -11  -1   26.90    4.70
   0 -11  -1   16.80    5.60
   0  11  -1    8.60    4.40
   0  11   1    9.80    4.90
   0  11  -1   12.30    4.20
   0  11   1   35.80    5.90
   0  11  -1   19.70    5.50
   0  11  -1   16.40    5.50
   0  11   1   24.60    5.80
  -1 -11  -1   -4.50    5.30
   1 -11   1   -0.50    4.40
   1 -11   1   -1.40    4.70
  -1  11  -1   -9.40    4.80
  -1  11  -1   -7.60    4.60
   1  11   1   -2.00    3.50
  -1  11  -1   -3.50    4.10
   1  11   1  -10.50    5.20
  -1  11  -1    1.20    5.20
  -2 -11  -1  182.68   11.00
   2 -11   1  202.18    9.90
   2 -11   1  199.08    9.50
  -2  11  -1  210.48    9.50
   2  11   1  190.88   10.60
  -2  11  -1  196.38    9.80
  -2  11  -1  216.78    9.50
   2  11   1  193.18    8.60
  -3 -11  -1   61.49   10.00
   3 -11   1   74.89    9.00
  -3 -11  -1   82.59    8.00
   3 -11   1   70.09    8.40
   3 -11   1   66.29    8.00
  -3  11  -1   64.39    8.10
   3  11   1   77.59    8.10
  -3  11  -1   69.89    8.10
   3  11   1   77.89    9.60
  -3  11  -1   77.89    8.00
   4 -11   1   14.80    6.10
   4 -11   1   13.30    4.50
  -4 -11  -1   13.30    5.00
  -4 -11  -1   24.50    8.40
   4 -11   1   11.10    5.20
   4  11   1    6.50    5.20
  -4  11  -1   14.90    6.00
  -4  11  -1    9.50    4.80
   4  11   1   25.50   12.10
  -5 -11  -1   82.09   11.30
   5 -11   1   98.49    8.40
   5 -11   1   74.39    8.40
  -5 -11  -1   86.29    8.60
   5 -11   1  110.49    8.70
  -5  11  -1   97.69   10.80
  -5  11  -1   97.39    8.40
   5  11   1   84.59   10.70
   6 -11   1   -7.70    5.00
  -6 -11  -1    9.40    5.80
   6 -11   1   -1.70    4.60
  -6 -11  -1    3.30    7.40
   6 -11   1   -5.40    5.00
   6  11   1   -0.20    6.90
  -6  11  -1   -1.20    6.60
  -7 -11  -1    3.30    6.10
  -7 -11  -1    3.90    8.10
   7  11   1    8.40    7.20
  -7  11  -1   -0.60    7.90
  -8 -11  -1  -20.40   12.60
  -8 -11  -1    1.50    7.20
  -8  11  -1   -4.80    8.30
   8  11   1   -2.00    8.00
  -9 -11  -1   18.90   14.50
  -9 -11  -1    4.90    8.60
  -9 -11  -1   -6.00    8.60
   9  11   1   20.10    8.90
  -9  11  -1   -3.10    8.60
  -9 -12   1    5.10    9.00
   9  12  -1   -7.10    8.00
  -9  12   1    7.50    9.30
  -8 -12   1   47.50   10.40
  -8 -12   1   98.59   13.00
  -8  12   1   75.59   13.10
   8  12  -1   63.09   12.50
  -7 -12   1    8.70    7.20
  -7 -12   1    8.60    8.10
   7  12  -1   25.20    8.00
  -7  12   1   15.60    8.30
   6 -12  -1   34.60    6.40
  -6 -12   1   32.00    6.60
  -6 -12   1   30.60    8.70
   6  12  -1   25.30    7.50
  -6  12   1   23.30    9.20
  -5 -12   1  314.17   11.90
   5 -12  -1  330.57   10.50
   5 -12  -1  305.07   13.50
   5 -12  -1  307.67   11.90
  -5 -12   1  309.57   15.20
   5 -12  -1  313.27   11.40
  -5  12   1  353.16   13.60
   5  12  -1  316.57   15.10
   4 -12  -1   91.79    8.20
   4 -12  -1   98.39   10.00
   4 -12  -1   93.69    9.60
  -4 -12   1  104.19    9.10
  -4 -12   1   74.09   11.40
   4 -12  -1   86.89    9.00
  -4  12   1   83.89    9.00
   4  12  -1  106.59   10.90
   3 -12  -1    3.60    5.50
  -3 -12   1    4.70    6.70
  -3 -12   1    5.30    5.20
   3 -12  -1   10.80    6.10
   3 -12  -1    6.40    4.90
   3 -12  -1   17.50    5.20
   3  12  -1   11.90    6.50
  -3  12   1    0.30    5.00
   2 -12  -1  103.39    9.70
  -2 -12   1   93.99    8.30
   2 -12  -1   88.99    8.40
   2 -12  -1   93.89    8.90
   2 -12  -1  104.99   10.40
  -2 -12   1   87.09   10.80
  -2  12   1  116.59    8.60
   2  12  -1   87.59    9.10
  -2  12   1   94.19    8.00
  -1 -12   1   37.50    8.10
  -1 -12   1   42.40    7.30
   1 -12  -1   39.80    6.70
   1 -12  -1   46.10    7.50
   1 -12  -1   52.39   10.10
   1  12  -1   54.29    9.40
  -1  12   1   44.90    7.20
   1  12  -1   42.80    5.70
  -1  12   1   62.99   10.10
   1  12  -1   43.70    7.10
   0 -12  -1  157.98    8.50
   0 -12   1  145.89   10.00
   0 -12  -1  145.69    8.30
   0 -12   1  144.49    9.10
   0 -12   1  151.58   11.60
   0 -12  -1  147.89   10.90
   0 -12  -1  158.28   10.40
   0  12  -1  147.19    9.20
   0  12   1  144.69   10.60
   0  12  -1  149.29   10.80
   0  12   1  148.49    7.90
   0  12  -1  147.39   11.20
   1 -12   1   20.40    6.20
   1 -12   1   16.50    5.50
  -1 -12  -1   20.20    6.90
  -1 -12  -1   12.10    4.80
  -1  12  -1   15.80    5.00
   1  12   1   24.50    4.80
  -1  12  -1    6.50    5.70
   1  12   1   11.10    6.40
  -1  12  -1    8.40    6.20
  -2 -12  -1  139.19   11.70
  -2 -12  -1  162.48    8.30
   2 -12   1  167.58   10.50
   2 -12   1  164.38   12.60
   2 -12   1  155.28   10.10
  -2  12  -1  168.48   10.90
  -2  12  -1  167.28    9.30
  -2  12  -1  160.28   10.10
   2  12   1  159.68    9.00
   3 -12   1   58.99    9.10
   3 -12   1   58.99    8.90
   3 -12   1   68.39   10.40
  -3 -12  -1   53.19    8.20
  -3 -12  -1   67.49    7.80
   3 -12   1   51.49    6.80
  -3  12  -1   51.29    9.00
   3  12   1   41.00    7.60
   3  12   1   40.30    6.00
  -3  12  -1   69.29    8.50
  -3  12  -1   58.59    8.80
   4 -12   1  430.66   13.30
  -4 -12  -1  431.76   11.60
   4 -12   1  420.56   13.80
   4 -12   1  400.86   12.80
  -4 -12  -1  387.16   15.50
   4  12   1  417.26   15.30
  -4  12  -1  423.16   14.40
  -4  12  -1  425.86   12.90
  -5 -12  -1   25.30    5.80
   5 -12   1    7.80    5.40
   5 -12   1   15.10    5.70
  -5 -12  -1   11.10    7.70
   5 -12   1   19.00    6.00
  -5  12  -1    8.20    7.10
   5  12   1    9.50    7.70
   6 -12   1   17.30    6.50
   6 -12   1   -3.40    5.60
  -6 -12  -1   -0.10    7.30
  -6  12  -1    5.90    7.50
   6  12   1    5.40    7.30
  -7 -12  -1    7.00   13.30
   7  12   1    1.00    7.80
  -7  12  -1    0.00    8.20
  -8 -12  -1    6.50    8.20
  -8 -12  -1   -3.80    9.20
  -8  12  -1    8.60    8.90
   8  12   1   -6.80    8.10
  -9 -12  -1   15.10    9.10
  -9 -12  -1   -6.10    9.60
   9  12   1    8.40    8.80
  -9  12  -1   -2.40    9.40
  -8 -13   1   17.60    9.20
   8  13  -1    9.20    8.20
  -8  13   1   -2.20    8.90
  -7 -13   1   26.10    9.80
   7  13  -1   25.30    8.60
  -7  13   1   35.60    9.30
   6 -13  -1   11.90    7.00
  -6 -13   1    1.90    7.50
  -6 -13   1    3.00    8.10
  -6  13   1   10.10    7.90
   6  13  -1   -3.20    7.60
   5 -13  -1   51.89    9.20
  -5 -13   1   32.50    6.70
   5 -13  -1   37.20    7.30
   5 -13  -1   18.30    6.90
  -5 -13   1   24.60    8.30
   5  13  -1   56.39   11.60
  -5  13   1   36.20    7.70
   4 -13  -1  100.49   10.40
   4 -13  -1  102.89   10.10
   4 -13  -1  107.49   11.20
  -4 -13   1   88.69   13.10
   4 -13  -1   91.79   10.60
  -4 -13   1  122.99    9.50
  -4  13   1  115.29   10.80
   4  13  -1   98.99   11.90
  -3 -13   1   -3.60    6.90
   3 -13  -1    2.30    5.80
   3 -13  -1  -12.80    5.80
  -3 -13   1    2.20    5.10
   3 -13  -1    2.60    6.00
   3 -13  -1   -3.80    6.20
   3  13  -1   -4.90    6.90
  -3  13   1   -7.90    4.90
   2 -13  -1   55.59   10.10
  -2 -13   1   52.69   10.80
  -2 -13   1   59.89    8.40
   2 -13  -1   53.99    7.60
   2 -13  -1   47.20    8.90
   2  13  -1   50.89    8.10
  -2  13   1   55.09    8.20
   1 -13  -1  428.16   12.50
   1 -13  -1  415.96   15.10
  -1 -13   1  396.86   15.70
  -1 -13   1  411.36   12.20
  -1  13   1  420.96   12.00
   1  13  -1  434.36   13.50
   1  13  -1  414.76   15.60
   0 -13  -1    1.20    6.30
   0 -13  -1   -2.40    5.10
   0 -13   1    1.90    7.00
   0 -13   1   -4.70    5.10
   0 -13  -1   -4.90    6.90
   0 -13   1    3.30    5.90
   0 -13  -1   -2.50    5.00
   0  13   1    9.50   11.50
   0  13  -1  -10.40   10.40
   0  13  -1    1.30    6.60
   1 -13   1   62.19   10.50
   1 -13   1   53.79    7.70
  -1 -13  -1   61.09   10.90
  -1 -13  -1   51.19    7.50
  -1  13  -1   64.19   11.30
  -1  13  -1   58.49    7.90
  -1  13  -1   63.69    9.60
   1  13   1   76.09    8.60
   1  13   1   56.09   10.60
  -2 -13  -1  135.49   11.80
   2 -13   1  102.09   10.90
   2 -13   1  116.79   11.00
  -2 -13  -1  105.69    8.00
   2  13   1  109.89    9.30
  -2  13  -1  113.09   11.00
   2  13   1  100.59   11.20
  -2  13  -1   99.59    9.20
  -2  13  -1  110.19   10.80
   3 -13   1  202.28   12.00
   3 -13   1  201.18   11.40
  -3 -13  -1  210.98   13.40
  -3  13  -1  183.38   11.10
   3  13   1  183.48   12.70
  -3  13  -1  196.28   11.70
  -3  13  -1  205.18   11.00
   4 -13   1   18.20    6.20
   4 -13   1    6.20    6.40
  -4 -13  -1    1.80    7.60
  -4  13  -1    4.50    6.80
   4  13   1   19.70    7.90
   5 -13   1   18.40    6.70
  -5 -13  -1   11.40    8.30
   5 -13   1   25.30    6.40
   5 -13   1   14.80    6.30
   5  13   1    8.80    7.60
  -5  13  -1    5.80    8.50
   6 -13   1   21.40    6.70
  -6 -13  -1   12.70    8.70
   6  13   1   26.00    8.50
  -6  13  -1   24.30    8.60
  -7 -13  -1   20.80    8.20
  -7 -13  -1    8.60    9.10
  -7  13  -1   10.20    8.90
   7  13   1    8.80    8.00
  -8 -13  -1   27.20    9.30
  -8 -13  -1   18.90    9.50
  -8  13  -1   24.20    9.80
   8  13   1   20.40    9.20
  -8 -14   1   -6.20    9.90
   8  14  -1    1.90    8.90
  -8  14   1    6.40    9.60
  -7 -14   1   37.70   10.00
  -7  14   1   57.09   10.30
   7  14  -1   67.59   13.50
  -6 -14   1   82.89   14.00
   6 -14  -1  136.79   12.80
   6  14  -1  101.39   13.40
  -6  14   1  136.79   13.40
   5 -14  -1   96.89   11.50
  -5 -14   1  148.69   13.90
   5 -14  -1  140.39   15.50
   5  14  -1  138.99   14.00
  -5  14   1  122.89   20.70
   4 -14  -1   -4.40    6.70
  -4 -14   1   14.20    8.40
   4 -14  -1    1.50    7.00
   4 -14  -1   -4.10    6.80
   4 -14  -1    2.40   10.50
  -4  14   1    0.60    6.60
   4  14  -1   10.90    7.70
  -3 -14   1   28.60    8.20
   3 -14  -1   23.00    7.20
   3 -14  -1   27.90    6.50
   3 -14  -1   38.60    7.80
  -3 -14   1   47.50    9.20
  -3  14   1   32.00    6.30
   3  14  -1   28.90    7.90
  -2 -14   1   94.59   12.30
   2 -14  -1  106.29   11.50
  -2 -14   1  110.59    9.10
   2 -14  -1   78.59   11.80
   2 -14  -1  105.49   10.40
  -2  14   1  105.19    9.20
   2  14  -1   91.39   11.80
   1 -14  -1   10.30    5.80
   1 -14  -1   -0.20    5.70
  -1 -14   1   -6.10    7.10
   1 -14  -1    9.80    8.20
  -1 -14   1    0.30    5.60
   1 -14  -1    4.20    6.60
  -1  14   1   -5.90    5.00
  -1  14   1    5.70   10.40
   1  14  -1   -1.50    6.70
   0 -14  -1   81.19    8.90
   0 -14  -1   84.69   11.30
   0 -14  -1   92.79   10.20
   0 -14   1   96.19    9.40
   0 -14  -1  106.89   12.00
   0 -14   1  100.59   12.50
   0  14  -1   81.49   11.10
   0  14   1   87.59   11.40
   1 -14   1    2.90    7.20
  -1 -14  -1   -1.10    7.30
   1 -14   1    0.60    6.20
  -1 -14  -1   -4.10    7.00
  -1  14  -1    5.90    7.20
   1  14   1   -9.80    6.70
  -1  14  -1  -10.00    5.20
   1  14   1    5.60    5.40
   2 -14   1    1.50    6.90
  -2 -14  -1   15.10    7.50
  -2 -14  -1   17.90    7.90
   2 -14   1   12.80    7.20
   2  14   1   13.60    7.70
   2  14   1    2.90    5.30
  -2  14  -1   12.70    6.10
  -2  14  -1    9.70    7.00
   3 -14   1  290.37   13.80
  -3 -14  -1  328.67   16.40
   3 -14   1  333.87   14.70
  -3  14  -1  326.77   13.60
  -3  14  -1  284.77   14.00
   3  14   1  303.77   14.80
  -4 -14  -1    5.00    7.80
   4 -14   1    0.30    6.90
  -4  14  -1    5.50    7.10
   4  14   1   13.70    7.70
   5 -14   1   59.49   11.30
   5 -14   1   69.29   11.50
  -5 -14  -1   76.89   14.30
  -5  14  -1   68.39    9.50
   5  14   1   69.09   12.60
  -6 -14  -1   14.80    8.20
   6 -14   1   -6.20    7.30
  -6 -14  -1   -4.20    8.20
  -6  14  -1  -10.00    8.50
   6  14   1   -5.30    8.00
  -7 -14  -1   -5.00    8.90
  -7 -14  -1    9.60    9.20
   7  14   1   -2.10    8.70
  -7  14  -1   10.00    9.30
  -7 -15   1   89.09   15.60
   7  15  -1   61.39   10.90
  -7  15   1   66.49   14.40
  -6 -15   1   15.40    9.80
   6 -15  -1   16.70    8.50
   6  15  -1    4.80    9.20
  -6  15   1    4.50    8.90
   5 -15  -1   84.89   12.40
  -5 -15   1   82.69   15.40
  -5  15   1   54.99    9.20
   5  15  -1   69.99   13.10
   4 -15  -1   33.90    8.20
  -4 -15   1   10.50    9.10
   4 -15  -1   15.70    7.40
   4  15  -1   18.30    8.60
  -4  15   1   36.50    7.80
  -3 -15   1  106.59   13.20
   3 -15  -1   97.59   12.50
  -3  15   1  107.69   10.70
   3  15  -1  129.19   13.10
   2 -15  -1    7.90    7.60
   2 -15  -1   22.70    7.70
  -2 -15   1   19.10    8.20
   2  15  -1   24.00    8.30
  -2  15   1   17.70    6.10
   1 -15  -1   12.30    7.50
  -1 -15   1    1.40    9.00
  -1 -15   1   15.80    7.70
   1 -15  -1    5.00    7.90
   1 -15  -1   23.40    7.80
   1  15  -1    1.70    7.40
   0 -15   1    3.20    7.70
   0 -15  -1    7.30    7.40
   0 -15   1   -8.00    6.00
   0 -15  -1    4.90    7.70
   0 -15  -1   15.20    6.80
   0  15  -1    5.70    7.50
   0  15   1    6.20    7.40
  -1 -15  -1    5.20    7.50
   1 -15   1    0.20    7.20
  -1 -15  -1    4.30    6.70
   1 -15   1    4.00    6.70
   1 -15   1    8.00    7.90
  -1 -15  -1    1.30    7.80
  -1  15  -1    4.60    7.20
   1  15   1   14.60    6.50
   1  15   1   10.40    7.50
  -2 -15  -1    7.90    8.10
  -2 -15  -1    6.40    7.50
   2 -15   1   17.00    7.80
   2 -15   1   10.40    7.30
  -2  15  -1    3.80    6.20
   2  15   1    9.90    7.60
  -2  15  -1    3.00    7.10
  -3 -15  -1    3.60    7.50
   3 -15   1   14.60    7.60
   3 -15   1    9.30    7.70
  -3 -15  -1   -2.30    7.80
   3  15   1   11.00    8.40
  -3  15  -1    9.50    7.30
  -4 -15  -1   -1.90    8.40
   4 -15   1   19.50    7.80
  -4 -15  -1   -1.80    8.40
   4 -15   1   11.20    8.60
  -4  15  -1   13.60    8.10
   4  15   1   -2.80    8.10
   5 -15   1   36.50    8.20
   5 -15   1   28.70    8.40
  -5 -15  -1   29.70    8.90
  -5 -15  -1   33.60    9.30
  -5  15  -1   31.30    8.50
   5  15   1   31.30    9.10
  -6 -15  -1    8.50    9.00
  -6 -15  -1   28.50    9.60
  -6  15  -1   21.50    9.60
   6  15   1   -0.50    8.60
  -5 -16   1  -15.10    9.10
   5 -16  -1   -7.50    8.50
  -5  16   1   -3.00    8.00
   5  16  -1   16.40    9.70
  -4 -16   1    7.40    8.90
   4 -16  -1    7.60    8.10
   4 -16  -1  -11.10    8.00
  -4  16   1   10.70    8.20
   4  16  -1  -12.80    8.30
   3 -16  -1   23.50    8.50
  -3 -16   1   -0.50    8.70
   3 -16  -1   12.80    8.00
   3  16  -1   21.60    9.50
  -3  16   1    6.20    9.40
   2 -16  -1    9.60    7.90
   2 -16  -1   11.70    8.30
  -2 -16   1    7.50    8.50
   2  16  -1   18.70    9.10
   1 -16  -1    8.60    8.40
  -1 -16   1   19.80    8.90
   1 -16  -1    2.30    8.00
   1  16  -1    8.40   13.20
   0 -16  -1   22.30    8.70
   0 -16   1   48.60    9.10
   0 -16  -1   43.50    9.40
   0 -16   1   33.80    9.00
   0  16  -1   24.50    8.90
   1 -16   1   34.40    9.20
  -1 -16  -1   35.60    8.90
   1 -16   1   22.90    8.40
  -1 -16  -1   31.90    8.90
  -1  16  -1   15.40    8.30
   1  16   1   27.20    8.60
  -2 -16  -1   35.50    9.10
   2 -16   1   34.10    8.90
   2 -16   1   40.80    9.00
  -2 -16  -1   41.10    9.30
   2  16   1   33.20    8.70
  -2  16  -1   43.60    8.00
  -2  16  -1   40.30    9.10
   3 -16   1   -3.50    7.90
   3 -16   1   -1.50    8.00
  -3 -16  -1    8.20    8.20
  -3 -16  -1   -1.80    8.70
  -3  16  -1   18.90    7.60
   3  16   1    4.80    8.60
   4 -16   1   -4.70    8.00
  -4 -16  -1    1.10    9.00
   4 -16   1    4.40    8.20
  -4 -16  -1   -5.10    8.70
  -4  16  -1   -1.00    8.30
   4  16   1   13.60    8.60
  -5 -16  -1   20.50    9.80
  -5 -16  -1    6.40    8.80
   5 -16   1   32.90    8.90
  -5  16  -1   35.80    9.30
   5  16   1   26.40    9.80
   4 -17  -1   39.90    9.60
   4 -17  -1   28.50    9.30
  -4 -17   1   35.60   10.60
   4  17  -1   44.60   10.30
   3 -17  -1   10.00    8.50
   3 -17  -1   17.00    9.30
  -3 -17   1   -2.60    9.40
   3  17  -1   -8.50    8.80
   2 -17  -1   11.40    9.30
   2 -17  -1    9.60    8.50
  -2 -17   1    8.70    9.40
   2  17  -1   24.30    9.30
   1 -17  -1   13.80    8.80
  -1 -17   1    5.60    8.70
  -1 -17   1   -2.20    8.40
   1 -17  -1   -9.90    8.80
   1  17  -1   -5.40    8.30
   0 -17   1  123.09   14.30
   0 -17  -1   97.99   15.40
   0 -17   1   83.69   13.70
   0 -17  -1  108.09   15.70
   0  17  -1   81.39   14.60
  -1 -17  -1   -9.90    8.30
  -1 -17  -1   -2.60    8.60
   1 -17   1   16.20    9.10
   1 -17   1   10.90    8.60
  -1  17  -1   12.70    8.60
   2 -17   1  109.09   15.50
  -2 -17  -1   80.19   14.70
   2 -17   1   75.49   14.00
  -2 -17  -1   70.99   11.40
   2  17   1   77.39   14.40
  -3 -17  -1   27.30    9.80
   3 -17   1   -3.80    8.60
   3 -17   1    0.90    8.80
  -3 -17  -1    2.50    9.60
   3  17   1   18.50    9.30
  -3  17  -1  -13.10   12.30
  -4 -17  -1    9.10   10.00
  -4 -17  -1    1.00   10.00
   4 -17   1   24.60    9.60
   4 -17   1    8.70    8.80
   4  17   1   -0.30    9.50
  -4  17  -1   14.90    9.00
 -12   0   2   -2.40    9.50
 -11   0   2   -1.80    7.90
  10   0  -2    6.00    5.90
 -10   0   2    4.20    7.70
  -9   0   2    3.00    7.30
   9   0  -2    7.70    4.60
  -8   0   2  257.67   12.30
   8   0  -2  266.47    9.00
   7   0  -2    0.90    3.30
  -7   0   2    1.70    5.00
   6   0  -2  655.83   15.30
  -6   0   2  645.34   12.70
   6   0  -2  647.64   12.50
  -6   0   2  663.23   15.20
  -5   0   2    1.60    2.20
  -5   0   2   -3.70    3.70
   5   0  -2   -2.40    2.30
   5   0  -2   -1.90    3.30
   4   0  -2 1330.77   21.10
  -4   0   2 1324.97   21.00
  -4   0   2 1325.27   22.90
   4   0  -2 1298.27   22.60
  -3   0   2    0.50    1.50
   3   0  -2    3.80    2.40
  -3   0   2    1.10    2.30
   3   0  -2    3.00    1.60
   2   0  -2 8994.30  132.89
  -2   0   2 9011.00  132.89
  -1   0   2    1.10    0.90
   1   0  -2    0.80    1.40
  -1   0   2    0.20    0.70
  -1   0  -2    0.40    1.30
  -1   0  -2    0.00    1.30
   2   0   2   39.40    3.90
   2   0   2   47.10    3.70
  -2   0  -2   42.40    3.80
  -2   0  -2   45.30    3.50
   3   0   2    1.00    2.40
   3   0   2   -0.60    2.20
  -3   0  -2   -1.90    2.20
  -3   0  -2   -1.20    2.40
  -4   0  -2  443.06   10.70
   4   0   2  430.76    9.30
  -4   0  -2  434.86    9.50
   4   0   2  437.36   10.40
   5   0   2    0.00    2.90
  -5   0  -2   -4.90    3.60
   5   0   2    3.70    3.50
  -6   0  -2  246.28    9.60
   6   0   2  264.87    8.40
  -6   0  -2  264.47    7.90
   6   0   2  241.58    9.80
   7   0   2    4.20    4.10
  -7   0  -2    2.30    3.70
  -7   0  -2   -0.10    4.90
   8   0   2  200.48   10.20
  -8   0  -2  205.78   11.30
  -8   0  -2  200.48    8.20
  -9   0  -2    1.70    7.00
  -9   0  -2    5.50    4.50
 -10   0  -2   17.00    5.30
 -10   0  -2   19.20    8.00
 -11   0  -2    5.60    8.40
 -12   0  -2   83.19   16.10
 -12  -1   2  212.28   15.90
 -12   1   2  181.88   17.20
 -11  -1   2   48.80    9.70
 -11   1   2   45.40    9.70
  10  -1  -2  214.08   10.30
 -10  -1   2  205.78   14.70
 -10  -1   2  199.58    8.90
 -10   1   2  190.68   14.70
   9  -1  -2   78.19    7.50
  -9  -1   2   64.79    7.30
  -9  -1   2   91.19   18.80
   9   1  -2   62.29    8.80
  -9   1   2   69.49   12.00
   9   1  -2   80.59    7.40
   8  -1  -2  141.39    7.10
  -8  -1   2  136.09   10.20
  -8  -1   2  123.19    7.50
   8   1  -2  124.89    7.90
  -8   1   2  127.79   10.40
   8   1  -2  137.19    7.10
   7  -1  -2    9.40    2.90
  -7  -1   2    9.40    3.60
   7  -1  -2    8.30    5.30
  -7  -1   2    3.90    4.90
  -7   1   2    5.00    5.30
   7   1  -2    0.90    4.50
   7   1  -2    6.10    3.40
  -7   1   2    3.20    3.50
   6  -1  -2  778.42   13.90
   6  -1  -2  761.92   16.70
  -6  -1   2  775.72   16.80
  -6   1   2  766.42   13.80
   6   1  -2  782.52   14.70
   6   1  -2  769.62   16.80
  -6   1   2  766.12   16.90
  -5  -1   2   16.90    4.20
  -5  -1   2   15.00    3.00
   5  -1  -2   14.60    2.30
   5  -1  -2   15.50    3.70
   5   1  -2   14.70    3.70
  -5   1   2   15.00    4.10
  -5   1   2   12.80    2.20
   5   1  -2   18.40    2.80
   4  -1  -2  553.94   11.60
   4  -1  -2  554.74    9.60
  -4  -1   2  573.34   12.10
  -4  -1   2  559.44   10.50
  -4   1   2  566.74   12.40
  -4   1   2  536.65   11.80
   4   1  -2  559.54   10.50
   4   1  -2  546.75   11.80
  -4   1   2  567.64    9.90
  -3  -1   2  364.76    7.40
   3  -1  -2  377.46    8.30
  -3  -1   2  375.56    8.60
   3  -1  -2  375.36    6.50
   3   1  -2  379.56    7.60
  -3   1   2  376.56    6.50
  -3   1   2  373.26    8.30
   3   1  -2  367.66    8.50
  -2  -1   2   10.70    1.80
  -2  -1   2    9.60    2.20
   2  -1  -2   10.20    2.00
   2   1  -2   11.50    2.30
  -2   1   2   10.40    1.90
   2   1  -2    8.60    1.80
  -1  -1   2  720.93   12.90
   1  -1  -2  902.41   12.30
  -1  -1   2  823.52   13.20
  -1  -1  -2  232.88    4.90
   1  -1   2  221.68    5.60
   1  -1   2  212.98    5.90
  -1  -1  -2  233.48    4.80
  -1   1  -2  229.68    5.10
  -1   1  -2  229.48    4.70
   1   1   2  226.98    5.70
   1   1   2  207.98    5.30
   2  -1   2 2332.07   36.20
   2  -1   2 2350.26   36.80
  -2  -1  -2 2434.36   36.50
  -2  -1  -2 2417.26   36.70
   2   1   2 2385.56   36.50
  -2   1  -2 2371.86   36.20
  -2   1  -2 2332.07   36.80
   2   1   2 2396.56   36.70
  -3  -1  -2  338.17    7.80
   3  -1   2  342.77    7.40
  -3  -1  -2  335.97    8.40
   3  -1   2  337.37    8.30
  -3   1  -2  339.77    8.40
   3   1   2  346.77    8.20
  -3   1  -2  351.86    7.40
   3   1   2  340.27    7.80
  -4  -1  -2  198.28    6.90
   4  -1   2  202.28    7.50
  -4  -1  -2  203.08    7.40
   4  -1   2  196.38    6.10
   4   1   2  197.48    7.30
  -4   1  -2  201.28    6.20
  -4   1  -2  200.58    7.80
   4   1   2  205.18    6.50
   5  -1   2  311.77    8.10
  -5  -1  -2  326.67    8.40
  -5  -1  -2  298.27    9.20
   5  -1   2  316.87    9.90
   5   1   2  300.57    9.80
  -5   1  -2  307.97    9.70
   5   1   2  313.77    8.60
   6  -1   2   -4.80    3.20
  -6  -1  -2   -1.60    4.20
  -6  -1  -2   -4.80    3.50
   6  -1   2    1.70    4.30
   6   1   2   -2.30    4.10
   6   1   2    4.30    3.70
  -6   1  -2    3.30    4.20
  -7  -1  -2   19.70    5.30
  -7  -1  -2    8.50    4.10
   7  -1   2   14.40    4.20
  -7   1  -2   14.50    5.50
  -7   1  -2   10.20    3.70
   7   1   2    5.40    4.50
   8  -1   2   48.70    8.30
  -8  -1  -2   60.59    7.00
  -8  -1  -2   49.80    9.50
   8   1   2   68.49    9.40
  -8   1  -2   52.59    6.60
  -8   1  -2   46.40    7.40
  -9  -1  -2   90.89    8.20
  -9  -1  -2   81.09   14.90
   9  -1   2   93.39   10.00
  -9   1  -2   78.49    7.30
  -9   1  -2   92.99   11.30
 -10  -1  -2   39.50    6.10
 -10  -1  -2   42.30    8.40
 -10   1  -2   37.40    9.00
 -11  -1  -2   11.20    9.00
 -11   1  -2   20.40    9.00
 -12  -1  -2   11.20    9.40
 -12   1  -2   10.00    9.90
 -12  -2   2   53.69   10.80
 -12   2   2   55.89   10.40
 -11  -2   2  128.19   14.70
 -11   2   2   90.79   13.30
 -10  -2   2   58.49    8.50
  10  -2  -2   65.49    8.20
 -10  -2   2   60.59   11.70
 -10   2   2   71.29   12.10
   9  -2  -2   44.10    6.70
  -9  -2   2   22.90    5.20
   9   2  -2   25.20    6.10
  -9   2   2   31.30    7.40
   9   2  -2   27.90    4.90
  -8  -2   2  183.78    8.40
  -8  -2   2  189.28   11.60
   8  -2  -2  174.38    6.90
  -8   2   2  169.48   10.90
   8   2  -2  182.88    7.80
   8   2  -2  185.78    9.20
  -7  -2   2  312.67   11.40
   7  -2  -2  333.67   12.00
   7  -2  -2  318.17    7.90
  -7  -2   2  322.07    9.60
  -7   2   2  309.27    7.90
   7   2  -2  332.57    9.80
  -7   2   2  295.17   11.40
   7   2  -2  309.97    9.10
   6  -2  -2   53.29    7.20
   6  -2  -2   71.99    4.30
  -6  -2   2   48.50    6.10
  -6  -2   2   58.39    7.10
  -6   2   2   57.09    4.00
   6   2  -2   54.79    7.50
   6   2  -2   64.09    5.80
  -6   2   2   61.89    7.10
   6   2  -2   68.59    5.60
   5  -2  -2  545.45   12.60
  -5  -2   2  556.24   13.10
  -5  -2   2  554.34   12.90
   5  -2  -2  566.54    9.90
  -5   2   2  558.94   13.20
   5   2  -2  544.45   13.00
  -5   2   2  559.64    9.80
   5   2  -2  542.25   11.50
   4  -2  -2  523.35   11.10
  -4  -2   2  506.25   10.30
  -4  -2   2  525.05   11.50
   4  -2  -2  510.65    8.60
  -4   2   2  518.75    8.60
   4   2  -2  525.05   10.40
  -4   2   2  521.15   11.70
  -4   2   2  493.95   11.10
   4   2  -2  503.35   11.50
  -3  -2   2  157.58    5.00
   3  -2  -2  155.48    5.30
  -3  -2   2  155.08    5.80
  -3   2   2  151.18    5.20
   3   2  -2  155.58    5.10
   3   2  -2  154.38    5.80
  -2  -2   2 5888.31   87.39
  -2  -2   2 5982.10   86.99
   2  -2  -2 5844.62   86.69
  -2   2   2 5821.62   86.69
   2   2  -2 5709.73   86.89
   2   2  -2 5837.82   87.39
  -1  -2   2 2413.86   35.30
   1  -2  -2 2301.17   34.40
   1  -2  -2 2290.37   34.40
  -1  -2   2 2377.36   35.60
   1   2  -2 2336.77   35.50
  -1   2   2 2282.17   34.40
  -1   2   2 2201.68   34.40
   1   2  -2 2372.26   35.30
   0  -2   2  933.61   15.50
   0  -2  -2  972.40   15.10
   0  -2   2  961.10   15.50
   0  -2   2  940.71   15.30
   0   2  -2  969.60   15.70
   0   2  -2  961.60   15.30
  -1  -2  -2  141.29    3.90
   1  -2   2  136.89    4.60
  -1  -2  -2  137.29    4.20
   1  -2   2  137.99    4.10
   1   2   2  139.19    4.30
   1   2   2  115.69    4.40
  -1   2  -2  132.99    4.50
  -1   2  -2  130.39    3.90
  -2  -2  -2 8769.12  127.79
   2  -2   2 8547.04  127.29
   2  -2   2 8538.05  127.99
  -2  -2  -2 8665.23  127.79
   2   2   2 8629.94  127.69
  -2   2  -2 8738.73  127.29
   2   2   2 8733.53  127.79
  -2   2  -2 8394.66  127.99
  -3  -2  -2  102.39    5.20
   3  -2   2  107.99    4.30
  -3  -2  -2  102.19    5.00
   3  -2   2  100.09    5.40
   3   2   2  100.39    5.20
  -3   2  -2  101.29    4.30
  -3   2  -2   86.89    5.20
  -3   2  -2  107.89    5.80
   3   2   2  100.89    5.10
  -4  -2  -2  229.58    7.10
   4  -2   2  225.38    7.70
   4  -2   2  225.78    6.40
  -4  -2  -2  222.58    7.50
  -4   2  -2  229.08    6.30
   4   2   2  232.08    7.20
   4   2   2  223.48    7.60
  -4   2  -2  218.28    8.20
   5  -2   2    7.20    2.80
   5  -2   2    3.30    3.70
  -5  -2  -2    0.30    3.50
  -5  -2  -2    6.40    4.10
  -5   2  -2   -0.50    4.10
   5   2   2    5.40    3.20
  -5   2  -2    4.30    2.80
   5   2   2    4.50    3.70
  -6  -2  -2  336.37   10.70
  -6  -2  -2  332.17    9.50
   6  -2   2  325.27   11.40
   6  -2   2  334.37    8.90
   6   2   2  345.07   10.10
   6   2   2  339.27   11.40
  -6   2  -2  334.27   10.90
  -7  -2  -2   32.20    6.10
   7  -2   2   40.30    6.40
  -7  -2  -2   44.00    7.60
   7   2   2   31.10    5.30
  -7   2  -2   33.00    6.10
  -8  -2  -2   63.09    7.60
   8  -2   2   59.59    7.80
  -8  -2  -2   44.50    7.40
  -8   2  -2   56.29    9.70
   9  -2   2  480.95   14.20
  -9  -2  -2  399.76   25.70
  -9  -2  -2  476.55   13.00
  -9   2  -2  450.25   10.90
  -9   2  -2  494.25   16.90
 -10  -2  -2  123.79   13.40
 -10  -2  -2  102.09    9.70
 -10   2  -2  110.49   12.90
 -11  -2  -2  -10.40    8.40
 -11  -2  -2   -7.50    6.70
 -11   2  -2   10.80    9.10
 -12  -2  -2   84.69   14.60
 -12   2  -2   86.29   15.30
 -12  -3   2   33.80    9.90
 -12   3   2   27.00   10.40
 -11  -3   2    1.00    8.80
 -11  -3   2   -7.60    6.30
 -11   3   2    6.20    8.60
 -10  -3   2   29.50    8.50
 -10  -3   2   39.30    6.20
 -10   3   2   32.20    8.30
  10   3  -2   26.40    5.70
   9  -3  -2    6.00    3.70
  -9  -3   2    2.80    5.20
  -9   3   2  -15.00    6.70
   9   3  -2   -7.20    4.70
   8  -3  -2    3.00    3.00
  -8  -3   2   12.50    6.50
  -8  -3   2    2.80    4.60
  -8   3   2   -0.20    3.10
  -8   3   2   -4.60    5.80
   8   3  -2    0.60    5.00
   8   3  -2   -2.70    4.20
   7  -3  -2  210.68    6.20
  -7  -3   2  227.38   10.20
   7  -3  -2  208.48   10.60
  -7  -3   2  227.58    8.60
   7   3  -2  223.38    9.30
   7   3  -2  228.78    8.40
  -7   3   2  211.08    5.90
  -7   3   2  227.08   10.40
   6  -3  -2    1.50    4.00
  -6  -3   2   -3.70    4.20
  -6  -3   2    5.80    3.60
   6  -3  -2    3.60    2.20
   6   3  -2    6.60    3.60
   6   3  -2    5.50    4.50
  -6   3   2    4.50    1.90
   6   3  -2    1.70    3.50
  -6   3   2    1.30    4.20
  -5  -3   2  616.24   13.70
   5  -3  -2  596.14   13.40
   5  -3  -2  590.64   10.90
  -5  -3   2  624.94   14.00
   5   3  -2  644.64   12.80
   5   3  -2  617.04   12.80
   5   3  -2  599.44   14.00
  -5   3   2  613.74   13.90
  -5   3   2  628.34   10.30
  -4  -3   2  907.11   17.00
   4  -3  -2  896.31   16.60
   4   3  -2  891.51   17.20
   4   3  -2  914.71   16.50
   4   3  -2  933.01   16.40
  -4   3   2  896.41   17.30
  -4   3   2  869.91   16.50
   4   3  -2  889.51   16.30
  -3  -3   2  572.24   11.20
   3  -3  -2  578.44   11.00
  -3   3   2  575.74   10.90
   3   3  -2  571.44   11.30
   3   3  -2  575.24   11.80
  -2  -3   2  232.58    6.10
  -2  -3   2  233.68    6.50
   2  -3  -2  232.98    4.10
   2  -3  -2  237.58    5.50
  -2   3   2  244.28    6.10
   2   3  -2  238.08    6.10
   2   3  -2  239.58    6.60
  -1  -3   2 2431.06   37.00
   1  -3  -2 2412.76   35.90
   1  -3  -2 2367.46   35.70
  -1  -3   2 2374.86   36.80
  -1   3   2 2359.96   35.80
   1   3  -2 2430.46   36.90
  -1   3   2 2372.16   35.90
   1   3  -2 2442.56   37.10
   0  -3   2 5693.03   84.29
   0  -3   2 5757.22   84.19
   0  -3  -2 5620.64   82.99
   0  -3  -2 5714.33   83.79
   0  -3   2 5605.14   84.09
   0   3  -2 5719.53   84.29
   0   3  -2 5621.24   84.09
   0   3   2 5584.44   82.99
   0   3   2 5598.44   83.79
   1  -3   2  482.25    9.50
   1  -3   2  485.85    9.50
   1  -3   2  478.65    9.00
  -1  -3  -2  489.45    9.30
  -1  -3  -2  494.35    8.60
   1   3   2  462.25    9.30
  -1   3  -2  487.95    9.40
  -1   3  -2  490.75    9.00
   1   3   2  492.55    9.40
  -2  -3  -2 1659.83   26.70
  -2  -3  -2 1664.43   26.40
   2  -3   2 1663.03   26.00
   2  -3   2 1662.83   26.80
   2   3   2 1667.33   26.70
   2   3   2 1647.64   26.30
  -2   3  -2 1664.93   25.90
  -2   3  -2 1642.74   26.80
  -3  -3  -2  412.66    9.60
   3  -3   2  395.56    9.50
  -3  -3  -2  405.06    9.40
   3  -3   2  405.66    8.20
  -3   3  -2  407.26    9.90
  -3   3  -2  395.86   10.00
  -3   3  -2  421.16    8.30
   3   3   2  409.46    9.40
   3   3   2  403.36    9.30
   4  -3   2   88.09    4.70
   4  -3   2   97.99    6.40
  -4  -3  -2   97.29    6.10
  -4  -3  -2  100.09    6.00
  -4   3  -2   99.19    6.50
   4   3   2   94.89    5.70
  -4   3  -2  100.19    4.90
   4   3   2   94.59    6.10
  -5  -3  -2 1252.67   22.40
  -5  -3  -2 1271.07   22.60
   5  -3   2 1237.88   23.30
   5  -3   2 1253.87   21.20
   5   3   2 1271.57   23.30
   5   3   2 1279.27   21.50
   5   3   2 1255.67   22.50
  -5   3  -2 1254.87   23.50
  -5   3  -2 1229.58   21.20
  -6  -3  -2   54.99    6.60
  -6  -3  -2   56.19    7.30
   6  -3   2   67.99    5.60
   6  -3   2   61.79    7.80
   6   3   2   68.39    7.20
  -6   3  -2   70.69    7.50
   6   3   2   55.49    7.80
   6   3   2   64.89    5.70
  -7  -3  -2   -1.10    5.00
  -7  -3  -2    2.10    3.80
   7  -3   2    1.50    3.60
  -7  -3  -2   -6.10    4.10
   7   3   2    0.80    5.00
   7   3   2   -7.80    3.70
  -7   3  -2   -1.80    5.30
  -8  -3  -2   36.50    6.60
  -8  -3  -2   36.10    7.00
  -8  -3  -2   34.20    5.50
   8  -3   2   33.80    5.10
  -8   3  -2   19.70    6.70
   9  -3   2  147.29   10.10
  -9  -3  -2  131.69    9.80
  -9  -3  -2  175.68    8.50
  -9  -3  -2  130.99   12.60
  -9   3  -2  152.88   12.40
 -10  -3  -2   -8.90    6.00
 -10  -3  -2   11.20    7.60
  10  -3   2    9.30    8.50
 -10   3  -2  -14.10    7.80
 -11  -3  -2  145.89   12.60
 -11  -3  -2  150.78   15.00
 -11   3  -2  162.48   16.30
 -12  -3  -2    0.70    9.60
 -12   3  -2   -0.80   10.20
 -12  -4   2    7.90    9.20
 -12   4   2   -5.40    9.90
 -11  -4   2   49.00   10.00
 -11  -4   2   85.39   11.80
 -11   4   2  105.29   13.90
 -10  -4   2   10.70    8.10
 -10  -4   2    9.60    6.20
  10   4  -2    8.10    5.60
 -10   4   2    7.00    7.80
  -9  -4   2    9.20    5.50
   9  -4  -2   -1.90    3.40
  -9   4   2    3.10    3.40
  -9   4   2   -3.80    7.00
   9   4  -2   -3.90    5.10
   8  -4  -2   13.80    3.10
  -8  -4   2    9.70    6.80
  -8  -4   2   18.60    5.20
  -8   4   2   15.60    6.60
   8   4  -2    6.20    4.70
  -8   4   2   15.80    2.80
  -7  -4   2    4.20    5.60
   7  -4  -2    3.10    2.50
  -7  -4   2   13.30    4.40
   7  -4  -2    7.10    5.20
  -7   4   2   10.00    2.20
  -7   4   2    9.90    5.50
   7   4  -2   17.70    5.00
   7   4  -2    8.20    4.20
  -6  -4   2    0.60    3.90
   6  -4  -2    4.40    4.10
   6  -4  -2    1.90    1.90
  -6  -4   2    1.90    4.30
   6   4  -2    5.50    4.00
   6   4  -2    8.20    4.10
  -6   4   2    5.50    1.80
  -6   4   2   -1.70    4.30
   6   4  -2    5.30    4.70
   5  -4  -2  688.93   14.40
  -5  -4   2  689.53   14.60
  -5  -4   2  660.43   14.30
   5   4  -2  675.93   14.20
   5   4  -2  650.53   15.10
  -5   4   2  666.63   14.90
   5   4  -2  672.83   13.90
   4  -4  -2  429.76   10.10
  -4  -4   2  443.06   10.80
   4   4  -2  439.26   11.10
  -4   4   2  448.66   10.90
   4   4  -2  429.36   10.20
   4   4  -2  439.36   10.50
   4   4  -2  465.55   10.70
  -4   4   2  435.56   10.20
   3  -4  -2 1854.11   29.40
  -3   4   2 1831.62   29.30
   3   4  -2 1813.22   30.30
   3   4  -2 1842.02   30.50
   3   4  -2 1896.21   30.20
   3   4  -2 1813.42   30.00
  -3   4   2 1887.51   30.10
  -2  -4   2 1595.84   26.30
   2  -4  -2 1615.84   25.10
   2  -4  -2 1608.24   24.40
  -2  -4   2 1570.64   26.10
   2   4  -2 1660.63   26.40
   2   4  -2 1626.14   26.50
   2   4  -2 1597.04   26.10
  -2   4   2 1572.64   24.40
   2   4  -2 1608.74   26.30
  -2   4   2 1610.44   25.00
  -1  -4   2  133.79    5.10
   1  -4  -2  135.99    3.60
   1  -4  -2  134.29    3.90
  -1  -4   2  130.99    5.00
   1  -4  -2  141.29    3.50
   1   4  -2  144.19    5.30
  -1   4   2  137.99    4.70
   0  -4  -2  257.47    5.00
   0  -4  -2  260.67    5.90
   0  -4   2  248.28    6.50
   0   4  -2  248.68    6.40
   0   4  -2  246.88    6.60
   0   4   2  258.77    6.00
   0   4   2  255.47    5.00
  -1  -4  -2 3584.84   55.29
  -1  -4  -2 3640.34   54.59
   1  -4   2 3546.15   54.99
   1  -4   2 3725.13   55.59
   1  -4   2 3686.03   55.09
   1  -4   2 3640.74   55.49
   1   4   2 3662.73   54.59
   1   4   2 3679.63   55.39
  -2  -4  -2  289.07    8.00
  -2  -4  -2  256.37    7.20
  -2  -4  -2  271.57    6.70
   2  -4   2  271.47    7.40
   2  -4   2  283.27    6.50
   2   4   2  269.27    7.60
  -2   4  -2  283.57    8.00
  -2   4  -2  265.67    7.40
  -2   4  -2  279.87    6.50
   2   4   2  272.77    7.20
   2   4   2  287.37    6.90
   3  -4   2  220.78    7.40
  -3  -4  -2  223.28    7.20
   3  -4   2  217.58    5.90
  -3  -4  -2  227.58    7.70
  -3   4  -2  229.88    5.90
   3   4   2  238.08    9.70
  -3   4  -2  219.68    7.70
   3   4   2  216.98    7.30
   3   4   2  226.98    7.30
   4  -4   2  330.47    9.60
  -4  -4  -2  314.47    9.30
   4  -4   2  323.57    7.60
  -4  -4  -2  322.87    9.00
  -4   4  -2  334.97    7.70
  -4   4  -2  316.97    9.70
   4   4   2  330.07   11.50
   4   4   2  326.27    9.30
   4   4   2  334.07    8.80
   5  -4   2   71.79    5.00
  -5  -4  -2   58.59    6.70
   5  -4   2   66.19    7.20
  -5  -4  -2   74.79    6.70
   5   4   2   73.89    7.10
   5   4   2   59.39    6.80
   5   4   2   69.19    6.30
  -5   4  -2   75.09    6.80
  -5   4  -2   76.79    5.10
  -6  -4  -2   45.70    7.10
  -6  -4  -2   50.09    6.50
   6  -4   2   64.09    8.70
   6  -4   2   62.69    5.60
   6   4   2   61.79    7.40
  -6   4  -2   56.79    7.70
   6   4   2   52.69    6.40
   6   4   2   48.60    8.20
  -7  -4  -2   42.40    6.30
   7  -4   2   44.40    6.50
  -7  -4  -2   56.49    7.40
  -7  -4  -2   51.79    8.10
   7   4   2   34.80    6.70
  -7   4  -2   40.80    6.70
   8  -4   2  213.78    9.00
  -8  -4  -2  199.08   11.70
  -8  -4  -2  215.58    9.10
  -8  -4  -2  210.28   10.10
   8   4   2  212.78    9.00
  -9  -4  -2   14.30    5.00
  -9  -4  -2   20.10    7.30
  -9  -4  -2    6.30    6.20
   9  -4   2   15.10    5.70
  -9   4  -2    6.80    7.70
  10  -4   2   30.90    6.90
 -10  -4  -2   24.90    8.70
 -10  -4  -2   22.70    7.30
 -10   4  -2   45.10    9.10
 -11  -4  -2  150.58   13.10
 -11  -4  -2  142.79   15.00
 -11   4  -2  140.19   14.60
 -12  -4  -2   38.60   10.90
 -12   4  -2   41.20   11.10
 -12  -5   2   -2.10    9.20
 -12   5   2    3.30   10.40
 -11  -5   2   33.50    8.40
 -11  -5   2   64.09   13.10
 -11   5   2   43.20    9.90
 -10  -5   2  123.19   11.80
 -10  -5   2  141.49   13.50
 -10   5   2  100.69   13.10
  10   5  -2  123.19   10.30
  -9  -5   2   34.50    6.80
   9  -5  -2   33.30    5.30
  -9   5   2   23.60    7.80
   9   5  -2   37.20    6.20
   8  -5  -2   23.60    4.40
  -8  -5   2    3.60    6.70
  -8  -5   2   15.40    5.60
  -8   5   2    8.60    6.70
  -8   5   2   12.60    2.40
   8   5  -2   19.00    5.30
  -7  -5   2  295.37   11.80
   7  -5  -2  293.67   12.30
  -7  -5   2  281.17   10.50
   7   5  -2  294.17   10.10
  -7   5   2  295.07   12.10
  -6  -5   2   46.20    7.50
   6  -5  -2   47.40    7.50
  -6  -5   2   42.80    6.60
   6   5  -2   47.20    7.40
   6   5  -2   50.99    6.70
  -6   5   2   48.10    7.40
   6   5  -2   42.70    7.10
   5  -5  -2  262.57    8.80
  -5  -5   2  267.97    9.40
  -5  -5   2  271.37    9.50
  -5   5   2  252.67    9.30
   5   5  -2  272.97    9.00
   5   5  -2  258.27    8.70
   5   5  -2  263.77    9.70
   5   5  -2  259.67    9.30
  -4  -5   2  587.74   12.80
   4  -5  -2  588.04    9.50
   4  -5  -2  570.14   12.00
   4   5  -2  560.74   12.70
  -4   5   2  592.64   13.80
   4   5  -2  583.84   13.40
   4   5  -2  596.44   12.80
  -4   5   2  567.64   13.10
   4   5  -2  560.94   12.90
   3  -5  -2   95.09    4.80
   3  -5  -2  104.79    3.30
  -3  -5   2  103.69    6.20
   3   5  -2  101.09    6.30
  -3   5   2  106.39    4.90
   3   5  -2  102.89    5.60
  -3   5   2   96.59    6.00
   3   5  -2   94.39    6.10
   3   5  -2   96.79    6.00
   2  -5  -2 3269.77   48.60
   2  -5  -2 3278.57   49.00
  -2  -5   2 3184.98   50.29
   2   5  -2 3265.27   50.39
  -2   5   2 3134.79   49.80
   2   5  -2 3269.27   50.69
   2   5  -2 3271.07   50.49
   2   5  -2 3229.28   50.29
   1  -5  -2  313.97    6.60
  -1  -5   2  310.27    7.80
   1  -5  -2  298.47    6.90
   1  -5  -2  315.47    6.20
   1  -5  -2  321.97    8.30
   1   5  -2  315.47    8.30
  -1   5   2  320.07    6.80
   1   5  -2  310.97    7.80
   1   5  -2  314.27    8.10
   0  -5  -2  338.27    7.50
   0  -5  -2  341.07    8.50
   0  -5   2  333.67    7.90
   0  -5   2  334.37    7.90
   0  -5  -2  334.27    6.50
   0   5   2  353.06    8.50
   0   5  -2  341.77    8.40
   0   5  -2  328.47    8.40
   0   5  -2  340.97    7.90
   0   5  -2  342.07    8.00
   0   5   2  341.47    7.70
   0   5   2  321.17    7.20
  -1  -5  -2   68.59    3.60
   1  -5   2   66.89    4.50
  -1  -5  -2   70.49    5.50
   1  -5   2   62.29    4.10
  -1  -5  -2   62.39    4.70
   1  -5   2   74.19    4.20
   1  -5   2   65.39    4.50
   1   5   2   61.69    3.80
   1   5   2   67.49    5.20
   1   5   2   62.89    4.60
   2  -5   2  526.05   10.30
  -2  -5  -2  534.15   10.50
   2  -5   2  537.25   10.40
  -2  -5  -2  534.25   11.80
   2  -5   2  521.85   11.10
   2   5   2  524.75   11.40
   2   5   2  532.25   10.50
  -2   5  -2  539.45   11.50
  -2   5  -2  507.75   11.80
   2   5   2  514.45   11.10
  -2   5  -2  547.85   10.40
   3  -5   2  165.68    5.60
   3  -5   2  163.68    6.90
  -3  -5  -2  170.28    7.40
  -3  -5  -2  176.88    8.20
  -3   5  -2  175.98    7.30
   3   5   2  171.58    7.20
   3   5   2  173.58    6.50
   3   5   2  173.78    6.90
  -3   5  -2  174.88    5.70
  -4  -5  -2    5.10    3.80
   4  -5   2    4.80    2.60
   4  -5   2    6.40    3.60
  -4   5  -2    7.10    4.10
   4   5   2    4.90    3.70
   4   5   2    8.00    3.40
  -4   5  -2    8.60    2.80
   4   5   2    3.70    3.60
  -5  -5  -2    0.50    4.20
  -5  -5  -2    0.20    4.00
   5  -5   2    6.10    4.30
   5  -5   2    1.10    2.70
  -5   5  -2   -1.10    4.10
  -5   5  -2    9.30    3.10
   5   5   2   11.40    3.90
   5   5   2   -1.10    3.80
   5   5   2    3.30    4.10
   6  -5   2   81.19    9.30
  -6  -5  -2   78.79    7.90
   6  -5   2   83.79    6.00
   6   5   2   91.09    7.40
   6   5   2   71.79    8.40
  -6   5  -2   79.89    8.40
  -7  -5  -2  274.47   11.00
   7  -5   2  251.07    8.60
  -7  -5  -2  251.47   11.00
  -7   5  -2  255.97   12.00
   7   5   2  255.77    9.70
  -8  -5  -2  146.39    9.00
  -8  -5  -2  140.69   10.30
   8  -5   2  137.09    8.20
  -8  -5  -2  133.79   11.00
   8   5   2  143.79    9.00
  -8   5  -2  147.89   11.50
  -9  -5  -2    7.40    7.20
  -9  -5  -2    9.50    5.30
   9  -5   2    1.30    5.40
  -9  -5  -2   10.60    6.70
  -9   5  -2   12.90    7.60
 -10  -5  -2   59.49    9.20
 -10  -5  -2   81.89    9.10
 -10  -5  -2   71.79   11.30
 -10   5  -2   71.99   13.70
 -11  -5  -2    2.40    8.90
 -11  -5  -2    8.90    8.10
 -11   5  -2   26.90    9.60
 -12  -6   2  -13.00    9.50
 -12  -6   2   -7.80    8.90
 -12   6   2    1.40   10.20
 -11  -6   2    9.70    7.90
 -11  -6   2   12.20    9.40
  11   6  -2   -3.70    7.80
 -11   6   2   11.50    9.70
 -10  -6   2  114.49   13.90
 -10  -6   2  115.29   12.40
 -10   6   2   82.39   12.80
  10   6  -2  100.49   11.30
  -9  -6   2   56.19   10.20
   9   6  -2   56.49    9.40
  -9   6   2   59.79   11.70
  -8  -6   2   30.50    6.70
  -8  -6   2   19.50    7.10
  -8   6   2   12.50    9.00
   8   6  -2   11.80    5.70
  -7  -6   2    6.00    5.70
  -7  -6   2    3.50    5.20
  -7   6   2    4.00    6.40
   7   6  -2    5.20    5.00
  -6  -6   2  141.59    9.00
  -6  -6   2  144.59   10.20
   6  -6  -2  143.79    9.00
   6   6  -2  150.28    8.50
  -6   6   2  137.29    8.80
   5  -6  -2  145.49    7.60
  -5  -6   2  123.09    8.50
  -5  -6   2  136.49    8.00
   5   6  -2  140.69    7.50
  -5   6   2  145.29    7.90
   5   6  -2  130.89    8.40
   5   6  -2  136.79    8.50
   5   6  -2  137.29    8.00
   4  -6  -2  107.59    5.90
   4  -6  -2  116.89    6.00
  -4  -6   2  112.59    6.90
   4  -6  -2  119.79    3.80
  -4  -6   2  112.89    7.20
   4  -6  -2  114.89    3.70
   4   6  -2  105.09    7.10
   4   6  -2  122.59    7.40
  -4   6   2  110.99    7.10
   4   6  -2  110.69    6.90
   4   6  -2  120.89    7.30
   3  -6  -2  134.69    4.10
  -3  -6   2  116.69    6.60
   3  -6  -2  133.69    6.50
   3  -6  -2  126.49    5.40
   3  -6  -2  129.29    4.30
   3   6  -2  115.99    6.50
  -3   6   2  125.39    5.50
   3   6  -2  137.49    6.90
   3   6  -2  125.19    7.00
  -3   6   2  128.79    6.60
   3   6  -2  115.19    7.10
   2  -6  -2   37.80    3.30
   2  -6  -2   34.40    3.80
   2  -6  -2   29.00    3.70
   2  -6  -2   28.30    3.60
   2   6  -2   33.10    5.40
   2   6  -2   37.00    5.70
  -2   6   2   37.30    3.60
   2   6  -2   32.60    5.20
  -2   6   2   33.40    3.60
   2   6  -2   25.90    5.10
   1  -6  -2  226.28    5.50
  -1  -6   2  224.98    7.10
   1  -6  -2  229.58    5.40
   1  -6  -2  224.08    7.10
   1  -6  -2  233.48    7.50
   1  -6  -2  224.28    6.10
   1   6  -2  224.58    7.70
   1   6  -2  219.38    7.50
  -1   6   2  229.28    6.20
   0  -6  -2   24.50    4.20
   0  -6   2   26.70    4.40
   0  -6  -2   22.30    3.70
   0  -6  -2   19.90    3.70
   0  -6  -2   20.80    3.20
   0   6  -2   23.10    3.50
   0   6  -2   22.10    3.70
   0   6   2   21.10    3.20
   0   6   2   20.30    3.70
   0   6   2   20.80    3.00
   0   6  -2   21.30    4.10
   0   6  -2   27.30    4.50
  -1  -6  -2   21.00    3.90
   1  -6   2   22.40    4.60
   1  -6   2   19.90    3.10
   1  -6   2   16.30    2.80
  -1  -6  -2   20.60    3.50
   1  -6   2   17.70    2.80
  -1   6  -2   18.50    3.50
   1   6   2   21.50    3.80
   1   6   2   15.10    3.00
  -1   6  -2   22.50    3.70
  -1   6  -2   22.30    3.50
   1   6   2   24.90    3.50
   2  -6   2  217.68    6.60
  -2  -6  -2  227.48    6.80
   2  -6   2  217.78    6.50
  -2  -6  -2  219.38    8.20
   2  -6   2  227.48    7.30
   2   6   2  230.28    7.40
  -2   6  -2  243.58    8.40
  -2   6  -2  219.88    8.20
   2   6   2  236.78    8.80
   2   6   2  218.78    7.80
  -2   6  -2  219.98   10.00
   3  -6   2  313.97    9.00
   3  -6   2  310.27    7.80
   3  -6   2  300.77    7.60
  -3  -6  -2  299.27    9.70
   3   6   2  304.47   11.60
  -3   6  -2  302.17    9.30
  -3   6  -2  300.37    7.80
   3   6   2  300.27    9.10
  -4  -6  -2   -2.80    3.90
   4  -6   2   -2.80    3.70
   4  -6   2   -1.10    2.60
   4   6   2    3.00    3.40
  -4   6  -2   -0.40    3.90
   4   6   2    0.40    3.60
  -4   6  -2    3.00    2.80
   4   6   2    2.20    3.70
   5  -6   2   20.20    4.90
   5  -6   2   14.70    3.20
  -5  -6  -2   26.60    4.70
  -5  -6  -2   20.90    7.80
   5   6   2   29.00    4.90
   5   6   2   29.00    4.80
  -5   6  -2   19.80    5.20
   5   6   2   29.90    5.10
   6  -6   2  185.28    7.40
  -6  -6  -2  184.48    9.00
  -6  -6  -2  205.58    9.70
   6   6   2  181.18    8.90
  -6   6  -2  186.88   10.20
  -7  -6  -2   95.79    8.70
  -7  -6  -2  105.69   10.00
   7  -6   2   89.49    7.10
  -7   6  -2  126.19   10.80
   7   6   2  112.19    8.40
  -8  -6  -2  699.43   18.60
  -8  -6  -2  710.83   17.90
   8  -6   2  681.03   15.00
  -8  -6  -2  706.53   16.70
   8   6   2  696.73   16.40
  -8   6  -2  683.43   19.80
  -9  -6  -2   44.80    8.10
   9  -6   2   44.80    8.40
  -9  -6  -2   53.59    9.00
  -9  -6  -2   40.30    8.00
  -9   6  -2   53.19    9.40
 -10  -6  -2    2.20    7.50
 -10  -6  -2    1.10    6.30
 -10  -6  -2   -7.80    8.00
 -10   6  -2   -8.90    8.10
 -11  -6  -2  112.39   13.70
 -11  -6  -2  146.59   16.10
 -11   6  -2   98.59   14.70
 -11  -7   2   15.60    9.00
 -11  -7   2   13.70    9.50
  11   7  -2    6.90    9.80
 -11   7   2    3.30    9.40
 -10  -7   2   83.59   13.40
 -10  -7   2  103.49   12.50
  10   7  -2   86.39   11.90
 -10   7   2   58.69   10.00
  -9  -7   2   88.89   15.00
  -9  -7   2  103.69   14.70
   9   7  -2  123.59   11.70
  -9   7   2  102.89   15.20
  -8  -7   2 1039.00   23.30
  -8  -7   2 1023.50   23.20
  -8   7   2 1040.80   24.40
   8   7  -2 1034.70   22.40
  -7  -7   2  108.49    9.90
  -7  -7   2  118.99   10.40
   7   7  -2  107.59    9.70
  -7   7   2  120.79   11.20
   6  -7  -2  903.91   19.30
  -6  -7   2  916.21   20.00
   6  -7  -2  900.81   16.90
  -6  -7   2  908.41   19.40
   6   7  -2  905.81   19.40
  -6   7   2  901.31   20.00
   5  -7  -2  192.38    5.00
   5  -7  -2  193.18    7.60
   5  -7  -2  192.78    5.00
  -5  -7   2  189.48   10.70
   5  -7  -2  181.18    8.40
  -5  -7   2  201.98    8.80
   5   7  -2  206.18    8.80
   5   7  -2  200.38   10.00
   5   7  -2  200.78    9.30
  -5   7   2  189.58    9.30
   4  -7  -2    3.60    3.30
   4  -7  -2    2.60    3.60
   4  -7  -2    1.20    2.00
  -4  -7   2    6.70    4.30
  -4  -7   2    1.00    4.60
   4  -7  -2    2.40    2.20
   4   7  -2    6.40    4.00
   4   7  -2   10.50    4.10
   4   7  -2   -0.70    4.00
   4   7  -2    8.90    4.30
  -4   7   2   -0.40    4.00
   3  -7  -2   26.40    3.70
   3  -7  -2   23.80    3.90
   3  -7  -2   24.50    3.50
  -3  -7   2   22.30    4.20
   3  -7  -2   30.20    4.60
  -3   7   2   22.60    4.50
  -3   7   2   18.70    3.90
   3   7  -2   16.80    4.00
   3   7  -2   21.90    3.90
   3   7  -2   33.80    6.10
   3   7  -2   10.80    4.10
   2  -7  -2  654.83   13.00
   2  -7  -2  628.14   11.80
   2  -7  -2  635.64   11.90
  -2  -7   2  647.74   13.10
   2  -7  -2  644.04   13.40
   2  -7  -2  641.54   11.90
   2   7  -2  619.04   14.00
   2   7  -2  654.63   13.60
   2   7  -2  617.64   13.60
   2   7  -2  631.34   14.00
  -2   7   2  633.04   11.80
   1  -7  -2 1553.54   24.40
   1  -7  -2 1537.65   26.30
  -1  -7   2 1550.34   25.60
   1  -7  -2 1546.85   26.00
   1  -7  -2 1537.55   24.30
   1  -7  -2 1502.85   25.00
  -1   7   2 1488.85   27.60
   1   7  -2 1528.15   26.70
   1   7  -2 1505.75   26.40
  -1   7   2 1545.35   26.30
   1   7  -2 1524.15   26.10
   1   7  -2 1519.75   25.90
   0  -7  -2  427.66   10.90
   0  -7  -2  440.76   10.90
   0  -7  -2  443.06    8.80
   0   7   2  444.46   11.00
   0   7   2  446.46   10.00
   0   7  -2  429.36   10.70
   0   7  -2  450.15   11.90
   0   7  -2  458.75   10.40
   0   7   2  456.75    8.90
   0   7  -2  442.76   10.90
   0   7  -2  461.75   10.30
  -1  -7  -2  192.28    5.80
   1  -7   2  182.28    6.80
   1  -7   2  177.48    6.50
  -1  -7  -2  200.98    8.00
  -1   7  -2  181.58    7.10
   1   7   2  192.68    5.90
  -1   7  -2  184.68    7.30
  -1   7  -2  182.88    7.00
   1   7   2  191.78    7.10
   1   7   2  181.38    7.60
   2  -7   2  962.20   18.20
  -2  -7  -2  952.60   17.40
  -2  -7  -2  967.70   19.20
   2  -7   2  995.60   17.60
   2   7   2  974.20   18.80
   2   7   2  991.40   18.60
  -2   7  -2  975.20   18.00
  -2   7  -2  974.10   18.40
  -2   7  -2  969.80   17.90
   2   7   2  992.40   17.40
   3  -7   2   63.09    6.10
   3  -7   2   61.89    5.00
  -3  -7  -2   76.39    7.00
  -3   7  -2   72.09    5.70
  -3   7  -2   63.59    5.50
   3   7   2   76.89    7.00
   3   7   2   74.79    6.50
   3   7   2   71.49    5.60
  -3   7  -2   65.09    6.70
   4  -7   2   52.59    7.00
   4  -7   2   61.89    5.20
  -4  -7  -2   55.59    7.20
  -4   7  -2   62.49    5.70
  -4   7  -2   55.89    7.30
   4   7   2   64.49    6.30
   4   7   2   62.19    6.70
  -4   7  -2   70.49    5.60
   4   7   2   58.49    7.30
   5  -7   2  329.77   11.90
  -5  -7  -2  312.07   11.20
   5  -7   2  326.27    8.80
  -5  -7  -2  321.97   10.00
   5   7   2  316.17   11.00
  -5   7  -2  336.27   11.80
   5   7   2  330.37   10.60
   6  -7   2  926.11   17.50
  -6  -7  -2  968.30   20.90
  -6  -7  -2  933.21   18.90
   6   7   2  921.31   19.80
  -6   7  -2  956.90   21.40
  -7  -7  -2   73.79    9.10
  -7  -7  -2   73.99   10.70
   7  -7   2   78.99    7.00
  -7   7  -2   90.89   11.60
   7   7   2   85.39    9.60
  -8  -7  -2  258.27   12.50
  -8  -7  -2  260.87   13.40
   8  -7   2  251.87    9.50
  -8  -7  -2  254.67   11.90
   8   7   2  282.77   11.80
  -8   7  -2  237.18   13.60
  -9  -7  -2    6.20    7.60
  -9  -7  -2    5.40    6.60
  -9  -7  -2   11.20    7.60
  -9   7  -2   -1.10    7.60
   9   7   2    2.10    6.20
 -10  -7  -2   55.19    9.20
 -10  -7  -2   40.10    7.70
 -10  -7  -2   36.30    9.20
 -10   7  -2   37.50    9.80
 -11  -7  -2   28.20    9.70
 -11  -7  -2   29.10    9.90
 -11   7  -2   43.60   10.80
 -11  -8   2   14.90    9.40
 -11  -8   2   36.10   10.40
  11   8  -2   18.10    8.50
 -11   8   2   11.80    9.50
 -10  -8   2   10.60    8.40
 -10  -8   2    8.60    8.40
  10   8  -2   15.00    7.80
 -10   8   2   10.90    8.60
  -9  -8   2    9.90    7.70
  -9  -8   2    0.90    7.70
  -9   8   2   -0.20    7.90
  -8  -8   2  184.68   12.20
   8   8  -2  159.28   11.10
  -8   8   2  166.28   13.30
  -7  -8   2  350.36   13.20
  -7  -8   2  369.16   14.60
   7  -8  -2  359.86   10.40
  -7   8   2  340.17   15.20
   7   8  -2  371.86   13.70
   6  -8  -2  663.43   16.40
  -6  -8   2  699.23   17.70
   6  -8  -2  676.53   14.30
  -6  -8   2  669.63   16.30
  -6   8   2  656.73   17.20
   6   8  -2  694.43   17.00
   5  -8  -2 1250.47   20.10
   5  -8  -2 1246.58   20.10
   5  -8  -2 1237.18   22.30
  -5  -8   2 1244.08   25.20
  -5  -8   2 1270.97   23.60
   5  -8  -2 1259.97   23.20
   5   8  -2 1241.38   24.40
  -5   8   2 1229.58   24.10
  -4  -8   2  299.67   11.10
   4  -8  -2  312.97    7.20
   4  -8  -2  302.17    9.30
   4  -8  -2  319.67    7.30
  -4  -8   2  312.87   10.00
   4  -8  -2  312.97    9.20
   4   8  -2  313.17   11.10
   4   8  -2  327.47   11.10
  -4   8   2  312.47   10.30
   4   8  -2  312.17   10.80
   3  -8  -2  211.58    7.10
   3  -8  -2  202.68    7.90
  -3  -8   2  214.48    8.10
   3  -8  -2  224.88    7.30
   3  -8  -2  214.88    6.50
   3  -8  -2  210.68    6.30
   3  -8  -2  218.58    8.10
  -3   8   2  219.78    8.30
   3   8  -2  215.38    8.90
   3   8  -2  198.78    8.90
   3   8  -2  207.98    8.80
   3   8  -2  212.58    8.70
   2  -8  -2   50.49    4.70
  -2  -8   2   51.79    6.20
   2  -8  -2   54.29    6.10
   2  -8  -2   50.29    6.10
   2  -8  -2   60.59    4.50
   2  -8  -2   55.19    4.70
   2   8  -2   55.09    6.60
   2   8  -2   46.00    5.90
   2   8  -2   45.30    6.40
  -2   8   2   53.39    4.50
   2   8  -2   48.90    6.90
  -2   8   2   49.20    5.60
   1  -8  -2 2054.19   34.70
   1  -8  -2 2086.69   34.40
   1  -8  -2 2066.29   32.50
  -1  -8   2 2107.79   33.80
   1  -8  -2 2092.59   32.60
  -1   8   2 2078.49   34.60
  -1   8   2 2049.49   33.30
   1   8  -2 2079.19   36.40
   1   8  -2 2067.39   35.10
   1   8  -2 2029.60   34.40
   1   8  -2 2063.39   35.00
   0  -8  -2    9.90    4.00
   0  -8  -2    9.10    4.00
   0  -8  -2    9.20    2.50
   0   8  -2    9.00    3.70
   0   8   2    8.60    3.10
   0   8  -2    7.20    4.50
   0   8  -2    3.90    3.30
   0   8   2    6.80    2.40
   0   8  -2    7.70    4.00
   0   8  -2    4.60    3.80
   0   8   2    8.20    4.00
  -1  -8  -2 3409.86   54.19
   1  -8   2 3350.76   53.09
   1  -8   2 3348.66   52.79
  -1  -8  -2 3423.36   51.99
  -1   8  -2 3369.26   53.39
   1   8   2 3354.56   51.89
  -1   8  -2 3402.16   53.49
  -1   8  -2 3341.97   53.09
   1   8   2 3414.06   53.29
   1   8   2 3323.27   53.99
  -2  -8  -2  862.51   18.10
   2  -8   2  872.61   17.10
   2  -8   2  849.22   16.20
   2   8   2  865.11   16.00
  -2   8  -2  823.82   18.20
  -2   8  -2  851.51   16.70
   2   8   2  842.82   17.20
   2   8   2  860.81   17.70
  -2   8  -2  850.01   16.70
   3  -8   2   69.49    5.70
   3  -8   2   68.09    7.00
  -3  -8  -2   72.69    7.40
  -3   8  -2   62.49    5.80
  -3   8  -2   78.49    6.80
   3   8   2   53.19    5.80
   3   8   2   64.59    7.20
  -3   8  -2   62.79    5.80
   3   8   2   71.29    6.90
   4  -8   2  696.93   16.10
  -4  -8  -2  673.23   16.60
   4  -8   2  693.13   13.90
   4   8   2  680.93   15.90
  -4   8  -2  695.63   14.10
  -4   8  -2  687.53   14.10
   4   8   2  673.93   15.30
  -4   8  -2  718.33   16.20
  -5  -8  -2   42.70    7.00
   5  -8   2   42.70    8.70
  -5  -8  -2   54.59    8.70
   5  -8   2   41.30    6.60
   5  -8   2   35.90    5.80
   5   8   2   42.00    8.30
  -5   8  -2   38.10    7.90
  -5   8  -2   41.60    6.40
   5   8   2   38.30    7.80
  -6  -8  -2   92.09   10.20
   6  -8   2  113.79    7.00
  -6  -8  -2  105.69    8.40
   6   8   2   95.29    9.70
  -6   8  -2   69.49    9.90
  -7  -8  -2   31.20    6.10
  -7  -8  -2   29.10    9.10
   7  -8   2    9.50    4.50
  -7   8  -2   17.70   11.80
   7   8   2   30.20    6.70
   8  -8   2  670.73   15.00
  -8  -8  -2  694.13   19.80
  -8  -8  -2  660.63   17.70
  -8  -8  -2  689.63   18.40
  -8   8  -2  697.13   20.50
   8   8   2  668.33   18.10
  -9  -8  -2    7.20    8.20
  -9  -8  -2    7.30    7.80
  -9  -8  -2   -0.10    7.00
   9   8   2    8.30    7.10
  -9   8  -2   -1.50    7.90
 -10  -8  -2  -10.80    8.40
 -10  -8  -2    5.00    8.70
 -10  -8  -2  -13.20    8.50
 -10   8  -2   -1.60    8.80
 -11  -8  -2   -8.20    8.60
 -11  -8  -2   -5.20    9.80
 -11   8  -2    6.10   10.40
 -11  -9   2   11.40    9.90
 -11  -9   2    1.90   10.10
 -11   9   2    7.80   10.60
  11   9  -2   11.50    8.80
 -10  -9   2   38.90    9.80
 -10  -9   2   22.60    9.30
 -10   9   2   15.30    9.70
  10   9  -2   35.20    8.60
  -9  -9   2   13.80    8.20
  -9  -9   2    7.90    8.20
  -9   9   2   -3.50    8.50
   9   9  -2    1.00    7.40
  -8  -9   2  232.08   13.80
  -8  -9   2  234.08   14.00
   8   9  -2  218.08   13.20
  -8   9   2  214.98   13.30
  -7  -9   2   10.20    6.50
   7  -9  -2   -3.90    4.70
  -7  -9   2   14.20    7.60
  -7   9   2    8.80    7.40
   7   9  -2    9.70    6.30
   6  -9  -2  143.59   10.20
  -6  -9   2  138.59   10.00
   6  -9  -2  148.39    5.50
   6  -9  -2  144.89    8.50
  -6  -9   2  146.49   11.50
   6   9  -2  130.49   11.30
  -6   9   2  155.28   11.10
   5  -9  -2  371.86    8.30
  -5  -9   2  357.86   11.60
  -5  -9   2  360.86   13.40
   5  -9  -2  312.67   14.00
   5  -9  -2  360.76    8.20
   5  -9  -2  351.66   10.80
   5  -9  -2  347.37   11.30
   5   9  -2  368.06   12.80
  -5   9   2  346.37   11.80
   4  -9  -2  441.86    9.50
  -4  -9   2  422.66   11.70
   4  -9  -2  437.56   11.70
   4  -9  -2  434.36   11.10
   4  -9  -2  422.16    9.70
   4  -9  -2  448.46   11.00
  -4  -9   2  417.36   13.70
   4   9  -2  427.86   13.50
   4   9  -2  433.56   13.20
   4   9  -2  429.76   13.70
  -4   9   2  435.46   12.10
  -3  -9   2  253.67    9.10
   3  -9  -2  240.68    9.30
   3  -9  -2  260.27    7.40
   3  -9  -2  237.68    8.80
   3  -9  -2  256.67    7.90
  -3  -9   2  248.28   10.60
   3   9  -2  233.38   10.00
   3   9  -2  258.97    9.90
  -3   9   2  244.88    8.60
   3   9  -2  241.28   10.20
  -2  -9   2  123.29    7.30
   2  -9  -2  122.79    7.30
   2  -9  -2  126.09    5.90
   2  -9  -2  141.19    7.60
   2  -9  -2  126.89    6.00
   2   9  -2  122.19    8.40
   2   9  -2  114.09    7.60
  -2   9   2  137.89    7.00
  -2   9   2  124.59    5.90
   2   9  -2  122.19    8.10
   2   9  -2  129.09    8.00
   1  -9  -2  132.79    5.80
   1  -9  -2  140.19    5.80
   1  -9  -2  144.19    7.80
   1  -9  -2  135.29    7.90
  -1  -9   2  130.09    7.30
  -1   9   2  131.79    6.30
   1   9  -2  144.99    8.10
  -1   9   2  139.49   11.70
   1   9  -2  135.09    7.90
   1   9  -2  121.29    7.80
   1   9  -2  125.49    7.20
   0  -9  -2    3.90    4.30
   0  -9  -2   -7.20    3.80
   0  -9  -2   -3.90    2.70
   0   9  -2    4.60    3.70
   0   9   2    0.60    2.50
   0   9   2   -1.20    3.50
   0   9   2   -0.50    4.00
   0   9  -2    6.80    3.50
   0   9  -2    3.30    4.00
   0   9  -2    0.20    4.10
   0   9  -2   -3.70    3.70
  -1  -9  -2  560.34   11.90
   1  -9   2  564.34   13.10
   1  -9   2  562.74   12.90
  -1  -9  -2  554.24   14.00
   1   9   2  554.54   13.90
   1   9   2  565.84   11.60
  -1   9  -2  553.84   13.30
  -1   9  -2  565.54   13.50
  -1   9  -2  574.04   13.10
   1   9   2  563.34   13.40
   2  -9   2    2.00    3.90
  -2  -9  -2    3.40    4.50
   2  -9   2    4.20    3.60
  -2   9  -2   -6.20    3.60
  -2   9  -2    7.00    4.20
   2   9   2    2.80    3.20
  -2   9  -2   -1.70    3.70
   2   9   2   -1.30    4.30
   2   9   2    1.10    4.20
   3  -9   2  252.67    8.40
  -3  -9  -2  236.48   10.40
   3  -9   2  234.58    9.80
   3   9   2  234.88   10.10
  -3   9  -2  232.68    9.00
  -3   9  -2  256.17    8.70
  -3   9  -2  249.38    9.70
   3   9   2  254.47    8.60
   4  -9   2  132.89    9.60
  -4  -9  -2  132.99    9.90
   4  -9   2  147.69    7.20
   4  -9   2  148.89    7.80
  -4   9  -2  139.59    7.70
   4   9   2  136.79    9.80
  -4   9  -2  135.79    7.30
  -4   9  -2  142.19    8.80
   4   9   2  139.59    8.30
   5  -9   2   36.80    5.00
  -5  -9  -2   41.90    7.20
   5  -9   2   38.50    6.50
  -5  -9  -2   50.09    7.40
   5   9   2   50.29    9.50
  -5   9  -2   31.30    6.60
  -5   9  -2   32.00    6.50
   5   9   2   39.10    6.20
   6  -9   2  160.98    8.40
  -6  -9  -2  188.08    9.50
   6  -9   2  182.38    8.40
   6   9   2  197.28   11.70
  -6   9  -2  189.08   12.50
  -6   9  -2  169.48    7.90
  -7  -9  -2  197.08   10.50
  -7  -9  -2  211.68   12.80
   7  -9   2  199.38    8.90
  -7   9  -2  208.28   12.70
   7   9   2  183.18   12.20
  -8  -9  -2  199.58   14.50
  -8  -9  -2  195.88   15.50
  -8  -9  -2  212.78   12.10
   8   9   2  224.28   15.70
  -8   9  -2  214.48   14.90
  -9  -9  -2   19.00    8.60
  -9  -9  -2   36.40    8.70
  -9  -9  -2   25.10    8.20
   9   9   2   39.90    8.00
  -9   9  -2   41.40    9.10
 -10  -9  -2   17.40    8.90
 -10  -9  -2   24.50    9.00
 -10  -9  -2   23.70    8.50
 -10   9  -2   30.80   11.80
 -10 -10   2   -1.50    9.70
 -10 -10   2   35.20    9.60
  10  10  -2    9.40    8.80
 -10  10   2   27.10    9.30
  -9 -10   2   26.90    8.90
  -9 -10   2   46.10    9.10
  -9  10   2   18.90    9.00
   9  10  -2   33.30    8.40
  -8 -10   2   45.60    8.60
  -8 -10   2   44.90    8.70
  -8  10   2   29.20    8.30
   8  10  -2   39.20    8.40
  -7 -10   2   25.50    7.00
   7 -10  -2   17.70    5.20
  -7 -10   2   25.60    7.60
   7  10  -2   27.70    7.30
  -7  10   2   27.00    7.50
  -6 -10   2  211.28   10.90
   6 -10  -2  206.18    9.70
   6 -10  -2  222.08    6.80
  -6 -10   2  225.58   13.30
   6 -10  -2  187.38   11.70
   6 -10  -2  203.68    6.70
  -6  10   2  212.78   11.50
   6  10  -2  181.68   21.90
   5 -10  -2  315.27   11.40
  -5 -10   2  336.07   11.70
   5 -10  -2  319.67    8.50
   5 -10  -2  308.77   10.00
   5 -10  -2  314.27   11.00
   5 -10  -2  321.27    8.70
  -5 -10   2  324.37   13.60
   5  10  -2  339.07   13.10
  -5  10   2  319.67   12.00
   4 -10  -2   76.69    5.70
   4 -10  -2   75.09    7.80
  -4 -10   2   82.99    8.30
   4 -10  -2   70.69    7.20
   4 -10  -2   87.09    7.40
  -4 -10   2   53.39   10.30
   4  10  -2   64.09    9.20
   4  10  -2   66.09   10.30
  -4  10   2   88.59    7.80
   3 -10  -2   80.49    7.90
  -3 -10   2   67.19    9.10
  -3 -10   2   79.49    7.40
   3 -10  -2   80.99    6.40
   3 -10  -2  102.19    6.70
   3 -10  -2   78.99    7.50
   3  10  -2   76.79    8.90
  -3  10   2  101.19    7.30
   3  10  -2   96.99    9.10
   3  10  -2   75.69    8.40
   2 -10  -2   12.70    4.80
   2 -10  -2    9.00    4.70
  -2 -10   2   10.40    4.40
   2 -10  -2   -0.10    5.10
   2 -10  -2    9.50    3.40
   2  10  -2   10.80    4.50
  -2  10   2   10.80    3.90
   2  10  -2   12.30    5.10
  -2  10   2    8.30    3.50
   2  10  -2   11.70    5.10
  -1 -10   2   84.19    7.20
   1 -10  -2   84.49    5.80
   1 -10  -2   77.19    7.60
   1 -10  -2   86.19    7.90
   1 -10  -2   96.69    6.20
   1  10  -2   83.99    8.10
   1  10  -2   88.29    8.60
  -1  10   2   92.19    6.10
  -1  10   2   85.09    7.60
   1  10  -2   86.19    7.40
   1  10  -2   90.89    8.90
  -1  10   2   94.19    6.70
   0 -10   2  162.98    8.40
   0 -10  -2  159.68    8.70
   0 -10  -2  152.48    6.90
   0 -10  -2  153.78    9.40
   0  10  -2  147.39    7.90
   0  10   2  144.39    8.70
   0  10  -2  151.98    8.80
   0  10  -2  144.19    8.90
   0  10  -2  156.08    7.80
   0  10  -2  151.08    8.40
   0  10   2  144.09    6.10
   0  10   2  175.78    8.10
   1 -10   2  386.06   11.40
  -1 -10  -2  392.66   12.80
   1 -10   2  369.06   11.10
   1  10   2  372.76    9.50
   1  10   2  376.96   11.80
   1  10   2  387.26   12.20
  -1  10  -2  385.66   11.50
  -1  10  -2  389.66   11.80
  -1  10  -2  388.26   11.10
   2 -10   2   17.60    4.30
  -2 -10  -2   16.30    5.60
   2 -10   2   24.60    5.00
   2  10   2   22.60    3.80
   2  10   2   18.40    5.40
  -2  10  -2   33.40    6.20
  -2  10  -2   21.50    4.70
  -2  10  -2   21.50    4.70
   3 -10   2   50.59    8.50
  -3 -10  -2   49.60    8.80
   3 -10   2   64.59    7.20
  -3  10  -2   44.10    6.80
   3  10   2   49.10    9.20
   3  10   2   52.89    6.90
  -3  10  -2   57.79    7.40
  -3  10  -2   46.90    7.60
   4 -10   2  738.43   17.90
  -4 -10  -2  748.23   19.20
   4 -10   2  751.42   16.30
   4 -10   2  751.32   15.90
  -4  10  -2  769.72   18.30
  -4  10  -2  777.02   16.30
   4  10   2  767.02   17.10
  -4  10  -2  742.63   16.10
   4  10   2  731.13   18.50
  -5 -10  -2   -3.80   12.10
   5 -10   2   19.60    4.80
   5 -10   2    3.60    4.70
  -5 -10  -2   15.30    5.10
   5  10   2   14.70    6.20
  -5  10  -2    7.80    4.40
  -5  10  -2   17.40    6.60
  -6 -10  -2   37.70    6.00
   6 -10   2   32.00    5.20
  -6 -10  -2   37.20    7.60
   6 -10   2   36.60    5.40
  -6  10  -2   39.20    7.20
  -6  10  -2   39.90   12.50
   6  10   2   25.10   12.10
  -7 -10  -2  357.36   15.50
   7 -10   2  354.66   11.40
  -7 -10  -2  376.56   12.80
  -7 -10  -2  362.26   14.90
   7  10   2  358.46   15.20
  -7  10  -2  361.76   24.80
  -8 -10  -2   10.20    8.20
  -8 -10  -2   13.80    7.00
  -8 -10  -2  -10.00    7.30
   8  10   2    1.70    6.90
  -8  10  -2  -10.00    7.70
  -9 -10  -2   33.90    8.60
  -9 -10  -2    6.30    8.70
  -9 -10  -2    7.30    8.30
  -9  10  -2    6.60    9.00
   9  10   2   11.40    8.00
 -10 -10  -2    9.00    8.80
 -10 -10  -2   22.20    9.60
 -10 -10  -2   18.10   10.20
 -10  10  -2  -11.90    9.30
 -10 -11   2   36.40   10.40
 -10 -11   2    2.70   10.30
  10  11  -2   20.50    9.30
 -10  11   2    7.60   10.00
  -9 -11   2  124.79   14.30
  -9 -11   2  153.18   14.70
  -9  11   2  136.39   14.60
   9  11  -2  152.48   14.30
  -8 -11   2  128.39   13.40
  -8 -11   2   85.49   12.80
  -8  11   2   87.99   12.90
   8  11  -2   98.19   13.00
  -7 -11   2  194.38   13.80
   7 -11  -2  203.98   10.30
  -7 -11   2  229.18   12.40
  -7  11   2  199.38   13.60
   7  11  -2  176.28   13.00
   6 -11  -2   20.30    8.30
   6 -11  -2   34.30    6.60
  -6 -11   2   37.40    7.90
  -6 -11   2   30.60    6.60
   6 -11  -2   23.40    5.70
  -6  11   2   14.60    6.90
   6  11  -2   25.20    7.20
   5 -11  -2   22.10    5.50
  -5 -11   2   36.90    6.30
   5 -11  -2   42.70    7.90
   5 -11  -2   34.60    5.80
  -5 -11   2   48.90   10.30
   5 -11  -2   36.30    6.20
   5  11  -2   26.90    6.90
  -5  11   2   28.80    6.20
   4 -11  -2  203.38    9.50
   4 -11  -2  160.48   10.00
   4 -11  -2  169.58    7.70
   4 -11  -2  187.58    9.20
  -4 -11   2  168.88    9.40
  -4 -11   2  158.18   19.70
   4  11  -2  155.18   19.30
  -4  11   2  176.08    9.70
  -3 -11   2   67.09    7.90
   3 -11  -2   75.39    8.80
   3 -11  -2   71.19    7.30
   3 -11  -2   51.89    8.10
  -3 -11   2   66.19   10.10
   3 -11  -2   64.89    6.90
   3  11  -2   47.80    9.40
  -3  11   2   75.29    7.70
   3  11  -2   65.69    9.90
   2 -11  -2   -0.10    5.30
   2 -11  -2    8.10    5.00
  -2 -11   2   -1.10    6.10
  -2 -11   2   -2.30    4.70
   2 -11  -2    1.10    3.70
  -2  11   2   -0.20    4.20
   2  11  -2   -3.10    4.60
  -2  11   2   -1.80    3.90
   2  11  -2    1.30    5.40
   2  11  -2   -6.00    5.80
   1 -11  -2   -0.80    3.40
   1 -11  -2   -5.20    5.00
  -1 -11   2    7.60    4.80
   1 -11  -2   -6.80    5.00
  -1  11   2   -5.80    3.90
   1  11  -2  -12.70    5.20
   1  11  -2   -8.70    4.30
   1  11  -2    1.10    5.20
  -1  11   2    4.50    5.40
  -1  11   2   -0.30    4.20
   0 -11   2   28.20    5.30
   0 -11  -2   15.80    5.60
   0 -11   2   21.00    5.30
   0 -11  -2   22.00    4.00
   0 -11  -2   25.50    6.10
   0  11  -2   27.60    6.20
   0  11  -2   23.30    4.90
   0  11   2   22.00    5.90
   0  11   2   18.10    3.50
   0  11   2   22.80    5.10
   0  11  -2   25.80    4.90
   0  11  -2   19.90    5.50
  -1 -11  -2  604.04   16.30
   1 -11   2  618.84   15.50
   1 -11   2  607.54   15.30
  -1 -11  -2  600.24   16.40
   1  11   2  637.64   13.40
  -1  11  -2  605.94   15.70
   1  11   2  608.44   16.40
  -1  11  -2  609.24   15.70
  -1  11  -2  630.44   14.80
   2 -11   2   24.80    5.40
  -2 -11  -2    7.30    6.00
   2 -11   2   16.00    5.30
   2  11   2   13.90    6.00
  -2  11  -2   14.90    5.00
  -2  11  -2   17.90    5.00
  -2  11  -2   11.90    5.10
   2  11   2    8.40    4.00
   3 -11   2   66.19    9.70
   3 -11   2   61.09    8.40
  -3 -11  -2   73.19   10.80
  -3  11  -2   75.59    8.00
  -3  11  -2   82.29    8.70
   3  11   2   71.79    7.90
  -3  11  -2   78.89    7.70
   3  11   2   71.09   10.30
  -4 -11  -2   32.30    7.40
   4 -11   2   21.60    5.20
   4 -11   2   28.30    5.50
  -4  11  -2   23.10    5.30
  -4  11  -2   33.30    5.30
   4  11   2   21.50    5.60
  -4  11  -2   27.40    6.50
   5 -11   2   98.79    8.80
  -5 -11  -2  109.39   11.60
   5 -11   2  100.79    9.10
  -5 -11  -2  124.99    8.50
  -5  11  -2  100.09   11.40
  -5  11  -2  124.39    8.70
   5  11   2   99.39   10.90
  -6 -11  -2  122.29    9.60
   6 -11   2   95.29    9.50
   6 -11   2  113.39    9.00
  -6 -11  -2  119.89   13.20
  -6  11  -2  124.79   12.70
  -6  11  -2  103.09    8.50
   6  11   2  116.39   12.30
  -7 -11  -2    4.80    7.20
  -7 -11  -2   15.60    6.40
  -7 -11  -2   19.20    8.00
   7  11   2   12.00    7.20
  -7  11  -2   12.70    7.90
  -8 -11  -2   27.10   17.30
  -8 -11  -2   -3.60    8.20
  -8  11  -2   13.00    8.60
   8  11   2   -2.20    7.60
  -9 -11  -2   -5.20    8.60
  -9 -11  -2   10.70    9.40
   9  11   2    8.80    8.90
  -9  11  -2    0.50    9.00
  -9 -12   2   16.60    9.90
  -9 -12   2   23.20    9.30
  -9  12   2   10.00    9.60
   9  12  -2    2.80    8.20
  -8 -12   2    9.10    8.60
  -8 -12   2   -4.40   10.90
   8  12  -2  -11.00    7.60
  -8  12   2   17.50    8.70
  -7 -12   2   15.80    7.60
   7 -12  -2   16.60    6.30
  -7 -12   2   20.40    8.60
  -7  12   2    6.40    8.00
   7  12  -2    7.50    7.80
  -6 -12   2    1.40    8.20
   6 -12  -2   -3.60    5.80
  -6 -12   2   -6.70    6.30
  -6  12   2   -1.80    7.70
   6  12  -2    5.30    7.20
  -5 -12   2   19.00    6.30
   5 -12  -2   11.60    6.20
   5 -12  -2   15.60    4.40
  -5 -12   2   10.00    7.90
   5 -12  -2    0.70    5.20
   5 -12  -2    8.20    6.10
   5  12  -2    2.80    7.10
  -5  12   2    9.80    6.50
  -4 -12   2   42.40    8.80
   4 -12  -2   29.50    5.40
   4 -12  -2   39.00    6.70
  -4 -12   2   22.70    7.70
   4 -12  -2   29.30    6.00
   4 -12  -2   40.40    7.20
  -4  12   2   33.60    6.00
   4  12  -2   24.30    7.20
  -3 -12   2   81.59   11.10
  -3 -12   2  114.49    8.70
   3 -12  -2  111.09   10.20
   3 -12  -2  112.09    8.50
   3 -12  -2   95.29    8.20
   3 -12  -2   93.49    9.50
   3  12  -2   83.09   10.30
  -3  12   2  112.29    8.40
   3  12  -2   95.89   10.90
  -2 -12   2   10.90    5.30
   2 -12  -2   17.50    4.30
  -2 -12   2   14.00    8.10
   2 -12  -2   12.90    6.00
   2 -12  -2   13.60    6.40
  -2  12   2   10.00    4.50
  -2  12   2    7.00    4.70
   2  12  -2    7.60    6.70
  -1 -12   2   50.59    7.90
   1 -12  -2   54.19    9.50
   1 -12  -2   58.29   10.00
  -1 -12   2   50.29   10.00
   1 -12  -2   58.59    7.00
   1  12  -2   50.79    8.90
  -1  12   2   45.70    7.20
   1  12  -2   62.29   10.10
  -1  12   2   49.90    9.60
   1  12  -2   57.59    9.70
   0 -12  -2   62.29    7.30
   0 -12  -2   72.29    9.70
   0 -12  -2   57.69    7.50
   0 -12   2   78.49    8.50
   0 -12  -2   47.50    9.70
   0 -12   2   68.39    9.50
   0  12   2   62.29    9.50
   0  12  -2   70.49    9.40
   0  12  -2   72.19    9.50
   0  12  -2   64.09    8.80
   1 -12   2  397.56   13.80
  -1 -12  -2  400.76   14.60
  -1 -12  -2  400.36   15.00
  -1  12  -2  417.16   20.10
  -1  12  -2  407.76   12.30
   1  12   2  412.56   11.00
  -1  12  -2  420.66   13.90
   1  12   2  407.86   14.40
   2 -12   2  320.47   12.90
  -2 -12  -2  283.57   17.60
  -2 -12  -2  334.77   14.80
  -2  12  -2  343.17   11.70
  -2  12  -2  352.86   13.00
   2  12   2  340.47   15.30
   2  12   2  336.97   10.70
  -2  12  -2  342.47   12.60
   3 -12   2   84.49   11.80
  -3 -12  -2   83.19   10.30
  -3 -12  -2   64.59   10.60
  -3  12  -2   59.39    9.10
   3  12   2   72.29    8.70
   3  12   2   77.59   10.50
  -3  12  -2   71.49    9.10
  -3  12  -2   70.79    8.60
   4 -12   2  277.67   11.90
   4 -12   2  249.08   11.80
  -4 -12  -2  274.47   13.90
   4  12   2  280.27   13.50
  -4  12  -2  293.87   11.10
  -4  12  -2  272.37   13.00
  -4  12  -2  267.37   11.60
   5 -12   2   12.60    5.90
   5 -12   2   -0.10    5.80
  -5 -12  -2    1.80    7.20
  -5 -12  -2    9.20    7.30
  -5  12  -2    7.20    5.20
   5  12   2    9.50    7.20
   6 -12   2   55.19    9.70
  -6 -12  -2   50.99    8.80
   6 -12   2   50.39    8.90
   6 -12   2   57.69   10.10
  -6 -12  -2   45.40    8.80
   6  12   2   68.59   12.60
  -6  12  -2   54.89   11.50
  -6  12  -2   63.49    8.90
  -7 -12  -2   84.79   12.40
  -7 -12  -2   97.49   16.20
   7  12   2  101.49   13.50
  -7  12  -2  117.59   13.80
  -8 -12  -2   75.49   13.10
  -8 -12  -2   92.49   14.20
  -8  12  -2   70.19   11.00
   8  12   2   78.59   13.60
  -9 -12  -2    1.90    9.30
  -9 -12  -2  -15.00    8.40
  -9  12  -2    1.90   10.30
  -8 -13   2   70.29   14.10
  -8  13   2  134.79   14.80
   8  13  -2   94.79   14.50
  -7 -13   2   25.80   11.70
  -7 -13   2   21.70    8.30
   7  13  -2   35.30    8.60
  -7  13   2   25.90    9.20
   6 -13  -2   20.10    7.10
  -6 -13   2    9.40    8.70
  -6 -13   2   14.60    7.00
  -6  13   2   -0.10    7.60
   6  13  -2   16.00    7.80
   5 -13  -2   64.79   11.00
  -5 -13   2   37.20    8.50
   5 -13  -2   55.39   11.30
  -5 -13   2   51.49   10.10
   5 -13  -2   51.59    9.40
  -5  13   2   36.80    7.80
   5  13  -2   39.40    8.20
   4 -13  -2   16.70    6.30
  -4 -13   2    9.80    7.50
   4 -13  -2   24.30    5.40
   4 -13  -2   14.80    5.70
  -4 -13   2   33.40    6.30
   4 -13  -2   10.90    6.50
  -4  13   2   23.20    6.20
   4  13  -2   21.90    7.60
  -3 -13   2  292.87   11.30
   3 -13  -2  294.27   11.20
   3 -13  -2  271.17   11.80
   3 -13  -2  272.87   12.50
  -3 -13   2  280.97   14.60
   3 -13  -2  283.47   12.50
  -3  13   2  275.37   11.00
   3  13  -2  291.37   14.50
   2 -13  -2   65.09   12.20
   2 -13  -2   64.49    8.00
  -2 -13   2   66.69   11.10
   2 -13  -2   53.19   10.10
  -2 -13   2   58.59    9.10
   2  13  -2   42.10    7.60
   2  13  -2   54.29    8.00
  -2  13   2   48.80    7.80
  -1 -13   2   11.20    5.70
   1 -13  -2    8.70    4.60
   1 -13  -2   11.40    6.60
  -1 -13   2   15.90    7.20
   1 -13  -2   10.10    8.00
  -1  13   2    7.90    4.70
   1  13  -2    4.50    6.50
   1  13  -2   14.70    7.30
   0 -13  -2  251.87   12.90
   0 -13   2  240.88   15.50
   0 -13  -2  253.47   12.80
   0 -13  -2  230.88    9.30
   0 -13   2  236.58   10.60
   0 -13  -2  245.28    9.90
   0  13  -2  223.48   13.50
   0  13  -2  237.48   16.30
   0  13   2  237.58   12.60
   1 -13   2    7.00    7.00
  -1 -13  -2    9.40    6.90
  -1 -13  -2    7.10    6.90
   1  13   2    8.30    6.90
   1  13   2   15.30    4.70
  -1  13  -2    7.30    6.90
  -1  13  -2   17.60    5.30
  -1  13  -2    5.50    6.60
  -2 -13  -2    7.20    7.10
  -2 -13  -2    3.80    6.80
   2  13   2   11.50    5.10
  -2  13  -2   15.50    5.80
  -2  13  -2   18.90    6.80
  -2  13  -2   19.10    6.70
   2  13   2   23.40    7.30
   3 -13   2   69.29   10.30
  -3 -13  -2   82.69   12.20
  -3 -13  -2   73.69   11.20
  -3  13  -2   87.29   10.60
  -3  13  -2   78.79   10.00
   3  13   2   64.49    9.70
  -3  13  -2   92.89   10.70
   3  13   2   91.39   11.60
   4 -13   2    1.50    6.40
  -4 -13  -2    8.40    7.50
  -4 -13  -2    2.10    7.40
   4 -13   2    4.20    6.40
  -4  13  -2   -2.60    5.80
  -4  13  -2    5.80    6.90
   4  13   2   -0.70    7.00
  -4  13  -2   -4.40    5.90
  -5 -13  -2    5.20    8.20
   5 -13   2    3.30    6.20
   5 -13   2  -12.90    6.20
  -5 -13  -2  -18.30    7.30
  -5  13  -2   10.60    6.00
   5  13   2   -4.50    7.10
  -5  13  -2    7.70    7.70
   6 -13   2   -6.40    6.40
  -6 -13  -2    8.00    8.00
  -6 -13  -2   14.90    8.30
   6  13   2   -3.30    7.70
  -6  13  -2   11.20    8.50
  -7 -13  -2   30.70    9.80
  -7 -13  -2   38.90    9.00
   7  13   2   50.59    9.50
  -7  13  -2   37.40   10.00
  -8 -13  -2   11.70    9.60
  -8 -13  -2   29.70    9.50
  -8  13  -2    7.00    9.60
   8  13   2   11.10    9.00
  -8 -14   2   32.20   10.90
   8  14  -2   19.40    9.80
  -8  14   2   14.00    9.90
  -7 -14   2   -0.10    9.20
  -7  14   2   13.90    9.00
   7  14  -2   -4.20    8.30
   6 -14  -2    3.80    8.10
  -6 -14   2    6.60    8.80
  -6  14   2   14.30    8.30
   6  14  -2    1.00    8.50
  -5 -14   2   77.29   13.00
   5 -14  -2   50.19   10.00
   5 -14  -2   54.49   10.50
   5  14  -2   54.19    9.00
  -5  14   2   37.70    8.10
  -4 -14   2   22.20    6.60
   4 -14  -2    8.80    6.90
  -4 -14   2   -4.40    7.60
   4 -14  -2    9.30    6.30
   4 -14  -2   -3.80    6.70
  -4  14   2    6.00    6.50
   4  14  -2   11.70    7.90
   3 -14  -2   -1.30    6.90
  -3 -14   2   -4.60    7.50
   3 -14  -2   12.60    7.00
  -3 -14   2    4.70    6.00
   3 -14  -2    3.90    5.60
  -3  14   2   -4.40    5.40
   3  14  -2   -5.20    7.00
   2 -14  -2   -4.40    5.20
  -2 -14   2   -3.90    7.50
  -2 -14   2    7.90    5.70
   2 -14  -2   -1.10    6.80
   2 -14  -2   -6.00    6.70
  -2  14   2    0.60    5.10
   2  14  -2   -3.00    7.20
   1 -14  -2   42.00    9.30
   1 -14  -2   31.40    5.50
   1 -14  -2   30.20    5.90
  -1 -14   2   36.70    8.40
   1 -14  -2   29.80    7.70
  -1 -14   2   35.00    6.30
   1  14  -2   18.60    8.10
   1  14  -2   37.20    7.80
   0 -14   2   -4.70    5.90
   0 -14  -2   -1.70    5.20
   0 -14  -2    4.80    7.30
   0 -14   2    2.40    7.40
   0 -14  -2   12.80    7.60
   0  14  -2   -6.50    6.80
   0  14  -2    0.60    7.10
   1 -14   2  114.49   11.00
  -1 -14  -2  107.99   12.00
  -1 -14  -2  104.79   12.90
   1 -14   2   92.29   12.30
  -1  14  -2   98.19   12.20
  -1  14  -2  117.49   12.00
   1  14   2  114.29    9.00
  -1  14  -2   92.29    9.90
   1  14   2  101.99   11.80
  -2 -14  -2  142.89   13.00
  -2 -14  -2  134.99   12.70
   2  14   2  149.09   12.60
  -2  14  -2  154.88   15.30
   2  14   2  141.89   10.30
  -2  14  -2  142.59   11.00
  -2  14  -2  155.08   11.90
   3 -14   2   31.40    7.60
  -3 -14  -2   45.50    8.30
  -3 -14  -2   34.30    8.50
   3 -14   2   57.99   10.90
  -3  14  -2   67.39   11.30
  -3  14  -2   50.19    8.70
   3  14   2   44.90    8.60
  -3  14  -2   45.20    7.80
  -4 -14  -2   -5.20    7.70
   4 -14   2    1.30    8.10
   4 -14   2    0.90    7.30
  -4 -14  -2   -1.50    7.20
  -4  14  -2  -11.90   11.10
   4  14   2    6.80    7.60
  -4  14  -2    0.90    7.10
   5 -14   2   62.59   11.70
  -5 -14  -2   69.39   12.50
   5 -14   2   68.29   11.90
  -5 -14  -2   42.80    9.50
   5  14   2   66.89   13.50
  -5  14  -2   54.69    9.10
  -6 -14  -2   51.49   10.00
   6 -14   2   53.69   10.00
  -6 -14  -2   56.99   10.10
   6  14   2   69.99   13.00
  -6  14  -2   54.19    9.80
  -7 -14  -2    8.90    9.10
  -7 -14  -2    9.40    9.30
   7  14   2   11.50    8.50
  -7  14  -2   38.00    9.80
  -7 -15   2   -9.40    9.50
  -7  15   2   13.00    9.30
   7  15  -2  -11.10    8.90
  -6 -15   2   16.10    9.60
   6 -15  -2    0.00    8.10
  -6  15   2   -9.40    8.10
   6  15  -2    3.10    9.00
  -5 -15   2    1.30    9.00
   5 -15  -2   13.30    7.90
   5  15  -2    3.20    8.80
  -5  15   2    6.60   13.10
  -4 -15   2   -0.50    8.30
   4 -15  -2   12.70    7.60
   4 -15  -2   17.20    7.70
  -4  15   2   -3.50    6.90
   4  15  -2  -12.00    7.80
  -3 -15   2    1.10    8.10
   3 -15  -2   -1.00    7.40
   3 -15  -2  -12.90   13.30
   3  15  -2   10.80    8.00
  -3  15   2    2.40    6.40
  -2 -15   2   69.69   13.40
  -2 -15   2   74.49    9.90
   2 -15  -2   80.89   12.40
   2 -15  -2   74.99   12.70
   2  15  -2  100.89   12.60
  -2  15   2   67.99   12.20
   1 -15  -2   -2.40    7.30
  -1 -15   2    5.20    6.10
  -1 -15   2    0.20    7.80
   1 -15  -2    1.00    7.80
   1  15  -2   -1.30   12.40
   0 -15   2   39.60    7.20
   0 -15  -2   26.70    8.60
   0 -15   2   26.00    8.30
   0 -15  -2   40.10    8.30
   0  15  -2   36.90    8.80
   1 -15   2    9.30    7.10
  -1 -15  -2    3.10    7.70
   1 -15   2   12.70    7.80
  -1 -15  -2   19.50    8.50
  -1  15  -2   -2.10    7.90
   1  15   2   14.30    5.70
  -1  15  -2    6.30    7.40
   1  15   2   16.70    8.20
  -2 -15  -2  208.58   14.30
   2 -15   2  218.88   13.80
   2 -15   2  231.48   14.10
  -2 -15  -2  240.28   14.90
  -2  15  -2  248.38   13.90
   2  15   2  199.68   12.50
  -2  15  -2  201.58   12.60
   2  15   2  218.68   14.10
  -2  15  -2  243.68   14.70
   3 -15   2   14.70    7.80
  -3 -15  -2    1.90    8.10
   3 -15   2    4.70    7.50
  -3 -15  -2   15.00    8.70
   3  15   2    9.10    7.90
  -3  15  -2    5.40    7.60
  -3  15  -2    1.70    7.10
  -4 -15  -2   -4.50    7.90
   4 -15   2   -0.60   13.50
   4 -15   2   24.70    7.90
  -4 -15  -2   -2.90    8.00
  -4  15  -2   -9.20    7.40
   4  15   2   -1.70    7.50
  -5 -15  -2   14.80    8.60
  -5 -15  -2   16.40    9.10
   5 -15   2   10.80    8.20
   5 -15   2    7.80    8.00
  -5  15  -2   32.50    9.00
   5  15   2   19.30    8.80
  -6 -15  -2   48.30   10.50
  -6 -15  -2   51.59   11.00
  -6  15  -2   22.50    9.50
   6  15   2   50.89    9.90
   5 -16  -2   34.50    9.10
  -5 -16   2    7.60    9.70
   5  16  -2   16.70    8.90
  -5  16   2   35.80    8.60
   4 -16  -2    4.80    8.20
  -4 -16   2    5.20    8.90
   4 -16  -2   14.20    8.00
  -4  16   2   -3.90   12.10
   4  16  -2   14.50    9.10
   3 -16  -2    2.00    7.90
  -3 -16   2   10.30    9.00
   3 -16  -2   18.30    8.30
   3  16  -2   -5.70    8.30
  -2 -16   2    8.50    8.70
   2 -16  -2   11.50    8.40
   2 -16  -2   16.60    8.50
   2  16  -2   14.70    8.00
   1 -16  -2   21.40    8.30
   1 -16  -2   33.00    8.90
  -1 -16   2   29.40    8.80
   1  16  -2    8.40    8.60
   0 -16  -2    1.70    8.70
   0 -16   2  -10.10    9.00
   0 -16  -2   -1.70    7.80
   0 -16   2   11.00    7.90
   0  16  -2   11.20   15.10
  -1 -16  -2   14.30    8.60
   1 -16   2   -6.20    8.10
  -1 -16  -2    6.40    8.20
   1 -16   2  -13.50    7.10
  -1  16  -2    8.80    8.10
   2 -16   2    2.70    8.10
  -2 -16  -2   18.10    8.90
  -2 -16  -2   16.20    9.10
   2 -16   2   15.90    8.50
   2 -16   2   19.90    8.60
  -2  16  -2   19.20    7.80
  -2  16  -2   10.60    8.50
   3 -16   2   -7.10    7.80
   3 -16   2    6.20    8.20
  -3 -16  -2    6.80    9.00
  -3 -16  -2   -0.70    8.60
   3  16   2    8.40    8.50
  -3  16  -2   -6.20    7.30
   4 -16   2    9.80    8.30
  -4 -16  -2   -1.30    9.30
   4 -16   2    4.60    8.60
  -4 -16  -2    7.00    9.30
   4  16   2   -8.10    8.80
  -4  16  -2    7.30    8.60
   5 -16   2   12.60    8.40
  -5 -16  -2   26.60   10.10
  -5 -16  -2   17.70    9.80
   5  16   2   21.30    9.50
  -5  16  -2   25.00    9.40
  -4 -17   2   -5.60    9.70
   4 -17  -2    0.70    8.70
   4 -17  -2    4.50    8.90
   4  17  -2  -23.50    9.10
   3 -17  -2   10.90    9.20
   3 -17  -2   11.10    8.60
  -3 -17   2    3.50    9.50
   3  17  -2   10.40    9.50
  -2 -17   2    5.30    9.40
   2 -17  -2    5.40    9.10
   2 -17  -2   10.80    8.10
   2  17  -2   19.00    9.30
   1 -17  -2    2.40    8.90
   1 -17  -2  -10.90    8.20
  -1 -17   2   -1.70    9.00
   1  17  -2    5.00    9.30
   0 -17  -2  106.89   15.70
   0 -17   2  124.19   15.20
   0 -17  -2  107.89   15.70
   0  17  -2   97.19   14.90
  -1 -17  -2   62.39   10.50
   1 -17   2   74.99   14.30
  -1 -17  -2  106.99   14.40
   1 -17   2   65.39    9.80
  -1  17  -2   63.59   10.00
  -2 -17  -2   -5.20    8.70
  -2 -17  -2   19.40    9.40
   2 -17   2    3.10    8.40
   2 -17   2   15.50    9.10
  -2  17  -2   -4.00    8.70
   3 -17   2    4.00    8.50
   3 -17   2    5.50    9.20
  -3 -17  -2   10.70    9.90
  -3 -17  -2    2.60    9.20
  -3  17  -2    4.10    8.60
 -12   0   3   -8.40    9.30
 -11   0   3  124.89   14.70
  10   0  -3    1.70    5.60
 -10   0   3    8.10    7.80
   9   0  -3   23.80    4.60
   9   0  -3   20.80    4.90
  -9   0   3   23.80    7.40
   8   0  -3   -3.80    3.60
  -8   0   3    0.20    5.90
   8   0  -3   -5.00    3.80
   7   0  -3   34.90    5.10
  -7   0   3   47.80    7.60
   7   0  -3   25.10    6.80
  -6   0   3   -0.20    2.70
  -6   0   3    6.10    4.40
   6   0  -3   -1.60    2.60
   6   0  -3    2.80    4.20
   5   0  -3 1851.81   29.20
  -5   0   3 1871.31   29.20
  -5   0   3 1863.71   31.70
   5   0  -3 1840.42   31.40
   4   0  -3    1.50    2.80
   4   0  -3    0.30    1.80
  -4   0   3    1.30    1.80
  -4   0   3   -1.80    3.30
   3   0  -3  352.76    8.10
  -3   0   3  347.07    8.10
  -3   0   3  342.27    6.60
   3   0  -3  345.97    6.60
   2   0  -3    0.80    1.60
  -2   0   3   -1.00    1.30
  -2   0   3    0.70    2.00
   2   0  -3    0.00    2.10
  -2   0   3    0.50    1.50
  -1   0   3 6900.81  101.69
   1   0  -3 6897.71  101.49
   0   0  -3    1.00    1.30
   0   0   3    1.00    1.20
   1   0   3 1836.62   28.20
  -1   0  -3 1832.52   28.20
   1   0   3 1801.62   28.30
  -1   0  -3 1852.11   28.30
  -2   0  -3   -1.20    2.10
  -2   0  -3    0.10    2.30
   2   0   3    0.00    2.20
   2   0   3   -1.70    2.20
  -3   0  -3 9516.45  139.09
   3   0   3 9357.56  138.39
  -3   0  -3 9262.87  138.39
   3   0   3 9188.18  138.99
   4   0   3   -1.40    2.90
  -4   0  -3   -3.20    3.40
   4   0   3   -1.50    2.60
  -5   0  -3  255.57    8.90
   5   0   3  257.47    7.90
  -5   0  -3  268.57    7.80
   5   0   3  259.97    9.10
   6   0   3    1.80    3.60
  -6   0  -3    5.90    3.50
  -6   0  -3    1.70    4.20
   6   0   3    1.30    4.40
  -7   0  -3   50.59    6.40
   7   0   3   74.89    7.90
  -7   0  -3   73.09    8.20
   8   0   3   -2.10    5.30
  -8   0  -3    0.90    4.40
  -8   0  -3    2.60    6.20
  -9   0  -3  305.67   14.00
  -9   0  -3  309.07   10.60
 -10   0  -3   -3.90    8.10
 -10   0  -3   -7.10    5.30
 -11   0  -3  723.53   23.00
 -12   0  -3   -3.20    9.80
 -12  -1   3    5.00    9.50
 -12   1   3   29.10   10.50
 -11  -1   3    3.70    8.10
 -11   1   3   -8.00    8.40
 -10  -1   3   47.40    8.80
  10  -1  -3   46.30    5.70
 -10  -1   3   36.00    7.20
  10   1  -3   48.00    7.10
 -10   1   3   43.50    9.00
   9  -1  -3   37.10    6.90
  -9  -1   3   36.40    7.00
  -9  -1   3   35.30    8.30
   9   1  -3   30.80    5.40
  -9   1   3   19.80    7.50
   9   1  -3   42.70    7.20
   8  -1  -3  252.17    8.00
  -8  -1   3  252.97   12.00
  -8  -1   3  251.07    8.60
   8   1  -3  247.38    9.10
  -8   1   3  231.58   12.00
   8   1  -3  235.58    8.50
   7  -1  -3    8.90    5.10
  -7  -1   3   14.90    3.90
   7  -1  -3    9.50    2.90
  -7  -1   3    9.80    5.20
   7   1  -3   14.10    3.70
  -7   1   3    7.50    3.10
  -7   1   3   12.50    5.40
   7   1  -3   10.80    3.80
   6  -1  -3  175.98    8.70
  -6  -1   3  171.88    8.60
   6  -1  -3  183.18    5.70
   6   1  -3  191.08    9.20
  -6   1   3  182.48    8.70
   6   1  -3  175.78    6.60
  -6   1   3  190.08    5.60
   6   1  -3  179.18    6.70
  -5  -1   3  215.68    6.40
  -5  -1   3  201.78    8.30
   5  -1  -3  206.28    5.40
   5  -1  -3  215.28    8.00
  -5   1   3  209.28    5.30
   5   1  -3  215.38    6.30
   5   1  -3  203.98    8.00
  -5   1   3  205.08    8.30
   4  -1  -3  189.68    6.70
  -4  -1   3  205.98    5.50
  -4  -1   3  201.38    7.50
   4  -1  -3  187.58    4.50
  -4   1   3  194.08    4.50
   4   1  -3  191.98    7.10
  -4   1   3  182.38    6.70
  -4   1   3  200.08    7.30
   4   1  -3  190.78    5.50
   3  -1  -3  318.97    7.60
   3  -1  -3  328.07    5.70
  -3  -1   3  300.27    8.10
  -3   1   3  319.97    5.60
  -3   1   3  317.27    7.40
   3   1  -3  321.87    8.00
   3   1  -3  320.87    6.70
  -2  -1   3   10.30    2.30
  -2  -1   3    7.60    1.80
   2  -1  -3   16.30    3.30
   2   1  -3    9.60    2.40
  -2   1   3    9.20    1.90
  -2   1   3   12.00    1.70
  -2   1   3    9.40    1.70
   2   1  -3   12.30    2.00
   1  -1  -3 3354.06   50.69
  -1  -1   3 3446.26   51.59
  -1  -1   3 3372.26   51.29
  -1  -1   3 3490.75   51.29
   1  -1  -3 3489.55   50.89
   1   1  -3 3397.86   51.59
   1   1  -3 3475.15   51.29
  -1   1   3 3456.75   50.89
  -1   1   3 3399.26   50.69
   0  -1  -3  232.18    4.40
   0  -1   3  219.28    5.10
   0  -1   3  221.98    5.10
   0  -1  -3  232.68    4.80
   0   1   3  238.68    4.40
   0   1  -3  230.98    5.00
   0   1   3  224.48    5.00
   0   1   3  230.58    4.40
  -1  -1  -3 4542.25   67.49
  -1  -1  -3 4685.33   67.79
   1  -1   3 4481.15   67.69
   1  -1   3 4402.56   67.89
   1   1   3 4485.85   67.49
  -1   1  -3 4573.14   67.69
   1   1   3 4604.64   67.79
   2  -1   3 9524.75  142.49
  -2  -1  -3 9894.01  142.69
   2  -1   3 9501.85  142.99
  -2  -1  -3 9641.84  142.69
   2   1   3 9650.23  142.69
   2   1   3 9537.15  142.59
  -2   1  -3 9650.33  142.49
  -2   1  -3 9770.22  142.99
   3  -1   3  153.28    5.40
   3  -1   3  161.48    6.30
  -3  -1  -3  150.48    6.10
  -3   1  -3  162.28    6.20
   3   1   3  151.68    5.40
  -3   1  -3  151.88    5.30
  -3   1  -3  162.58    6.60
   3   1   3  155.98    6.00
   4  -1   3  511.55   11.80
  -4  -1  -3  507.95   10.90
   4  -1   3  504.75   10.50
  -4  -1  -3  501.85   11.20
   4   1   3  504.55   10.80
  -4   1  -3  516.65   11.80
   4   1   3  508.05   11.60
  -4   1  -3  487.25   10.50
   5  -1   3  401.56   11.30
  -5  -1  -3  416.56   10.20
   5  -1   3  416.96    9.80
  -5  -1  -3  407.36   10.70
  -5   1  -3  417.46   11.20
   5   1   3  409.56   10.30
   5   1   3  386.66   11.00
   6  -1   3  161.78    9.00
   6  -1   3  166.38    7.30
  -6  -1  -3  163.48    8.30
  -6  -1  -3  159.08    7.30
  -6   1  -3  155.28    6.80
   6   1   3  171.58    7.90
  -6   1  -3  157.28    8.60
   6   1   3  187.08    9.50
   7  -1   3  214.68    9.20
  -7  -1  -3  217.38    8.40
  -7  -1  -3  203.78    9.80
  -7   1  -3  204.38    7.70
  -7   1  -3  192.28   10.20
   7   1   3  205.48    9.50
  -8  -1  -3   12.20    6.30
   8  -1   3   -1.90    5.00
  -8  -1  -3    2.20    4.30
  -8   1  -3   -0.10    4.10
  -8   1  -3    6.90    6.30
  -9  -1  -3  143.09   12.60
  -9  -1  -3  137.49    9.30
  -9   1  -3  144.39    8.10
  -9   1  -3  136.39   12.70
 -10  -1  -3  134.09   13.90
 -10  -1  -3  158.48    9.60
 -10   1  -3  143.09   13.40
 -11  -1  -3   63.39   12.90
 -11   1  -3   62.29   10.60
 -12  -1  -3   22.70   10.20
 -12   1  -3   27.40   10.50
 -12  -2   3   17.60   10.10
 -12   2   3   11.80    9.20
 -11  -2   3   10.60    8.30
 -11   2   3   -5.00    8.40
 -10  -2   3    8.40    8.20
 -10  -2   3   11.10    5.50
  10  -2  -3   14.20    4.60
 -10   2   3   15.30    8.30
  10   2  -3    0.90    5.10
  -9  -2   3   19.60    8.80
   9  -2  -3   28.20    4.20
  -9  -2   3   37.10    7.70
   9   2  -3   27.10    4.90
   9   2  -3   18.50    5.80
  -9   2   3   16.90    7.50
  -8  -2   3   46.50    7.10
   8  -2  -3   42.00    5.20
  -8  -2   3   49.00    7.30
   8   2  -3   50.59    7.70
  -8   2   3   41.20    5.50
  -8   2   3   46.80    9.40
   8   2  -3   48.70    6.80
  -7  -2   3  409.46   12.70
   7  -2  -3  409.46    8.70
   7  -2  -3  399.66   13.00
  -7  -2   3  399.66   10.50
   7   2  -3  425.36   10.50
  -7   2   3  394.86   13.00
  -7   2   3  401.96    8.60
   7   2  -3  407.46   10.80
   6  -2  -3  192.88    8.80
   6  -2  -3  182.18    5.10
  -6  -2   3  171.58    8.50
  -6  -2   3  191.88    7.30
  -6   2   3  180.98    5.00
  -6   2   3  176.18    8.60
   6   2  -3  186.68    7.30
   6   2  -3  176.98    9.20
   6   2  -3  180.58    7.00
  -5  -2   3 3194.88   50.59
   5  -2  -3 3132.69   49.90
   5  -2  -3 3138.79   47.20
  -5   2   3 3115.09   47.10
   5   2  -3 3142.39   48.90
  -5   2   3 3130.89   50.59
   5   2  -3 3066.79   50.39
   5   2  -3 3192.18   48.90
   5   2  -3 3246.08   49.00
  -4  -2   3   60.99    5.80
  -4  -2   3   45.10    4.40
   4  -2  -3   55.19    2.20
   4  -2  -3   50.29    4.90
   4   2  -3   59.59    5.60
  -4   2   3   60.99    5.70
  -4   2   3   53.69    5.10
   4   2  -3   51.99    4.30
   3  -2  -3   -4.30    2.20
  -3  -2   3    1.40    2.10
  -3  -2   3   -1.90    2.60
  -3   2   3    3.70    3.50
   3   2  -3    0.60    2.60
   3   2  -3    3.00    2.20
  -2  -2   3  725.73   13.20
   2  -2  -3  740.43   12.30
  -2  -2   3  735.23   12.70
  -2   2   3  724.23   12.20
   2   2  -3  738.23   12.80
   2   2  -3  720.33   13.30
   1  -2  -3 3500.55   51.39
  -1  -2   3 3582.04   52.59
  -1  -2   3 3560.94   52.29
   1  -2  -3 3456.95   51.09
  -1  -2   3 3546.45   52.29
   1   2  -3 3506.95   52.59
   1   2  -3 3561.04   52.29
  -1   2   3 3004.80   51.09
  -1   2   3 3517.25   51.39
   0  -2   3 9129.99  133.99
   0  -2   3 9026.10  133.79
   0   2   3 9113.19  133.49
   0   2  -3 9026.90  133.99
   0   2  -3 9050.79  133.79
  -1  -2  -3 4426.46   64.59
  -1  -2  -3 4342.67   63.99
   1  -2   3 4248.67   64.39
   1  -2   3 4330.07   64.89
   1   2   3 3977.10   64.59
   1   2   3 4340.67   64.49
  -1   2  -3 4344.37   64.39
  -1   2  -3 4432.86   64.89
  -2  -2  -3 3816.12   57.89
   2  -2   3 3790.22   58.19
   2  -2   3 3750.12   57.49
  -2  -2  -3 3879.31   57.79
   2   2   3 3754.42   57.89
  -2   2  -3 3843.32   58.19
   2   2   3 3792.12   57.69
  -2   2  -3 3890.91   57.59
  -3  -2  -3  848.92   15.50
   3  -2   3  817.02   14.60
  -3  -2  -3  837.32   15.70
  -3  -2  -3  839.02   15.80
   3  -2   3  806.52   15.60
   3   2   3  825.22   15.20
  -3   2  -3  826.02   15.80
  -3   2  -3  882.91   16.90
   3   2   3  830.52   15.30
   4  -2   3   35.30    4.70
   4  -2   3   36.10    5.80
  -4  -2  -3   36.80    5.50
  -4  -2  -3   30.30    5.50
  -4   2  -3   30.20    5.60
   4   2   3   35.00    5.30
  -4   2  -3   37.40    4.80
   4   2   3   29.50    5.40
   5  -2   3   57.49    5.30
  -5  -2  -3   53.39    7.40
  -5  -2  -3   69.79    6.60
   5  -2   3   60.79    7.10
  -5   2  -3   68.29    6.70
   5   2   3   58.09    6.80
   5   2   3   60.79    6.10
  -6  -2  -3    1.50    4.30
   6  -2   3   -0.10    4.60
   6  -2   3   -0.50    3.30
  -6  -2  -3   -3.50    3.70
   6   2   3   -8.90    3.80
  -6   2  -3   -0.80    4.30
   6   2   3   10.00    4.80
  -7  -2  -3   75.99    7.20
   7  -2   3   78.49    7.30
  -7  -2  -3   80.59    8.20
   7   2   3   86.49    8.80
  -7   2  -3   82.39    9.60
  -7   2  -3   74.89    6.30
  -8  -2  -3   -9.90    4.70
   8  -2   3    2.30    5.00
  -8  -2  -3   -1.10    6.10
  -8   2  -3    9.50    4.20
  -8   2  -3    8.40    6.40
  -9  -2  -3   61.29    8.40
  -9   2  -3   60.59    7.00
  -9   2  -3   46.80    8.30
 -10  -2  -3    9.00    7.90
 -10  -2  -3   19.80    6.20
 -10   2  -3    5.60    8.30
 -11  -2  -3  229.98   12.60
 -11  -2  -3  260.47   16.50
 -11   2  -3  264.27   17.00
 -12  -2  -3   29.10   10.10
 -12   2  -3   36.40   10.80
 -12  -3   3   25.50    9.80
 -12   3   3   32.80   10.00
 -11  -3   3   24.70    7.10
 -11  -3   3   10.00    8.70
 -11   3   3   -1.20    8.80
 -10  -3   3  124.19    9.60
 -10  -3   3  133.89   12.70
 -10   3   3  145.79   13.10
  10   3  -3  136.79    9.30
   9  -3  -3  572.74   11.70
  -9  -3   3  523.45   23.00
  -9  -3   3  583.54   14.50
  -9   3   3  548.05   11.60
   9   3  -3  577.04   13.90
  -9   3   3  574.14   17.90
  -8  -3   3  152.18   11.40
   8  -3  -3  147.89    5.70
  -8  -3   3  150.08    8.50
   8   3  -3  145.59    8.20
   8   3  -3  152.78    9.80
  -8   3   3  143.19    5.40
  -8   3   3  138.69   10.90
  -7  -3   3  101.09    6.90
   7  -3  -3  112.59    4.60
  -7  -3   3  104.39    8.60
   7  -3  -3  112.39    9.80
  -7   3   3  102.69    4.20
  -7   3   3  103.99    9.00
   7   3  -3  117.29    8.10
   7   3  -3  105.49    7.30
   6  -3  -3    6.00    4.10
  -6  -3   3    6.60    3.80
   6  -3  -3    6.10    1.80
  -6  -3   3   -1.50    4.50
  -6   3   3    2.30    1.60
   6   3  -3    9.30    4.60
   6   3  -3    4.30    3.70
   6   3  -3   -2.90    3.40
  -6   3   3    3.50    4.30
  -5  -3   3   47.40    6.70
   5  -3  -3   46.60    5.70
  -5   3   3   51.79    6.80
   5   3  -3   42.50    5.70
   5   3  -3   39.20    5.20
   5   3  -3   49.10    6.30
   5   3  -3   47.60    5.70
  -4  -3   3 3237.08   50.79
   4  -3  -3 3231.18   50.09
  -4   3   3 3298.87   50.99
   4   3  -3 3236.28   50.09
   4   3  -3 3175.18   49.99
   4   3  -3 3292.37   50.19
  -4   3   3 3141.19   49.99
   4   3  -3 3199.28   51.09
  -3  -3   3   97.79    5.70
  -3  -3   3   87.19    5.00
   3  -3  -3   90.69    4.50
   3   3  -3   95.69    4.70
   3   3  -3  102.29    5.20
  -3   3   3   92.09    4.40
   3   3  -3   99.99    5.50
  -2  -3   3  568.14   11.30
  -2  -3   3  578.24   10.90
   2  -3  -3  544.75   10.50
   2   3  -3  570.74   11.30
   2   3  -3  586.24   11.00
  -2   3   3  581.04    9.80
   1  -3  -3  170.88    4.00
  -1  -3   3  155.68    5.30
  -1  -3   3  162.38    5.00
   1   3  -3  170.88    5.30
   0  -3   3 1178.78   19.30
   0  -3  -3 1207.28   18.90
   0  -3   3 1162.98   19.30
   0  -3   3 1184.28   19.60
   0   3  -3 1178.98   19.30
   0   3   3 1183.68   19.00
   0   3  -3 1186.78   19.60
   1  -3   3  351.46    7.60
  -1  -3  -3  357.16    6.80
   1  -3   3  352.26    8.20
  -1  -3  -3  362.66    7.60
  -1   3  -3  344.07    7.40
  -1   3  -3  360.16    8.10
  -2  -3  -3  218.38    5.80
  -2  -3  -3  220.48    6.40
   2  -3   3  214.58    5.80
   2  -3   3  210.18    6.60
  -2  -3  -3  207.88    7.90
   2   3   3  215.28    6.30
  -2   3  -3  208.28    5.70
   2   3   3  206.88    6.10
  -2   3  -3  208.78    7.00
  -3  -3  -3 1323.07   22.70
   3  -3   3 1300.97   21.60
   3  -3   3 1300.47   22.70
  -3  -3  -3 1323.77   22.30
  -3   3  -3 1324.47   21.70
  -3   3  -3 1304.87   23.10
   3   3   3 1298.97   22.30
   3   3   3 1318.07   22.20
  -4  -3  -3  678.83   13.40
  -4  -3  -3  674.03   13.30
  -4  -3  -3  671.93   17.90
   4  -3   3  664.53   12.80
   4  -3   3  657.33   14.20
   4   3   3  662.93   13.90
  -4   3  -3  663.93   14.10
   4   3   3  658.03   13.80
  -4   3  -3  660.93   14.40
   5  -3   3    9.80    3.10
  -5  -3  -3    9.90    4.10
  -5  -3  -3   15.30    3.50
  -5  -3  -3   13.60    4.00
   5  -3   3   16.30    4.30
  -5   3  -3    8.60    4.40
   5   3   3    9.80    3.90
   5   3   3    8.20    3.70
  -6  -3  -3   49.40    7.10
   6  -3   3   63.89    5.90
  -6  -3  -3   57.59    6.70
  -6  -3  -3   67.69    6.10
   6  -3   3   54.79    8.40
   6   3   3   56.39    7.60
   6   3   3   55.89    8.40
  -6   3  -3   57.39    7.40
   7  -3   3    4.30    4.10
  -7  -3  -3   -1.00    5.00
  -7  -3  -3    1.80    4.20
  -7  -3  -3    1.20    3.90
  -7   3  -3    2.00    5.70
  -8  -3  -3  265.57    9.10
  -8  -3  -3  260.87   12.50
   8  -3   3  261.57   10.40
  -8  -3  -3  250.27   10.50
  -8   3  -3  248.98   15.10
  -8   3  -3  249.08    8.30
   9  -3   3  333.77   13.00
  -9  -3  -3  356.86   10.30
  -9  -3  -3  332.87   12.70
  -9  -3  -3  305.47   15.80
  -9   3  -3  323.27    9.00
  -9   3  -3  322.47   14.90
 -10  -3  -3  -12.80    7.30
 -10  -3  -3   15.80    6.80
 -10   3  -3   19.80    8.30
 -11  -3  -3   56.69   10.00
 -11  -3  -3   58.09    8.40
 -11   3  -3   46.30    9.90
 -12  -3  -3   11.50    9.90
 -12   3  -3   13.70   11.00
 -12  -4   3   -2.00    9.80
 -12   4   3   17.40    9.70
 -11  -4   3   28.70    9.70
 -11  -4   3   19.10    7.40
 -11   4   3   32.50    9.20
 -10  -4   3   16.00    6.30
 -10  -4   3   -1.90    7.90
 -10   4   3    7.90    7.90
  10   4  -3    5.60    5.60
  -9  -4   3   68.59    8.70
   9  -4  -3   61.59    5.40
  -9  -4   3   55.09   10.20
   9   4  -3   50.99    8.70
  -9   4   3   71.39    4.60
  -9   4   3   48.30    8.30
  -8  -4   3  139.49   11.40
  -8  -4   3  136.19    8.40
   8  -4  -3  141.99    5.20
  -8   4   3  144.19    4.70
  -8   4   3  137.19   11.70
   8   4  -3  148.49    8.90
  -7  -4   3  256.57   11.20
   7  -4  -3  242.58   11.10
  -7  -4   3  238.48    9.50
   7   4  -3  226.38    9.40
  -7   4   3  236.48   10.90
   7   4  -3  244.68   10.20
  -6  -4   3   -0.40    4.30
  -6  -4   3    3.30    4.00
   6  -4  -3    5.70    4.10
   6   4  -3   -2.30    4.60
   6   4  -3    1.80    3.80
   6   4  -3    5.00    4.00
  -6   4   3   -2.10    4.40
  -5  -4   3   80.89    6.80
   5  -4  -3   78.69    6.10
   5   4  -3   81.09    6.30
  -5   4   3   71.39    7.10
   5   4  -3   69.69    6.60
   5   4  -3   80.89    6.00
   5   4  -3   76.39    6.90
  -4  -4   3  878.91   16.90
   4  -4  -3  873.11   15.80
   4   4  -3  880.71   16.60
  -4   4   3  837.62   15.90
   4   4  -3  867.01   16.70
   4   4  -3  822.92   16.10
  -4   4   3  876.61   16.90
   4   4  -3  831.72   16.90
   3  -4  -3 1019.60   17.10
  -3  -4   3 1045.00   18.40
   3   4  -3 1038.90   18.40
   3   4  -3 1031.20   18.30
   3   4  -3 1001.10   17.90
  -3   4   3 1023.90   18.20
   3   4  -3  999.00   18.50
  -3   4   3  922.41   17.50
   2  -4  -3  347.67    6.20
   2  -4  -3  334.07    6.90
  -2  -4   3  347.67    8.80
  -2  -4   3  348.27    8.20
  -2   4   3  360.96    6.30
   2   4  -3  345.07    8.20
  -2   4   3  344.87    6.70
   2   4  -3  352.16    8.70
   2   4  -3  360.66    8.70
  -1  -4   3   88.79    4.90
   1  -4  -3   90.79    3.40
   1   4  -3  100.19    5.00
  -1   4   3   93.59    3.60
   1   4  -3   88.59    4.70
   0  -4   3  834.82   14.70
   0  -4   3  829.32   14.60
   0  -4   3  818.52   14.90
   0  -4  -3  847.92   14.20
   0   4  -3  824.42   15.00
   0   4   3  845.62   14.20
   1  -4   3  830.52   15.30
   1  -4   3  846.22   14.90
  -1  -4  -3  861.11   15.80
  -1  -4  -3  879.01   14.00
   1  -4   3  828.22   15.30
  -1  -4  -3  849.61   15.10
   1   4   3  863.61   15.10
  -1   4  -3  850.81   14.90
   1   4   3  864.61   14.00
  -2  -4  -3  483.85   10.80
   2  -4   3  466.75    9.60
  -2  -4  -3  490.25    9.50
   2  -4   3  471.35   10.50
  -2  -4  -3  480.05   10.40
  -2   4  -3  476.05   10.50
  -2   4  -3  486.75   10.80
   2   4   3  478.95   10.20
  -2   4  -3  467.25   10.60
   2   4   3  481.35    9.50
  -3  -4  -3  393.56    9.40
  -3  -4  -3  388.56   10.30
  -3  -4  -3  380.06    9.20
   3  -4   3  384.06    8.50
   3  -4   3  384.46    9.90
   3   4   3  384.96    9.40
   3   4   3  391.06    9.20
  -3   4  -3  382.96   10.00
  -3   4  -3  390.16    8.70
   3   4   3  386.06    9.60
  -4  -4  -3  298.47    9.70
  -4  -4  -3  300.37    9.20
   4  -4   3  286.27    7.70
  -4  -4  -3  322.07   10.10
   4  -4   3  300.27    9.60
  -4   4  -3  302.67    9.90
   4   4   3  299.47    9.00
  -4   4  -3  303.17    7.90
   4   4   3  298.57    8.80
   4   4   3  304.87    8.50
   5  -4   3   18.50    3.30
  -5  -4  -3   15.00    4.20
  -5  -4  -3   18.40    3.90
   5  -4   3    9.00    4.50
  -5  -4  -3   14.50    4.30
   5   4   3   18.50    3.90
   5   4   3   15.70    4.10
  -5   4  -3   17.80    4.60
   5   4   3   18.20    4.40
  -6  -4  -3  203.38    7.90
  -6  -4  -3  199.08    9.00
   6  -4   3  197.78    7.70
  -6  -4  -3  205.78    9.20
   6   4   3  186.58    9.50
   6   4   3  214.78   10.30
  -6   4  -3  187.98    9.80
  -7  -4  -3  427.96   10.90
  -7  -4  -3  404.56   12.70
   7  -4   3  405.76   10.90
  -7  -4  -3  378.36   11.80
  -7   4  -3  396.66   14.20
  -8  -4  -3    5.30    5.60
  -8  -4  -3   14.10    4.70
  -8  -4  -3    1.10    6.00
   8  -4   3    1.80    4.80
  -8   4  -3    7.90    6.80
  -9  -4  -3   53.49   11.40
  -9  -4  -3   50.89    7.80
   9  -4   3   43.20    6.80
  -9  -4  -3   41.10    7.20
  -9   4  -3   60.39   12.40
 -10  -4  -3   42.70    7.90
 -10  -4  -3   36.60    8.80
 -10   4  -3   36.90    9.20
 -11  -4  -3   -6.20    8.60
 -11   4  -3   -3.00    8.80
 -12  -4  -3   -1.80    9.90
 -12   4  -3   11.20   11.00
 -12  -5   3   12.20    9.60
 -12   5   3    3.20   10.40
 -11  -5   3  127.79   14.90
 -11  -5   3   88.59   12.60
  11   5  -3   93.29   15.20
 -11   5   3   91.99   14.00
 -10  -5   3  106.69   13.50
 -10  -5   3   94.59   11.10
 -10   5   3   81.99   12.60
  10   5  -3   78.09   10.20
  -9  -5   3    4.10    6.10
  -9  -5   3    7.90    7.90
  -9   5   3   13.00    7.80
   9   5  -3   14.80    5.90
  -8  -5   3    3.70    6.30
  -8  -5   3    5.60    5.40
  -8   5   3   26.50    7.00
   8   5  -3   16.00    5.20
  -7  -5   3  141.09   10.20
  -7  -5   3  176.08    8.90
   7  -5  -3  154.18   10.20
  -7   5   3  148.69   10.50
   7   5  -3  171.38    8.90
   6  -5  -3   55.99    7.20
  -6  -5   3   58.79    7.20
  -6  -5   3   68.09    8.00
   6   5  -3   51.79    7.60
  -6   5   3   53.69    7.70
   6   5  -3   52.09    7.40
   6   5  -3   55.19    7.00
   5  -5  -3   35.50    5.80
  -5  -5   3   35.30    6.30
  -5   5   3   39.70    6.50
   5   5  -3   36.50    6.00
   5   5  -3   44.70    6.50
   5   5  -3   36.70    7.20
   5   5  -3   40.20    6.70
  -4  -5   3  766.62   15.70
   4  -5  -3  764.82   14.50
  -4   5   3  769.02   15.70
   4   5  -3  787.42   16.30
   4   5  -3  757.82   15.70
  -4   5   3  753.02   14.50
   4   5  -3  762.22   15.40
   4   5  -3  778.32   15.50
   3  -5  -3  324.37    5.90
   3  -5  -3  324.87    7.50
   3  -5  -3  325.67    5.90
  -3  -5   3  345.27    9.20
   3  -5  -3  317.57    8.50
   3   5  -3  327.57    8.80
   3   5  -3  324.27    9.40
   3   5  -3  324.97    9.30
  -3   5   3  320.37    7.40
  -3   5   3  334.07    8.70
   3   5  -3  332.17    9.40
   2  -5  -3  163.88    6.10
   2  -5  -3  161.88    4.30
  -2  -5   3  185.78    6.90
   2  -5  -3  171.18    4.60
  -2   5   3  159.18    4.40
  -2   5   3  163.78    4.50
   2   5  -3  172.08    6.80
   2   5  -3  159.88    6.40
   2   5  -3  175.88    6.90
   1  -5  -3   95.39    5.80
  -1  -5   3   98.19    5.50
   1  -5  -3   95.39    3.80
   1   5  -3   97.59    5.60
  -1   5   3  101.69    4.10
   1   5  -3   97.99    5.10
   1   5  -3   94.29    5.60
   1   5  -3   92.69    5.30
   0  -5  -3  150.08    6.30
   0  -5   3  142.69    5.40
   0  -5  -3  142.29    3.60
   0  -5   3  140.19    5.50
   0  -5  -3  157.68    6.20
   0  -5   3  145.59    5.90
   0  -5  -3  149.39    5.10
   0   5   3  153.28    4.90
   0   5  -3  147.99    5.40
   0   5  -3  155.28    5.90
   0   5  -3  142.39    5.80
   0   5   3  150.38    5.10
   0   5  -3  148.49    6.10
   1  -5   3 1718.83   28.60
  -1  -5  -3 1771.52   28.90
  -1  -5  -3 1721.33   28.40
   1  -5   3 1709.83   28.10
   1  -5   3 1697.03   28.10
  -1  -5  -3 1777.12   27.10
   1  -5   3 1724.53   28.60
  -1  -5  -3 1789.32   29.00
   1   5   3 1754.12   27.40
  -1   5  -3 1775.72   28.80
  -1   5  -3 1767.92   28.80
   1   5   3 1757.92   28.30
   2  -5   3  109.39    4.90
  -2  -5  -3   98.99    6.30
  -2  -5  -3  119.29    5.00
   2  -5   3   94.99    5.80
  -2  -5  -3  114.89    6.20
  -2   5  -3  112.99    6.60
   2   5   3  115.59    5.90
   2   5   3  107.99    6.00
  -2   5  -3  110.49    5.10
   2   5   3  107.59    4.90
   3  -5   3    4.50    2.60
  -3  -5  -3    3.70    3.10
  -3  -5  -3    1.10    3.70
  -3  -5  -3    1.00    3.90
   3  -5   3    4.20    3.20
  -3   5  -3    9.80    3.30
  -3   5  -3    2.20    3.60
   3   5   3    3.00    2.70
   3   5   3    2.40    3.20
   3   5   3    5.00    3.50
  -4  -5  -3   76.89    7.10
   4  -5   3   74.69    7.00
   4  -5   3   73.59    5.00
  -4  -5  -3   74.49    5.90
   4   5   3   86.69    6.90
   4   5   3   78.29    6.40
  -4   5  -3   86.89    6.90
   4   5   3   78.09    6.00
   5  -5   3   26.80    5.10
  -5  -5  -3   41.90    6.00
  -5  -5  -3   25.40    4.40
   5  -5   3   17.20    4.80
   5   5   3   22.30    4.90
   5   5   3   23.60    4.30
   5   5   3   20.40    4.20
  -5   5  -3   28.00    5.00
  -6  -5  -3   28.30    6.10
  -6  -5  -3   40.10    6.40
  -6  -5  -3   40.50    7.10
   6  -5   3   28.50    4.10
   6   5   3   42.90    6.50
  -6   5  -3   46.60    7.90
   6   5   3   24.90    5.50
  -7  -5  -3  119.09    9.50
  -7  -5  -3  107.39    7.80
  -7  -5  -3  112.39    9.00
   7  -5   3  111.99    7.70
  -7   5  -3  110.69   10.20
  -8  -5  -3  302.87   12.80
   8  -5   3  283.87   10.70
  -8  -5  -3  302.07   10.80
  -8  -5  -3  293.07   12.70
  -8   5  -3  304.67   13.90
   9  -5   3   26.80    6.00
  -9  -5  -3   34.10    7.40
  -9  -5  -3   22.70    7.60
  -9  -5  -3   24.50    5.60
  -9   5  -3   13.60    7.70
 -10  -5  -3   -5.30   13.10
 -10  -5  -3    8.80    8.20
 -10  -5  -3  -18.50    6.30
 -10   5  -3   -2.00    8.30
 -11  -5  -3   84.09   13.40
 -11  -5  -3   35.10   10.00
 -11   5  -3   52.19   10.80
 -12  -6   3   75.69   14.00
 -12  -6   3   52.89   11.00
 -12   6   3   45.20   11.70
 -11  -6   3    1.30    8.10
 -11  -6   3   -2.80    8.80
 -11   6   3    7.00    9.40
  11   6  -3    2.50    7.60
 -10  -6   3   97.69   13.40
 -10  -6   3  107.19   12.60
 -10   6   3   79.59   13.60
  10   6  -3  100.89   11.80
  -9  -6   3  110.39   11.20
  -9  -6   3  100.49   11.40
  -9   6   3  113.69   12.20
   9   6  -3  114.69   10.40
  -8  -6   3   43.70    7.90
  -8  -6   3   35.70    6.70
   8   6  -3   33.90    6.20
  -7  -6   3  140.19   10.20
   7  -6  -3  150.68   10.60
  -7  -6   3  142.09    9.10
   7   6  -3  143.39    9.10
  -7   6   3  144.19   10.20
  -6  -6   3   30.00    5.60
   6  -6  -3   31.60    4.20
   6  -6  -3   28.10    4.90
   6   6  -3   28.90    5.20
   6   6  -3   19.50    5.10
  -6   6   3   23.80    5.30
   5  -6  -3  938.51   17.20
  -5  -6   3  964.20   19.50
  -5  -6   3  962.60   19.20
   5  -6  -3  948.01   18.20
   5   6  -3  940.41   19.80
   5   6  -3  935.51   19.20
   5   6  -3  953.80   19.00
  -5   6   3  962.90   19.40
   5   6  -3  939.81   19.00
   4  -6  -3  580.04   12.00
   4  -6  -3  602.64   12.30
  -4  -6   3  568.64   13.20
   4   6  -3  570.74   13.40
   4   6  -3  581.34   13.50
   4   6  -3  572.14   13.80
   4   6  -3  581.64   13.30
  -4   6   3  594.34   13.30
  -4   6   3  550.94   12.00
   3  -6  -3 4392.06   66.39
   3  -6  -3 4434.46   66.39
   3  -6  -3 4452.05   67.49
   3  -6  -3 4527.15   68.39
  -3  -6   3 4486.25   68.69
   3   6  -3 4390.16   69.09
  -3   6   3 4547.45   68.59
   3   6  -3 4445.66   69.39
   3   6  -3 4525.35   69.49
  -3   6   3 4497.15   67.39
   3   6  -3 4451.35   69.59
   2  -6  -3  477.65    8.90
   2  -6  -3  492.75   10.80
   2  -6  -3  479.65    9.00
   2  -6  -3  474.85    8.80
  -2  -6   3  471.75   10.80
   2   6  -3  464.85   11.10
  -2   6   3  481.15    9.00
   2   6  -3  458.55   11.40
   2   6  -3  470.85   11.30
   1  -6  -3   48.80    4.00
  -1  -6   3   52.09    5.50
   1  -6  -3   48.20    2.90
   1  -6  -3   45.50    5.40
   1  -6  -3   53.39    5.50
   1   6  -3   43.50    5.50
   1   6  -3   41.00    5.50
   1   6  -3   48.80    5.10
   1   6  -3   44.70    5.00
  -1   6   3   49.30    4.00
   0  -6  -3  247.28    7.00
   0  -6  -3  261.07    5.50
   0  -6  -3  254.07    8.20
   0  -6  -3  268.67    8.10
   0  -6   3  252.37    7.40
   0   6   3  251.97    5.60
   0   6  -3  268.37    7.90
   0   6  -3  250.07    7.40
   0   6  -3  253.87    7.60
   0   6   3  262.27    7.10
   0   6  -3  262.17    8.00
   0   6  -3  255.27    7.70
   1  -6   3  734.73   14.40
  -1  -6  -3  727.13   14.90
  -1  -6  -3  749.73   12.80
   1  -6   3  720.63   13.90
  -1  -6  -3  740.53   15.00
   1   6   3  728.23   14.70
  -1   6  -3  720.83   14.70
  -1   6  -3  743.13   14.20
   1   6   3  747.03   12.80
  -1   6  -3  736.03   16.40
   1   6   3  734.73   14.10
  -2  -6  -3   70.39    4.60
   2  -6   3   58.09    4.80
  -2  -6  -3   57.59    6.00
   2  -6   3   54.09    5.60
  -2  -6  -3   60.09    6.20
   2   6   3   60.59    5.90
  -2   6  -3   57.49    6.00
  -2   6  -3   65.19    5.30
   2   6   3   69.99    5.80
  -2   6  -3   67.29    5.40
   2   6   3   69.09    4.60
   3  -6   3 3408.76   54.49
  -3  -6  -3 3371.66   54.79
   3  -6   3 3409.36   53.09
  -3  -6  -3 3407.06   54.39
   3   6   3 3400.46   53.49
  -3   6  -3 3475.95   54.89
   3   6   3 3477.25   54.49
   3   6   3 3449.05   54.39
  -3   6  -3 3550.74   53.29
  -4  -6  -3  749.53   16.50
   4  -6   3  743.93   14.30
   4  -6   3  743.13   16.30
  -4  -6  -3  742.43   15.60
   4   6   3  742.73   16.30
  -4   6  -3  756.32   16.50
   4   6   3  760.72   15.60
  -4   6  -3  756.32   14.30
   4   6   3  739.33   15.60
  -5  -6  -3  144.29    7.80
  -5  -6  -3  122.89    7.10
   5  -6   3  137.69    9.20
  -5  -6  -3  116.99    8.40
   5  -6   3  127.29    6.20
  -5   6  -3  140.39    8.60
   5   6   3  131.79    8.10
   5   6   3  124.29    7.50
   6  -6   3  344.67    9.70
  -6  -6  -3  357.66   10.90
  -6  -6  -3  356.06   10.90
  -6  -6  -3  348.07   12.40
   6   6   3  335.07   11.00
  -6   6  -3  351.36   12.90
  -7  -6  -3 1254.57   24.10
  -7  -6  -3 1254.57   25.90
  -7  -6  -3 1271.97   24.60
   7  -6   3 1269.07   23.00
   7   6   3 1300.17   24.30
  -7   6  -3 1241.38   26.90
  -8  -6  -3    8.60    6.30
  -8  -6  -3   -5.90    5.00
  -8  -6  -3    2.60    6.60
   8  -6   3   -0.50    4.80
  -8   6  -3    3.40    7.10
   9  -6   3   31.80    6.40
  -9  -6  -3   58.99    9.30
  -9  -6  -3   25.40    7.70
  -9   6  -3   36.80    8.40
 -10  -6  -3   55.99    7.70
 -10  -6  -3   79.29   13.50
 -10  -6  -3   57.89    9.00
 -10   6  -3   90.69   13.50
 -11  -6  -3    5.00    8.60
 -11  -6  -3   20.30   10.00
 -11   6  -3    9.00    9.80
 -11  -7   3   65.89   13.30
 -11  -7   3   30.70    9.70
  11   7  -3   41.60    8.40
 -11   7   3   12.10   11.60
 -10  -7   3   65.09   12.30
 -10  -7   3   80.49   13.50
 -10   7   3  111.19   13.40
  10   7  -3   83.09   12.20
  -9  -7   3   97.19   12.10
  -9  -7   3   87.99   12.50
   9   7  -3   88.09   11.00
  -9   7   3   92.99   12.00
  -8  -7   3   18.70    6.80
  -8  -7   3   16.90    7.40
  -8   7   3   25.20    7.50
   8   7  -3   10.20    6.40
  -7  -7   3   97.59   10.30
  -7  -7   3  112.09   10.30
   7  -7  -3  120.19    7.90
   7  -7  -3  106.29   10.40
  -7   7   3  100.79   10.80
   7   7  -3  111.29    9.60
  -6  -7   3  392.86   12.60
   6  -7  -3  381.56   10.30
  -6  -7   3  383.36   13.20
   6  -7  -3  396.46   12.00
   6   7  -3  389.86   12.00
  -6   7   3  390.46   12.90
   5  -7  -3   13.60    4.20
  -5  -7   3   14.90    5.10
   5  -7  -3   14.30    4.00
  -5  -7   3   15.50    7.70
   5   7  -3   19.30    5.00
  -5   7   3   15.90    4.90
   5   7  -3   33.80    6.70
   5   7  -3   19.50    5.90
   4  -7  -3  483.25    8.70
  -4  -7   3  480.15   12.10
   4  -7  -3  474.55    8.70
   4  -7  -3  487.85   11.50
   4  -7  -3  478.15   10.80
  -4   7   3  492.25   12.60
   4   7  -3  480.55   12.50
  -4   7   3  488.35   12.10
   4   7  -3  461.05   12.70
   4   7  -3  494.75   12.80
   3  -7  -3   73.79    3.90
   3  -7  -3   83.29    4.90
  -3  -7   3   70.29    6.40
   3  -7  -3   71.39    4.00
   3  -7  -3   77.69    6.30
   3   7  -3   68.09    6.80
  -3   7   3   72.49    3.90
  -3   7   3   80.89    4.60
  -3   7   3   65.69    6.10
   3   7  -3   71.79    6.60
   3   7  -3   77.89    7.80
   3   7  -3   68.19    6.30
   2  -7  -3    7.10    2.30
   2  -7  -3    5.60    3.40
   2  -7  -3    7.70    2.10
  -2  -7   3    7.60    3.80
   2  -7  -3    1.50    3.40
   2  -7  -3    2.80    2.30
  -2   7   3    6.10    2.20
   2   7  -3    3.20    3.60
   2   7  -3    5.00    3.40
   2   7  -3    6.00    4.00
   2   7  -3    5.60    3.50
   1  -7  -3  189.78    7.30
   1  -7  -3  197.08    5.10
   1  -7  -3  197.18    4.90
   1  -7  -3  181.88    7.50
  -1  -7   3  196.18    7.30
   1  -7  -3  185.08    6.30
   1   7  -3  190.48    7.90
   1   7  -3  198.28    7.30
  -1   7   3  195.98    6.10
   1   7  -3  199.08    7.40
   1   7  -3  191.78    7.70
   0  -7  -3   62.79    6.20
   0  -7   3   64.29    5.70
   0  -7  -3   65.39    6.10
   0  -7  -3   61.39    3.60
   0   7  -3   70.69    6.40
   0   7  -3   59.09    5.60
   0   7  -3   69.39    6.00
   0   7  -3   61.79    6.20
   0   7   3   65.19    5.30
   0   7  -3   64.59    5.60
   0   7   3   70.49    3.70
  -1  -7  -3   29.30    6.20
  -1  -7  -3   35.40    5.90
   1  -7   3   36.20    5.00
   1  -7   3   29.90    3.80
  -1  -7  -3   38.90    3.80
   1   7   3   32.30    5.70
   1   7   3   36.80    4.00
   1   7   3   32.90    5.90
  -1   7  -3   30.80    5.80
  -1   7  -3   33.10    5.70
  -1   7  -3   38.00    5.10
  -2  -7  -3 1224.38   22.90
   2  -7   3 1234.78   21.70
   2  -7   3 1259.37   22.60
  -2  -7  -3 1258.57   21.30
  -2  -7  -3 1250.07   23.30
  -2   7  -3 1244.08   22.30
  -2   7  -3 1248.18   22.90
   2   7   3 1238.38   22.90
  -2   7  -3 1269.97   22.00
   2   7   3 1260.47   22.60
   2   7   3 1273.57   21.20
   3  -7   3   39.00    5.10
   3  -7   3   31.30    6.40
  -3  -7  -3   40.80    6.50
  -3  -7  -3   49.90    6.30
   3   7   3   43.90    6.50
   3   7   3   47.90    5.30
  -3   7  -3   44.20    5.50
  -3   7  -3   31.60    6.30
   3   7   3   43.20    6.20
  -3   7  -3   35.20    5.40
   4  -7   3   -2.70    4.30
   4  -7   3   -1.10    3.10
  -4  -7  -3    3.80    4.10
  -4  -7  -3   -0.70    4.40
   4   7   3   -0.40    3.50
   4   7   3   -0.40    4.30
  -4   7  -3   -1.40    3.40
   4   7   3    0.40    4.20
  -4   7  -3    5.10    3.40
  -4   7  -3    0.90    4.40
   5  -7   3   23.50    5.60
  -5  -7  -3   29.10    5.20
   5  -7   3   33.50    5.90
  -5  -7  -3   31.00    5.60
  -5  -7  -3   30.70    4.80
   5   7   3   25.20    5.10
  -5   7  -3   28.10    4.20
  -5   7  -3   32.30    5.80
   5   7   3   29.50    5.10
  -6  -7  -3  181.98   10.80
   6  -7   3  193.38    8.30
  -6  -7  -3  215.78    9.70
  -6  -7  -3  197.18    9.30
   6   7   3  190.08   10.00
  -6   7  -3  205.08    7.30
  -6   7  -3  196.58   11.10
  -7  -7  -3   58.69    9.30
  -7  -7  -3   50.69    9.90
   7  -7   3   54.89    7.80
  -7  -7  -3   66.39    8.90
   7   7   3   61.89    8.80
  -7   7  -3   55.39    9.70
  -8  -7  -3    5.20    6.00
  -8  -7  -3   12.10    6.40
   8  -7   3   15.70    5.40
  -8   7  -3   -0.10    7.30
  -9  -7  -3  393.46   14.20
  -9  -7  -3  399.96   15.30
  -9  -7  -3  392.56   16.10
  -9   7  -3  387.46   17.10
 -10  -7  -3   34.70    9.10
 -10  -7  -3   12.70    8.80
 -10  -7  -3   42.60    7.90
 -10   7  -3   24.00    9.60
 -11  -7  -3   16.00    9.80
 -11  -7  -3  -17.00    8.50
 -11   7  -3    1.30   10.60
 -11  -8   3  -19.50    8.90
 -11  -8   3   -6.70    9.30
 -11   8   3    6.40    9.50
  11   8  -3   17.10    8.90
 -10  -8   3   26.90    9.30
 -10  -8   3   44.80    9.10
 -10   8   3   19.40    9.20
  10   8  -3   41.70    8.60
  -9  -8   3   38.50    8.60
  -9  -8   3   29.20    8.20
  -9   8   3   28.60    9.10
   9   8  -3   45.40    9.40
  -8  -8   3   -7.10    7.00
  -8   8   3    7.30   13.70
   8   8  -3    5.90    6.70
  -7  -8   3  622.34   17.60
  -7  -8   3  625.44   17.00
   7  -8  -3  618.24   14.00
   7   8  -3  651.23   17.60
  -7   8   3  629.94   18.10
   6  -8  -3   67.09    7.30
  -6  -8   3   88.19   10.40
   6  -8  -3   81.29    8.60
  -6  -8   3   79.79    9.60
  -6   8   3   65.09    9.30
   6   8  -3   93.79    8.90
   5  -8  -3   36.40    6.70
  -5  -8   3   36.10    6.00
  -5  -8   3   59.49    8.20
   5  -8  -3   49.20    7.20
   5   8  -3   47.90    7.80
  -5   8   3   39.00    7.40
   5   8  -3   51.49    8.50
   4  -8  -3  104.19    6.30
   4  -8  -3  109.29    4.70
  -4  -8   3  139.89    8.30
   4  -8  -3  113.39    4.50
   4  -8  -3  122.29    7.30
   4   8  -3  109.89    7.90
  -4   8   3  111.49    7.30
   4   8  -3  104.59    8.10
   4   8  -3  116.29    8.80
   3  -8  -3   -4.60    3.50
  -3  -8   3   -1.00    4.10
   3  -8  -3    2.00    3.80
   3  -8  -3    3.70    2.70
   3  -8  -3    3.40    2.70
   3  -8  -3    3.40    2.50
   3  -8  -3   -4.60    2.40
  -3   8   3   -1.90    2.40
   3   8  -3   -3.40    4.00
   3   8  -3   -1.00    4.20
   3   8  -3    1.20    3.90
   3   8  -3   -3.70    3.70
  -3   8   3   -2.30    3.60
   2  -8  -3    1.00    3.80
   2  -8  -3    2.40    3.90
   2  -8  -3    1.20    2.10
   2  -8  -3    4.60    3.00
   2  -8  -3    2.60    2.50
  -2  -8   3    1.30    4.00
  -2   8   3    3.50    2.50
   2   8  -3    5.10    4.10
   2   8  -3    7.80    4.00
   2   8  -3    0.80    3.60
   2   8  -3    1.40    3.70
  -2   8   3    2.30    3.90
   1  -8  -3 1329.97   21.30
   1  -8  -3 1337.07   21.30
  -1  -8   3 1335.27   23.30
   1  -8  -3 1306.87   24.10
   1  -8  -3 1324.47   23.60
   1   8  -3 1272.27   23.90
  -1   8   3 1329.37   22.50
   1   8  -3 1313.87   23.80
   1   8  -3 1341.67   23.90
   1   8  -3 1323.67   24.40
   0  -8   3  238.58    8.40
   0  -8  -3  232.38    8.80
   0  -8  -3  233.68    6.20
   0  -8  -3  239.58    8.80
   0   8  -3  248.18   12.30
   0   8  -3  232.68    8.30
   0   8  -3  240.58    8.50
   0   8   3  246.88    7.80
   0   8  -3  240.48    8.30
   0   8   3  234.38    6.10
   0   8  -3  245.08    8.70
   1  -8   3   87.49    6.40
  -1  -8  -3   92.49    4.70
  -1  -8  -3   63.39    7.50
   1  -8   3  100.79    6.30
  -1  -8  -3   89.89    7.10
  -1   8  -3   99.59   10.00
   1   8   3   95.19    4.70
  -1   8  -3   84.69    6.70
   1   8   3   79.39    6.80
  -1   8  -3   78.99    6.30
   1   8   3   83.99    6.50
   2  -8   3   -0.50    3.30
   2  -8   3    2.40    3.60
  -2  -8  -3    5.50    3.10
  -2  -8  -3    4.30    4.30
  -2  -8  -3   -7.00    3.80
   2   8   3   -0.20    4.10
   2   8   3    0.00    3.80
  -2   8  -3    4.20    3.80
  -2   8  -3    6.40    3.70
   2   8   3   -0.20    2.60
  -2   8  -3    7.30    4.30
  -3  -8  -3   73.69    7.40
  -3  -8  -3   63.09    7.20
   3  -8   3   62.89    7.60
   3  -8   3   63.89    5.70
  -3   8  -3   65.39    6.10
   3   8   3   61.69    5.50
   3   8   3   81.09    7.60
  -3   8  -3   61.29    6.80
   3   8   3   62.29    7.20
  -3   8  -3   52.29    6.20
   4  -8   3   57.69    8.60
   4  -8   3   79.99    6.50
  -4  -8  -3   81.89    8.10
  -4  -8  -3   79.39    8.30
   4   8   3   78.69    8.30
  -4   8  -3   69.19    7.80
  -4   8  -3   82.89    6.40
   4   8   3   64.69    6.80
  -4   8  -3   84.69    6.50
  -5  -8  -3   -8.10    5.50
  -5  -8  -3    1.40    4.20
   5  -8   3    8.60    3.90
   5  -8   3    0.70    4.10
  -5  -8  -3   -2.70    5.30
  -5   8  -3    4.50    3.80
   5   8   3    0.40    4.70
   5   8   3    3.70    5.20
  -5   8  -3    2.20    3.90
  -5   8  -3   -9.60    5.10
  -6  -8  -3  717.53   19.40
  -6  -8  -3  760.72   16.20
  -6  -8  -3  756.32   18.20
   6  -8   3  746.43   15.70
  -6   8  -3  724.43   20.70
  -6   8  -3  757.02   15.00
   6   8   3  759.32   18.20
   7  -8   3   49.50    8.20
  -7  -8  -3   70.89   10.00
  -7  -8  -3   48.40    9.20
  -7  -8  -3   64.49   13.90
  -7   8  -3   65.29   10.60
   7   8   3   73.49    9.90
  -7   8  -3   71.29    6.50
  -8  -8  -3   -7.70    7.00
  -8  -8  -3   -0.90    6.60
  -8  -8  -3    7.40    6.50
   8  -8   3   -3.60    5.40
  -8   8  -3    3.70    7.60
  -9  -8  -3   -6.20    7.80
  -9  -8  -3    5.20    7.10
  -9  -8  -3   -1.10    7.60
  -9   8  -3    2.40    8.10
 -10  -8  -3   -1.80    8.50
 -10  -8  -3   -3.60    8.00
 -10  -8  -3   10.30    9.00
 -10   8  -3   -1.50    9.40
 -11  -8  -3   15.00    9.50
 -11  -9   3   15.70   10.40
 -11  -9   3   26.50    9.50
  11   9  -3   24.30    9.10
 -10  -9   3    6.90    9.30
 -10  -9   3   12.30    8.90
 -10   9   3  -17.90    8.10
  10   9  -3   -9.00    7.70
  -9  -9   3    4.20    7.70
  -9  -9   3    1.10    8.10
   9   9  -3    1.40    7.30
  -9   9   3    0.40    8.10
  -8  -9   3   22.90    7.50
  -8  -9   3   19.00    7.80
   8   9  -3   13.00    7.10
  -8   9   3   20.30    7.90
  -7  -9   3    2.60    6.50
   7  -9  -3    7.30    5.00
  -7  -9   3   25.50    9.80
   7   9  -3    8.30    7.90
  -7   9   3    9.40    6.60
  -6  -9   3 1399.96   26.90
   6  -9  -3 1334.07   26.00
   6  -9  -3 1390.56   25.00
  -6  -9   3 1367.26   28.30
   6   9  -3 1397.66   27.80
  -6   9   3 1385.46   27.50
  -5  -9   3  324.67   13.70
   5  -9  -3  349.47   10.80
  -5  -9   3  345.57   12.00
   5  -9  -3  339.27   10.70
   5  -9  -3  356.36    7.70
   5  -9  -3  337.97    7.60
  -5   9   3  353.26   12.10
   5   9  -3  337.07   12.60
   5   9  -3  339.07   13.80
   4  -9  -3    1.40    3.60
   4  -9  -3   10.40    4.50
   4  -9  -3    0.50    2.80
   4  -9  -3   -2.10    3.80
   4  -9  -3    0.60    2.70
  -4  -9   3   -0.30    4.90
   4   9  -3   -3.10    4.80
   4   9  -3   14.30    5.30
  -4   9   3   -7.30    3.90
   3  -9  -3   47.90    4.90
   3  -9  -3   44.00    6.60
  -3  -9   3   54.19    7.30
   3  -9  -3   31.70    5.30
   3  -9  -3   35.60    4.90
   3  -9  -3   54.69    5.30
   3  -9  -3   38.80    5.30
  -3   9   3   54.29    6.30
   3   9  -3   45.10    7.50
   3   9  -3   40.20    6.40
  -3   9   3   36.90    4.50
   3   9  -3   42.60    7.30
  -2  -9   3   18.10    4.40
   2  -9  -3   12.10    2.80
   2  -9  -3   15.80    4.50
   2  -9  -3    9.30    4.20
   2  -9  -3   15.10    2.80
  -2   9   3    9.40    3.10
   2   9  -3    8.70    4.60
   2   9  -3    6.20    4.60
  -2   9   3   10.60    3.80
   2   9  -3    9.50    4.20
   2   9  -3    3.90    4.20
   1  -9  -3  566.14   13.90
   1  -9  -3  580.64   11.10
   1  -9  -3  581.34   10.90
  -1  -9   3  582.84   13.20
   1  -9  -3  581.14   13.90
   1   9  -3  586.94   14.30
   1   9  -3  562.04   13.60
   1   9  -3  552.54   13.90
  -1   9   3  581.14   12.50
   1   9  -3  571.64   14.00
   0  -9  -3  448.96    9.40
   0  -9  -3  443.06   12.30
   0  -9   3  442.36   11.80
   0  -9  -3  452.25   12.50
   0   9  -3  446.16   11.70
   0   9  -3  463.65   18.20
   0   9   3  438.16   11.20
   0   9  -3  444.16   11.40
   0   9  -3  444.86   11.90
   0   9   3  438.26    9.20
   0   9  -3  445.26   12.30
  -1  -9  -3   71.69    7.50
  -1  -9  -3   77.49    5.30
   1  -9   3   81.89    6.80
   1  -9   3   73.49    7.20
  -1  -9  -3   68.79    7.40
   1   9   3   61.39    7.00
  -1   9  -3   67.09    7.00
   1   9   3   81.09    4.90
   1   9   3   66.29    7.20
  -1   9  -3   78.59    6.90
  -1   9  -3   85.29    6.90
   2  -9   3  181.38    8.90
   2  -9   3  183.28    8.20
  -2  -9  -3  191.88    9.30
  -2  -9  -3  173.58    9.30
   2   9   3  187.88    9.20
  -2   9  -3  185.98    8.20
   2   9   3  192.48    7.00
  -2   9  -3  202.78    8.50
  -2   9  -3  179.08    8.60
   2   9   3  179.88   14.00
  -3  -9  -3   12.70    5.00
   3  -9   3    8.60    4.80
  -3  -9  -3   13.70    5.30
   3  -9   3    7.70    3.90
   3   9   3    7.70    5.00
  -3   9  -3    6.20    4.00
  -3   9  -3    5.40    3.90
   3   9   3    5.10    3.50
  -3   9  -3    7.90    5.20
  -4  -9  -3   68.89   10.50
   4  -9   3   74.69    7.10
   4  -9   3   86.99    9.80
  -4  -9  -3   70.69    9.20
   4   9   3   87.49    7.70
   4   9   3   87.49    8.70
  -4   9  -3   86.49    6.70
  -4   9  -3   99.79    9.40
  -4   9  -3   84.39    6.90
  -5  -9  -3  429.06   14.70
  -5  -9  -3  421.56   11.30
   5  -9   3  433.26   11.60
   5  -9   3  431.06   11.20
  -5  -9  -3  430.76   13.80
  -5   9  -3  432.26   11.40
  -5   9  -3  417.16   10.90
  -5   9  -3  420.86   14.80
   5   9   3  407.86   13.70
   5   9   3  416.76   13.10
   6  -9   3    3.70    4.60
   6  -9   3   -5.30    4.40
  -6  -9  -3    3.30    8.10
  -6  -9  -3   -2.10    5.70
  -6  -9  -3    4.30    5.00
  -6   9  -3    0.40    8.10
   6   9   3   -5.30    6.10
  -6   9  -3   -1.10    4.40
  -7  -9  -3   57.39   11.10
  -7  -9  -3   69.49    9.10
   7  -9   3   68.29    8.50
  -7  -9  -3   64.19   10.70
  -7   9  -3   44.00    8.40
   7   9   3   84.29   10.90
  -7   9  -3   58.69    6.80
   8  -9   3  -11.20    8.50
  -8  -9  -3    5.80    7.40
  -8  -9  -3   14.70    6.50
  -8  -9  -3    0.00    7.20
  -8   9  -3  -10.70    8.80
  -9  -9  -3   50.89    8.30
  -9  -9  -3   60.19   12.60
  -9  -9  -3   51.99    8.90
  -9   9  -3   82.39   13.10
 -10  -9  -3    5.40    8.90
 -10  -9  -3    7.90    8.90
 -10  -9  -3   21.80    8.70
 -10   9  -3   -4.80    9.10
 -10 -10   3  107.99   15.30
 -10 -10   3  111.09   15.40
 -10  10   3  124.19   14.90
  10  10  -3  124.39   14.30
  -9 -10   3    3.20    8.40
  -9 -10   3    8.30    8.70
   9  10  -3   10.70    8.40
  -9  10   3    2.10    8.20
  -8 -10   3    2.10    7.80
  -8 -10   3    4.30    7.90
  -8  10   3    4.70    7.90
   8  10  -3   -5.00    6.80
   7 -10  -3  234.78   10.20
  -7 -10   3  240.38   13.30
  -7 -10   3  239.78   13.60
   7  10  -3  200.88   12.80
  -7  10   3  225.98   20.50
   6 -10  -3    7.20    5.30
   6 -10  -3    4.70    5.80
  -6 -10   3    4.80    6.30
  -6 -10   3    3.10    8.50
   6  10  -3   12.00    7.20
  -6  10   3   12.00    6.30
   5 -10  -3   16.20    3.20
  -5 -10   3   -0.20    6.80
   5 -10  -3    5.70    3.30
  -5 -10   3    1.60    5.70
   5 -10  -3    9.70    5.20
   5 -10  -3   -4.60    4.30
   5 -10  -3    0.40    4.70
  -5  10   3    6.10    5.40
   5  10  -3    1.50    6.00
   5  10  -3    9.80    6.50
   4 -10  -3  220.08   10.10
   4 -10  -3  220.38    8.90
  -4 -10   3  218.28   10.10
   4 -10  -3  225.28    7.80
   4 -10  -3  225.68    7.20
  -4 -10   3  199.88   11.50
   4 -10  -3  208.58    8.60
   4  10  -3  216.68   11.50
  -4  10   3  215.88    9.20
   4  10  -3  216.18   11.20
   3 -10  -3  129.79    6.50
   3 -10  -3  132.99    6.60
   3 -10  -3  138.89    7.90
   3 -10  -3  133.29    8.30
  -3 -10   3  123.99    8.50
   3 -10  -3  138.19    8.10
   3  10  -3  116.89    9.50
   3  10  -3  125.99    9.60
   3  10  -3  146.39    9.70
  -3  10   3  132.39    7.50
  -3  10   3  124.99    6.10
   2 -10  -3  308.67    8.40
   2 -10  -3  305.67   10.80
   2 -10  -3  325.97   11.10
  -2 -10   3  321.37   10.30
   2 -10  -3  323.57    8.30
   2  10  -3  314.07   11.40
  -2  10   3  321.37    8.90
  -2  10   3  312.97    9.30
   2  10  -3  311.47   11.10
   2  10  -3  308.47   11.60
   1 -10  -3  232.18   10.00
  -1 -10   3  214.18    9.30
   1 -10  -3  231.08    7.00
   1 -10  -3  223.68    9.80
   1 -10  -3  214.08    6.90
   1  10  -3  216.78   10.00
  -1  10   3  227.88    8.10
   1  10  -3  228.48   10.00
   1  10  -3  220.88    9.80
   0 -10  -3  275.97    7.90
   0 -10  -3  286.07   10.80
   0 -10   3  289.07    9.90
   0 -10   3  289.97   10.70
   0 -10  -3  277.47   11.00
   0  10   3  276.97    7.40
   0  10  -3  273.47   12.40
   0  10   3  293.17    9.70
   0  10  -3  280.37    9.50
   0  10  -3  280.57   10.70
   0  10  -3  293.47   10.50
   0  10  -3  260.67   10.10
  -1 -10  -3  424.16   13.00
   1 -10   3  453.35   12.30
  -1 -10  -3  416.26   13.20
  -1 -10  -3  432.96   10.40
   1 -10   3  442.06   12.50
  -1  10  -3  423.26   12.10
   1  10   3  421.66    9.90
  -1  10  -3  443.46   12.10
  -1  10  -3  434.56   17.60
   1  10   3  470.35   13.10
  -2 -10  -3    8.80    5.50
  -2 -10  -3   17.80    5.90
   2 -10   3    5.80    4.40
   2 -10   3   12.50    4.90
  -2  10  -3   15.70    4.70
  -2  10  -3    4.70    4.30
   2  10   3   12.20    3.30
  -2  10  -3   13.40    4.60
   2  10   3   20.50    5.60
  -3 -10  -3   13.30    5.80
  -3 -10  -3   18.10    6.20
   3 -10   3   16.50    5.80
   3 -10   3   16.00    4.70
  -3  10  -3   14.50    4.70
  -3  10  -3   18.00    4.80
  -3  10  -3   16.70    5.40
   3  10   3   12.90    4.00
   3  10   3   10.50    5.80
  -4 -10  -3  479.65   15.60
  -4 -10  -3  502.75   15.20
   4 -10   3  495.65   13.00
  -4  10  -3  519.65   13.10
  -4  10  -3  493.05   14.70
   4  10   3  495.05   13.50
  -4  10  -3  529.65   12.90
   4  10   3  509.75   15.30
  -5 -10  -3  272.97    9.70
  -5 -10  -3  275.57   13.30
  -5 -10  -3  259.07   12.50
   5 -10   3  276.47   10.20
   5 -10   3  274.87   10.50
  -5  10  -3  261.87    9.80
  -5  10  -3  272.17   13.40
   5  10   3  252.87   12.30
  -5  10  -3  289.47    9.80
   6 -10   3  269.17   10.00
   6 -10   3  281.27   11.00
  -6 -10  -3  240.48   15.90
  -6 -10  -3  266.97   14.50
  -6 -10  -3  278.07   10.40
   6  10   3  259.37   16.10
  -6  10  -3  254.97   17.30
  -6  10  -3  270.17   10.00
  -7 -10  -3   14.70    7.70
  -7 -10  -3   31.30    6.10
   7 -10   3   13.30    5.80
  -7 -10  -3   10.70    7.40
   7  10   3   28.60    7.30
  -7  10  -3   33.90    8.70
  -8 -10  -3   10.50    6.60
  -8 -10  -3    8.70    8.30
  -8 -10  -3    0.50    7.60
  -8  10  -3    3.20    8.60
  -9 -10  -3   23.70    9.20
  -9 -10  -3   15.60   10.50
  -9 -10  -3   33.60    8.70
  -9  10  -3   25.70    9.40
 -10 -10  -3   -1.60    8.50
 -10 -10  -3  -15.30    9.30
 -10  10  -3   -6.80    9.80
 -10 -11   3  100.99   15.20
 -10 -11   3  111.89   16.50
  10  11  -3  112.69   15.10
 -10  11   3   95.39   14.80
  -9 -11   3    2.20    8.80
  -9 -11   3   14.10    9.40
   9  11  -3  -12.70    7.40
  -9  11   3    3.20    8.30
  -8 -11   3  -10.60    9.20
  -8 -11   3    9.70    8.70
  -8  11   3    9.30    8.30
   8  11  -3  -10.40    7.80
   7 -11  -3   17.00    6.00
  -7 -11   3   17.90    7.40
  -7 -11   3    3.60    7.70
  -7  11   3    3.00    7.40
   7  11  -3   13.70    7.50
   6 -11  -3  120.79   11.40
  -6 -11   3  143.49   11.10
   6 -11  -3  128.89    9.70
  -6 -11   3  128.49   12.00
  -6  11   3  111.79   11.20
   6  11  -3  122.39   11.70
  -5 -11   3    3.10    5.70
   5 -11  -3    6.10    3.40
  -5 -11   3    2.40    6.70
   5 -11  -3    0.10    4.60
   5 -11  -3    3.80    4.00
   5 -11  -3    6.40    5.50
   5 -11  -3    0.10    5.00
   5  11  -3    4.70    6.30
  -5  11   3    4.90    5.30
   5  11  -3   -8.90    6.30
  -4 -11   3  373.86   12.40
   4 -11  -3  371.36   10.70
   4 -11  -3  369.46   12.50
  -4 -11   3  299.27   18.20
   4 -11  -3  370.36    9.80
   4 -11  -3  381.96   11.60
  -4  11   3  383.86   12.00
   4  11  -3  324.37   18.40
   3 -11  -3   21.00    5.80
   3 -11  -3   16.50    5.40
   3 -11  -3   13.10    3.90
   3 -11  -3   22.20    4.20
  -3 -11   3   23.30    5.40
  -3  11   3   11.10    4.60
  -3  11   3    8.60    3.80
   3  11  -3   21.10    6.10
   3  11  -3   17.70    6.20
   2 -11  -3   21.60    5.60
  -2 -11   3   28.10    5.30
   2 -11  -3   27.60    5.90
   2 -11  -3   35.00    6.10
   2 -11  -3   30.40    5.70
  -2  11   3   21.30    4.30
  -2  11   3   23.50    4.60
   2  11  -3   24.10    5.90
   2  11  -3   27.10    6.50
   2  11  -3   26.80    6.30
   1 -11  -3    4.70    5.70
   1 -11  -3   13.40    3.70
   1 -11  -3   15.00    3.50
   1 -11  -3    0.20    5.30
  -1 -11   3   16.10    5.10
   1  11  -3   11.20    5.60
  -1  11   3    7.90    4.40
   1  11  -3   12.50    5.20
   1  11  -3   13.30    5.90
   0 -11  -3  332.47    9.00
   0 -11   3  327.87   11.90
   0 -11  -3  345.87   12.20
   0 -11   3  334.77   11.50
   0 -11  -3  330.47   13.00
   0 -11  -3  325.67    9.30
   0  11  -3  328.97   12.50
   0  11  -3  330.07   11.80
   0  11  -3  327.47   11.00
   0  11   3  336.87   11.60
   0  11  -3  328.77   11.60
  -1 -11  -3   -6.70    5.50
   1 -11   3   -1.30    5.10
  -1 -11  -3   -8.90    5.60
  -1  11  -3    5.20    4.70
   1  11   3   -5.70    5.40
  -1  11  -3    2.80    5.00
   1  11   3    8.00    3.20
  -1  11  -3    7.10    9.10
   2 -11   3  111.19    9.20
   2 -11   3  100.39    9.80
  -2 -11  -3  115.79   10.30
  -2 -11  -3  124.99   10.00
  -2  11  -3  114.39    8.70
  -2  11  -3  115.09    8.40
   2  11   3  106.89    9.60
   2  11   3  104.19    7.00
  -2  11  -3  109.69    8.90
  -3 -11  -3   -7.80    6.00
   3 -11   3   -5.30    5.10
  -3 -11  -3   -1.10    6.20
   3  11   3    2.20    5.80
   3  11   3   -2.30    4.30
  -3  11  -3    9.20    5.00
  -3  11  -3   -7.10    4.90
  -3  11  -3    5.10    5.70
   4 -11   3   36.60    5.80
  -4 -11  -3   29.70    7.40
  -4 -11  -3   38.70    8.50
  -4  11  -3   43.30    5.80
  -4  11  -3   36.40    7.10
   4  11   3   36.70    5.90
   4  11   3   29.50    8.50
  -4  11  -3   49.10    7.90
  -5 -11  -3   78.69   12.50
   5 -11   3   70.19    8.30
  -5 -11  -3   67.69   10.90
   5 -11   3   71.19    9.50
  -5 -11  -3   61.19   10.50
  -5  11  -3   87.39   10.80
   5  11   3   67.29   10.50
  -5  11  -3   81.69    8.20
   6 -11   3    7.50    6.10
  -6 -11  -3   14.10    7.20
  -6 -11  -3   20.20    8.30
   6 -11   3   13.30    5.40
   6  11   3    9.70    7.20
  -6  11  -3   13.40    5.20
  -6  11  -3   18.90    7.50
  -7 -11  -3    0.90    7.50
  -7 -11  -3   -0.60    7.80
  -7  11  -3   11.20    8.60
   7  11   3   12.20    7.50
  -8 -11  -3  113.29   15.90
  -8 -11  -3   86.79   13.50
  -8  11  -3  135.29   14.40
  -9 -11  -3   -5.70    8.80
  -9 -11  -3   -1.70    8.80
  -9  11  -3  -21.00    9.10
  -9 -12   3   -8.80    9.40
  -9 -12   3    3.30   10.10
   9  12  -3    5.90    8.70
  -9  12   3  -18.40    8.90
  -8 -12   3    2.10   10.80
   8  12  -3   19.80    8.60
  -8  12   3   10.10    8.60
  -7 -12   3    3.20    8.00
   7 -12  -3   -2.50    6.20
  -7 -12   3   -5.10    7.80
   7  12  -3    6.40    7.80
  -7  12   3    1.40    7.50
  -6 -12   3    2.40    7.00
   6 -12  -3   -2.70    6.70
   6 -12  -3   -3.20    6.00
  -6 -12   3   14.80    7.70
   6  12  -3   18.80    7.70
  -6  12   3    7.20    7.00
  -5 -12   3   16.80    8.10
  -5 -12   3   21.00    6.60
   5 -12  -3   26.00    4.40
   5 -12  -3   31.70    5.90
   5 -12  -3   16.30    5.20
   5 -12  -3   20.80    6.60
  -5  12   3   27.80    6.70
   5  12  -3   17.50    7.30
  -4 -12   3  205.38   10.70
   4 -12  -3  203.28   11.40
  -4 -12   3  194.68   13.00
   4 -12  -3  200.38   10.00
   4 -12  -3  207.58    8.70
   4 -12  -3  198.78    9.40
  -4  12   3  206.28   10.40
   4  12  -3  194.98   12.30
   4  12  -3  187.28   12.50
   3 -12  -3   27.00    6.10
   3 -12  -3   38.30    7.10
   3 -12  -3   33.50    6.50
   3 -12  -3   39.40    7.70
  -3 -12   3   27.40    7.30
  -3 -12   3   37.60    6.00
   3  12  -3   25.70    7.00
   3  12  -3   41.40    7.40
  -3  12   3   38.40    5.60
   2 -12  -3  124.49   11.00
  -2 -12   3  106.99    9.00
   2 -12  -3  119.29    9.90
   2 -12  -3  122.09    7.20
  -2  12   3  118.19    8.60
  -2  12   3  124.49    8.00
   2  12  -3  103.69   17.90
   2  12  -3   89.39   18.20
   1 -12  -3   26.70    4.00
   1 -12  -3   32.50    7.00
  -1 -12   3   23.80    5.80
   1 -12  -3   24.60    6.80
  -1  12   3   21.50    4.30
  -1  12   3   29.40    5.50
   1  12  -3   22.90    6.80
   1  12  -3   15.60   10.40
   0 -12   3  503.05   14.10
   0 -12  -3  501.95   11.70
   0 -12  -3  495.75   16.20
   0 -12  -3  484.55   15.50
   0 -12   3  499.45   18.20
   0  12  -3  497.65   15.80
   0  12  -3  499.65   15.60
  -1 -12  -3   16.20   11.60
  -1 -12  -3   10.90    6.70
  -1  12  -3   25.40    6.20
  -1  12  -3   22.80    6.20
  -1  12  -3   14.70    5.20
   1  12   3   20.50    4.00
   1  12   3   20.50   11.40
  -2 -12  -3   46.60    7.60
   2  12   3   48.70    6.90
  -2  12  -3   45.70    9.30
  -2  12  -3   49.00    9.50
  -2  12  -3   55.09    9.20
   2  12   3   42.20    7.20
  -3 -12  -3  700.03   19.20
  -3 -12  -3  691.33   19.20
  -3  12  -3  718.13   18.20
  -3  12  -3  725.83   17.20
  -3  12  -3  684.03   17.10
   3  12   3  680.33   19.30
   3  12   3  706.13   16.20
  -4 -12  -3   96.49   11.70
  -4 -12  -3   97.19   11.40
  -4  12  -3  108.39    9.30
  -4  12  -3   92.89    9.50
  -4  12  -3  117.89   11.40
   4  12   3   84.19    9.40
   4  12   3  107.29   11.30
   5 -12   3  103.79    9.70
  -5 -12  -3   83.29   12.20
  -5 -12  -3  103.39   11.70
  -5  12  -3   98.99   12.30
  -5  12  -3  103.09    9.40
   5  12   3  115.09   11.70
  -6 -12  -3   64.19    9.50
  -6 -12  -3   63.19   11.10
   6 -12   3   48.00    8.80
   6 -12   3   68.89    9.40
  -6  12  -3   69.59   11.70
  -6  12  -3   57.99    9.30
   6  12   3   45.10    8.30
  -7 -12  -3   32.90    8.70
  -7 -12  -3   28.90   10.40
  -7  12  -3   28.10    8.70
  -8 -12  -3    1.60    9.00
  -8 -12  -3    5.50    9.10
  -8  12  -3   21.50    9.40
  -9 -12  -3   33.90   10.20
  -9 -12  -3   55.99   10.30
  -9  12  -3   28.80   10.80
  -8 -13   3   29.40    9.80
  -8 -13   3   19.70    9.40
  -8  13   3    7.20    9.40
   8  13  -3   24.70    9.10
  -7 -13   3   19.10    8.70
   7 -13  -3   40.00    7.80
  -7  13   3   23.90    8.90
   7  13  -3   24.30    8.40
  -6 -13   3   -3.10    8.20
   6 -13  -3   -4.20    6.90
  -6 -13   3   -5.40    7.20
   6  13  -3    2.60    8.10
  -6  13   3    1.50   13.20
  -5 -13   3   -5.90    7.70
   5 -13  -3    0.10    5.50
   5 -13  -3  -11.80    6.70
   5 -13  -3    6.60    6.00
  -5 -13   3    9.10    6.60
  -5  13   3    5.30    6.70
   5  13  -3   -1.10    6.90
   4 -13  -3  132.09    9.50
  -4 -13   3  122.39   10.40
  -4 -13   3   99.99   13.40
   4 -13  -3  135.99    9.30
   4 -13  -3  113.19   11.10
   4 -13  -3  110.29   10.00
  -4  13   3  113.89   10.10
   4  13  -3  115.19   11.80
   3 -13  -3  131.39    8.60
   3 -13  -3  151.18   12.90
  -3 -13   3  125.99   10.00
   3 -13  -3  137.09   10.40
   3 -13  -3  143.39   10.40
  -3 -13   3  126.49   12.70
  -3  13   3  130.29    9.20
   3  13  -3  143.89   11.90
   3  13  -3  106.89   12.30
   2 -13  -3   41.60   13.40
   2 -13  -3   57.29    7.30
   2 -13  -3   58.49   10.20
  -2 -13   3   40.50    8.10
  -2 -13   3   61.09    8.90
   2  13  -3   43.50    7.80
  -2  13   3   54.89    7.80
   2  13  -3   62.49   10.80
   1 -13  -3   56.19   10.30
   1 -13  -3   56.39   10.00
   1 -13  -3   70.59    7.20
  -1 -13   3   71.99    9.00
   1 -13  -3   64.89    7.90
   1  13  -3   77.49   11.40
   1  13  -3   49.10    8.00
  -1  13   3   54.19    7.10
   0 -13  -3   98.09    7.90
   0 -13   3   99.49    9.70
   0 -13  -3   97.39   10.90
   0 -13  -3  109.89   11.30
   0  13  -3  106.99   10.40
  -1 -13  -3  275.07   13.60
  -1 -13  -3  300.07   14.30
  -1  13  -3  271.17   15.50
  -1  13  -3  272.27   13.40
   1  13   3  255.37    9.50
  -1  13  -3  267.07   11.60
  -2 -13  -3    4.90    7.00
  -2 -13  -3   -4.40    6.50
   2  13   3    6.30    4.50
  -2  13  -3    0.50    5.90
   2  13   3   -7.20    6.30
  -2  13  -3    1.20    6.50
  -2  13  -3   -2.90    6.10
  -3 -13  -3   15.50    7.70
  -3 -13  -3    2.90    7.50
  -3  13  -3   12.90    6.70
  -3  13  -3   19.00    6.80
   3  13   3    6.40    6.90
   3  13   3    5.10    5.10
  -3  13  -3    3.50    6.30
  -4 -13  -3   78.69   12.10
   4 -13   3   99.69   10.90
  -4 -13  -3   88.19   12.00
  -4  13  -3   83.39   10.80
   4  13   3   82.89   11.90
  -4  13  -3   88.99   10.90
   5 -13   3  118.39   11.50
  -5 -13  -3  109.29   14.30
  -5 -13  -3  100.49   12.80
  -5  13  -3  102.69    9.90
   5  13   3  113.09   13.30
  -5  13  -3   91.49   13.00
  -6 -13  -3   27.20    9.00
   6 -13   3   40.60    7.70
  -6 -13  -3   38.30    9.10
   6  13   3   40.40    8.50
  -6  13  -3   38.00    9.50
  -6  13  -3   28.50    9.00
  -7 -13  -3   -3.60    8.30
  -7 -13  -3   23.70    9.10
  -7  13  -3   11.60    8.60
  -8 -13  -3   -3.50    9.60
  -8 -13  -3   22.50    9.30
  -8  13  -3   -1.40    9.90
  -8 -14   3   35.50   10.50
  -8  14   3   11.80   10.00
   8  14  -3   -1.70    9.40
  -7 -14   3  -12.30    8.80
  -7  14   3   17.60    9.30
   7  14  -3  -11.70    8.70
  -6 -14   3   55.19   10.20
   6 -14  -3   58.99   10.60
  -6 -14   3   63.99    9.30
   6  14  -3   48.80    9.50
  -6  14   3   81.99   13.00
   5 -14  -3   25.50    8.00
  -5 -14   3   22.40    8.70
   5 -14  -3   17.60    6.70
  -5 -14   3   33.40    7.40
  -5  14   3   18.00    7.30
   5  14  -3   17.00    8.30
  -4 -14   3  108.69   11.10
   4 -14  -3  100.49   11.60
   4 -14  -3  110.89   11.50
  -4 -14   3   90.89   12.80
  -4  14   3  117.99   10.70
   4  14  -3   92.89   12.50
  -3 -14   3   -4.40    6.20
   3 -14  -3    4.40    6.90
   3 -14  -3   10.00    7.10
  -3 -14   3   16.80    8.60
   3  14  -3   -6.70    6.90
   3  14  -3   -2.10    7.50
  -3  14   3   13.80    5.70
   2 -14  -3   46.90    7.90
  -2 -14   3   46.70    9.70
  -2 -14   3   25.20    8.40
   2 -14  -3   45.50    8.00
   2  14  -3   25.90    8.10
   2  14  -3   31.90    8.20
  -2  14   3   48.40    8.20
  -1 -14   3    6.60    7.30
   1 -14  -3    6.60    4.50
  -1 -14   3    2.80    6.20
   1 -14  -3    3.20    6.90
   1 -14  -3   -9.60    6.50
   1  14  -3   -3.30    7.50
   1  14  -3  -10.90    6.60
   0 -14   3   31.10    6.90
   0 -14   3   28.10    8.20
   0 -14  -3   38.90    8.10
   0 -14  -3   46.50    8.30
   0 -14  -3   45.90    8.20
   0  14  -3   34.70    7.80
   0  14  -3   31.10    7.90
   1 -14   3   85.99   10.90
  -1 -14  -3   95.79   11.80
  -1 -14  -3  101.29   12.20
  -1  14  -3   74.99   10.30
  -1  14  -3   90.99   11.10
  -1  14  -3   68.39   11.70
   1  14   3   83.79    8.10
  -2 -14  -3  196.48   13.70
  -2 -14  -3  179.78   13.40
  -2  14  -3  172.58   12.80
  -2  14  -3  190.08   11.60
  -2  14  -3  189.28   19.40
   2  14   3  192.98   10.00
  -3 -14  -3   74.99   12.60
  -3 -14  -3  114.09   13.60
  -3  14  -3  117.59   11.90
   3  14   3  106.39    9.50
  -3  14  -3   95.09   13.10
  -3  14  -3  106.99   12.20
  -4 -14  -3   65.49   12.30
   4 -14   3   49.40    9.10
  -4 -14  -3   47.10    9.00
   4  14   3   46.50    8.80
  -4  14  -3   56.29   10.70
  -4  14  -3   84.39   12.10
  -4  14  -3   37.20    7.80
  -5 -14  -3   26.00    9.50
   5 -14   3   19.10    7.70
   5 -14   3   29.20    8.00
  -5 -14  -3   25.00    9.50
  -5  14  -3   27.30    8.30
  -5  14  -3   16.90    7.10
  -6 -14  -3  165.38   14.60
  -6 -14  -3  159.48   15.30
  -6  14  -3  139.69   15.40
  -7 -14  -3   53.39   10.10
  -7 -14  -3   53.59   11.00
  -7  14  -3   78.09   15.70
  -7 -15   3   24.70   10.70
  -7  15   3   36.10    9.80
   7  15  -3   25.00   10.40
  -6 -15   3   18.00    9.50
   6 -15  -3    2.40    7.90
   6  15  -3   13.60    9.60
  -6  15   3   12.90    8.30
   5 -15  -3   90.99   13.80
  -5 -15   3   46.20   10.10
  -5  15   3   78.99   12.40
   5  15  -3   56.69    9.90
  -4 -15   3   11.30    9.00
   4 -15  -3   18.50    7.80
   4 -15  -3   20.70    8.10
  -4  15   3   26.60    7.30
   4  15  -3   25.00    8.80
   3 -15  -3   16.30   13.60
  -3 -15   3  -10.10    7.70
   3 -15  -3    2.30    7.70
  -3 -15   3   18.10    6.90
   3  15  -3   11.30    8.30
  -3  15   3    3.40    8.80
   2 -15  -3    1.20    7.80
   2 -15  -3    8.80    7.70
  -2 -15   3    5.80    8.00
  -2 -15   3   11.90    6.70
   2  15  -3   -8.00    7.70
   2  15  -3    1.90    8.90
   1 -15  -3    2.00    7.40
  -1 -15   3   -6.60    7.70
   1 -15  -3    9.50    7.80
  -1 -15   3   -8.80    6.70
   1  15  -3    2.10    8.00
   1  15  -3    4.30    8.10
   0 -15  -3   27.20    8.30
   0 -15  -3    6.20    7.90
   0 -15   3   17.60    7.10
   0 -15   3   16.50    7.90
   0  15  -3   23.90    8.40
   0  15  -3    9.70    7.90
   1 -15   3  168.88   14.00
  -1 -15  -3  188.98   13.80
   1 -15   3  198.28   13.10
  -1 -15  -3  191.68   14.00
  -1  15  -3  179.08   13.10
  -1  15  -3  211.98   14.60
  -2 -15  -3   29.70    8.50
  -2 -15  -3   32.90    9.00
   2 -15   3   45.10    8.40
  -2  15  -3   35.20    7.80
  -2  15  -3   18.40    8.50
  -2  15  -3   36.70    8.30
   3 -15   3   11.60    7.40
  -3 -15  -3   23.60    8.30
  -3 -15  -3    9.60    8.80
   3 -15   3   13.20    7.80
  -3  15  -3   12.80    7.90
  -3  15  -3    7.60    7.60
  -3  15  -3   24.10    8.10
  -4 -15  -3   49.70    9.90
   4 -15   3   81.79   12.00
  -4 -15  -3   51.19    9.70
   4 -15   3  110.39   13.30
  -4  15  -3   72.79   12.50
  -4  15  -3   59.79    9.20
  -5 -15  -3   17.00    9.10
   5 -15   3   13.10   10.10
  -5 -15  -3   14.60    9.20
   5 -15   3   18.50    8.00
  -5  15  -3    8.80    8.80
  -5  15  -3   21.80    8.30
  -6 -15  -3    9.60    9.20
  -6 -15  -3   12.80   10.00
  -6  15  -3  -10.50    8.90
   5 -16  -3   -0.80    8.70
  -5 -16   3   -0.70    9.50
   5  16  -3   18.20    9.50
  -4 -16   3    6.50    8.80
   4 -16  -3   19.70    8.40
   4 -16  -3   -2.20    7.70
   4  16  -3    2.20    8.40
   3 -16  -3   11.60    8.40
  -3 -16   3    7.00    9.00
   3 -16  -3   19.10    8.00
   3  16  -3   12.90    8.90
   2 -16  -3    1.50    8.10
   2 -16  -3   -1.40    7.40
  -2 -16   3   -2.90    8.30
   2  16  -3    5.10    8.30
  -1 -16   3    5.10    7.70
  -1 -16   3    9.80    8.90
   1 -16  -3   -6.60    8.10
   1 -16  -3    2.00    7.90
   1  16  -3   -8.20    7.80
   0 -16  -3   24.10    8.60
   0 -16  -3   27.00    8.90
   0 -16   3   24.20    8.10
   0 -16   3   12.00    8.90
   0  16  -3   34.10    8.70
   0  16  -3   19.20    8.40
  -1 -16  -3   57.69    9.70
  -1 -16  -3   52.59    9.60
   1 -16   3   59.39   12.50
   1 -16   3   51.79    9.50
  -1  16  -3   67.99   13.90
  -1  16  -3   51.59    9.10
   2 -16   3   19.40   10.30
   2 -16   3    3.10    8.20
  -2 -16  -3   -1.70    8.30
  -2 -16  -3    8.20    9.20
  -2  16  -3   -4.70    8.20
  -2  16  -3    5.30   13.50
  -2  16  -3    0.30    8.40
   3 -16   3   33.50    8.60
  -3 -16  -3   22.50    9.40
   3 -16   3   22.90    8.90
  -3 -16  -3   18.10    9.20
  -3  16  -3   26.90    9.00
  -3  16  -3   28.10    9.00
  -3  16  -3   19.10    8.10
   4 -16   3   51.09    9.20
  -4 -16  -3   20.90   10.30
   4 -16   3   53.59    9.50
  -4 -16  -3   66.69   13.80
  -4  16  -3   71.59   10.70
  -5 -16  -3   10.00    9.50
   5 -16   3   19.90    8.60
  -5 -16  -3   13.10   10.10
  -5  16  -3    0.80    8.50
   4 -17  -3   17.20    9.50
  -4 -17   3   11.60   10.90
   4 -17  -3    2.70    8.20
   4  17  -3   33.10    9.90
   3 -17  -3  -12.90    8.90
  -3 -17   3   -2.70    9.70
   3 -17  -3   13.40    8.50
   3  17  -3   24.10    9.50
   2 -17  -3    3.50    9.30
   2 -17  -3    1.60    8.40
  -2 -17   3   10.90    9.40
   2  17  -3   12.60    8.90
   1 -17  -3   22.10    9.20
  -1 -17   3   24.20    9.70
   1 -17  -3   26.10    9.40
   1  17  -3   19.70    9.10
   0 -17  -3  159.68   16.50
   0 -17   3  150.88   14.50
   0 -17  -3  137.69   15.60
   0  17  -3  147.29   14.60
   1 -17   3   16.00    9.20
  -1 -17  -3  -10.00    9.20
  -1 -17  -3   -8.40    8.70
  -1  17  -3  -15.70    8.90
   2 -17   3   25.30    9.10
   2 -17   3    0.10    8.20
   2 -17   3    8.80    9.10
  -2 -17  -3   19.40   10.00
  -2 -17  -3    4.40    9.00
  -2  17  -3   25.30    9.40
  -2  17  -3   17.90    8.70
   3 -17   3   -8.20    8.50
  -3 -17  -3   -6.90    9.50
  -3 -17  -3    7.30    9.80
   3 -17   3  -18.40    8.70
  -3  17  -3   -6.20    8.30
  -3  17  -3   -6.50    8.60
 -12   0   4   18.90    9.70
 -11   0   4    4.10    8.30
  10   0  -4  380.06   12.10
 -10   0   4  367.16   17.10
   9   0  -4    1.10    4.20
  -9   0   4   -7.70    6.80
   9   0  -4    5.20    4.40
   8   0  -4   -0.70    4.00
   8   0  -4   -1.90    3.50
  -8   0   4   -2.40    6.00
   7   0  -4    0.30    6.00
   7   0  -4   -1.50    3.60
  -7   0   4  -12.30    4.80
   7   0  -4    1.60    2.80
   6   0  -4 2170.48   37.80
  -6   0   4 2214.18   38.30
   6   0  -4 2338.37   35.80
  -6   0   4 2256.97   35.30
   6   0  -4 2238.48   35.20
  -5   0   4    0.60    3.90
   5   0  -4   -3.60    3.30
  -5   0   4    1.70    2.10
   5   0  -4   -1.80    2.10
   4   0  -4 1146.89   20.40
  -4   0   4 1156.58   18.70
  -4   0   4 1141.19   20.70
   4   0  -4 1166.48   18.60
   3   0  -4    0.30    2.40
   3   0  -4    2.00    1.70
  -3   0   4   -0.20    3.30
  -3   0   4   -0.10    1.50
  -3   0   4    1.90    2.50
  -2   0   4 2403.06   36.40
  -2   0   4 2371.36   35.70
   2   0  -4 2313.37   36.40
  -2   0   4 2373.66   35.70
  -1   0   4    0.80    1.80
  -1   0   4    0.30    1.70
   1   0  -4    2.10    1.80
   1   0  -4   -0.60    1.60
  -1   0  -4   -0.10    2.10
   1   0   4    3.70    2.20
   1   0   4    2.90    2.20
  -1   0  -4    1.50    2.00
  -2   0  -4 1041.00   17.80
  -2   0  -4 1033.90   17.60
   2   0   4 1037.30   17.60
   2   0   4 1037.40   17.80
  -3   0  -4    4.60    3.20
  -3   0  -4    1.40    3.60
   3   0   4   -1.70    2.60
   3   0   4    1.50    2.60
  -3   0  -4   -0.20    2.70
  -4   0  -4  486.45   11.50
  -4   0  -4  516.25   11.00
   4   0   4  508.35   11.00
   4   0   4  504.75   11.80
  -5   0  -4   -2.50    3.90
   5   0   4    0.60    3.20
   5   0   4   -2.00    3.70
  -5   0  -4   -3.60    3.20
  -6   0  -4  216.88    9.60
   6   0   4  207.18    8.50
  -6   0  -4  207.88    7.70
   6   0   4  213.88   10.20
  -7   0  -4   -4.60    4.90
  -7   0  -4   -0.40    3.90
   7   0   4    4.90    5.00
  -8   0  -4  345.07   10.70
  -8   0  -4  342.27   13.90
  -9   0  -4   -7.20    6.80
  -9   0  -4   -7.10    4.90
 -10   0  -4  278.67   15.30
 -10   0  -4  287.17   11.20
 -11   0  -4    3.70    9.00
 -12   0  -4   93.79   16.40
 -12  -1   4   27.20   10.70
 -12   1   4   65.59   13.90
 -11  -1   4   33.60    8.90
 -11   1   4   16.00    8.80
 -10  -1   4   31.00    8.60
 -10  -1   4   25.50    5.30
  10  -1  -4   17.80    4.90
 -10   1   4   23.50    8.10
  10   1  -4   53.69   10.00
  10   1  -4   41.30    8.00
  -9  -1   4    2.10    7.30
   9  -1  -4    0.30    4.40
   9  -1  -4   -0.60    3.80
  -9  -1   4   -6.90    4.50
  -9   1   4   -3.80    6.70
   9   1  -4   -3.30    4.50
   9   1  -4   -2.90    4.70
   8  -1  -4   41.20    5.40
  -8  -1   4   35.10    6.60
  -8  -1   4   34.70    6.90
   8  -1  -4   34.90    6.50
   8   1  -4   44.90    6.70
  -8   1   4   26.50    6.70
   8   1  -4   34.00    6.70
  -7  -1   4  264.47   10.80
   7  -1  -4  270.97    7.40
   7  -1  -4  286.97    8.50
  -7  -1   4  274.37    8.40
   7  -1  -4  285.77   11.50
  -7   1   4  278.47    7.50
  -7   1   4  276.97   11.60
   7   1  -4  292.87    8.90
   7   1  -4  279.77    8.50
   6  -1  -4 1668.63   26.50
  -6  -1   4 1669.63   30.20
   6  -1  -4 1671.73   29.60
  -6   1   4 1696.53   30.20
   6   1  -4 1710.53   27.90
   6   1  -4 1676.93   30.10
   6   1  -4 1669.43   27.50
  -6   1   4 1668.43   26.50
  -5  -1   4  525.15   10.60
   5  -1  -4  535.75    9.60
   5  -1  -4  517.85   12.20
  -5  -1   4  542.85   12.80
   5   1  -4  542.05   11.40
  -5   1   4  534.15   12.80
   5   1  -4  548.05   10.70
  -5   1   4  534.35    9.60
   5   1  -4  520.45   12.60
   4  -1  -4   59.59    3.00
  -4  -1   4   60.49    3.90
  -4  -1   4   56.19    5.80
   4  -1  -4   64.69    5.10
  -4   1   4   48.20    6.50
   4   1  -4   63.29    4.00
  -4   1   4   50.49    5.60
  -4   1   4   58.49    2.80
   4   1  -4   55.99    5.20
  -3  -1   4 1502.85   24.70
  -3  -1   4 1443.76   24.30
  -3  -1   4 1453.15   23.30
   3  -1  -4 1451.15   23.90
   3   1  -4 1460.55   24.40
  -3   1   4 1473.75   23.90
  -3   1   4 1490.15   27.00
   3   1  -4 1476.95   23.30
  -3   1   4 1471.75   22.40
  -3   1   4 1475.55   22.40
   2  -1  -4  786.52   13.30
   2  -1  -4  782.32   12.40
  -2  -1   4  784.52   13.30
  -2  -1   4  781.22   13.20
  -2  -1   4  795.22   14.00
   2   1  -4  784.42   14.00
  -2   1   4  790.32   13.30
  -2   1   4  792.12   12.90
  -1  -1   4   49.00    3.50
   1  -1  -4   45.20    3.00
  -1  -1   4   50.19    3.70
   1  -1  -4   48.00    2.90
   1   1  -4   50.09    3.40
  -1   1   4   52.89    2.90
   1   1  -4   51.89    3.80
  -1   1   4   46.50    3.50
   0  -1  -4  723.13   12.10
   0  -1   4  717.23   12.30
   0  -1   4  694.13   12.40
   0   1  -4  729.13   12.30
   0   1   4  721.53   12.20
   0   1   4  736.93   11.70
   0   1   4  681.33   11.80
   0   1  -4  712.83   12.50
  -1  -1  -4   15.10    2.40
  -1  -1  -4   16.00    3.10
   1  -1   4   14.80    2.40
   1  -1   4   14.10    2.50
   1   1   4   13.30    2.20
   1   1   4   16.40    2.50
  -1   1  -4   17.70    3.40
  -1   1  -4   18.30    3.50
  -2  -1  -4   11.50    2.50
  -2  -1  -4   10.70    2.70
   2  -1   4   10.70    2.60
  -2   1  -4    9.70    2.40
   2   1   4   12.10    2.60
   2   1   4   13.30    2.50
  -2   1  -4   12.00    2.70
  -3  -1  -4    4.30    2.90
   3  -1   4    9.70    2.90
  -3  -1  -4    3.50    3.20
   3  -1   4    0.40    2.60
   3   1   4    5.60    2.80
  -3   1  -4    0.80    2.60
   3   1   4    3.50    2.60
  -3   1  -4    0.70    3.40
   4  -1   4  306.97    9.30
   4  -1   4  313.67    8.30
  -4  -1  -4  307.07    8.30
  -4  -1  -4  311.57    9.00
  -4   1  -4  302.97    9.20
   4   1   4  301.17    8.30
   4   1   4  310.67    9.20
  -5  -1  -4  926.61   18.20
   5  -1   4  917.61   17.20
  -5  -1  -4  916.11   17.30
   5  -1   4  900.31   18.70
   5   1   4  899.81   17.50
   5   1   4  901.31   18.60
  -5   1  -4  916.21   18.40
  -5   1  -4  908.31   16.80
   6  -1   4    7.50    3.80
  -6  -1  -4   18.50    4.80
   6  -1   4   10.90    4.80
  -6   1  -4   14.40    3.80
   6   1   4   10.40    4.30
  -6   1  -4   23.00    5.10
   6   1   4   21.30    5.00
  -7  -1  -4   83.89    8.70
  -7  -1  -4   90.89    7.40
   7  -1   4   90.39    8.00
   7   1   4  101.79    8.90
  -7   1  -4   82.29    6.90
  -7   1  -4   87.59    9.10
   8  -1   4   74.59   11.60
  -8  -1  -4   78.39   10.10
  -8  -1  -4   55.99    7.80
  -8   1  -4   72.29    7.20
  -8   1  -4   64.79   10.30
  -9  -1  -4    3.10    7.00
  -9  -1  -4   -3.30    4.80
  -9   1  -4   -8.70    6.80
  -9   1  -4   -6.30    4.60
 -10  -1  -4   53.59    9.20
 -10  -1  -4   67.49    9.20
 -10   1  -4   58.59   12.00
 -10   1  -4   49.90    8.20
 -11  -1  -4    2.70    8.50
 -11   1  -4    9.60    8.80
 -12  -1  -4   24.20   10.30
 -12   1  -4    4.40    9.80
 -12  -2   4   15.90    9.50
 -12   2   4   20.90    9.90
 -11  -2   4   24.00    9.40
 -11   2   4   43.50    9.50
 -10  -2   4   31.30    5.70
 -10  -2   4   37.80    8.50
  10  -2  -4   31.20    5.70
  10   2  -4   38.00    5.60
 -10   2   4   24.20    8.40
  -9  -2   4   20.80    7.40
  -9  -2   4   24.00    5.30
   9  -2  -4   19.60    3.60
  -9   2   4   20.30    7.50
   9   2  -4   22.60    5.20
   9   2  -4   21.80    5.80
  -9   2   4   12.80    5.00
  -8  -2   4  173.58    8.30
   8  -2  -4  176.88    6.20
  -8  -2   4  164.28   11.10
   8   2  -4  178.48    8.90
  -8   2   4  159.78   10.90
   8   2  -4  173.68    8.50
  -8   2   4  174.98    6.30
   7  -2  -4  113.39    9.40
  -7  -2   4  108.29    8.80
  -7  -2   4  102.79    7.10
   7  -2  -4  109.39    4.80
  -7   2   4  117.19    4.60
  -7   2   4  108.79    8.80
   7   2  -4  115.59    7.00
   7   2  -4  105.59    7.20
   6  -2  -4  174.38    4.80
  -6  -2   4  173.38    7.10
   6  -2  -4  171.28    8.50
  -6  -2   4  183.78    8.60
   6   2  -4  175.68    7.30
   6   2  -4  164.38    9.20
   6   2  -4  170.38    7.30
   6   2  -4  184.88    7.00
  -6   2   4  172.38    4.60
  -6   2   4  175.38    8.60
   5  -2  -4   54.99    3.60
  -5  -2   4   53.99    6.50
   5  -2  -4   64.19    5.90
   5   2  -4   49.99    5.70
   5   2  -4   52.19    6.60
  -5   2   4   52.59    6.80
   5   2  -4   45.90    4.70
  -5   2   4   51.89    2.70
   5   2  -4   51.59    5.90
  -4  -2   4  560.54   11.30
  -4  -2   4  576.14   12.70
   4  -2  -4  587.64   11.90
   4   2  -4  567.54   12.70
   4   2  -4  585.44   11.90
  -4   2   4  594.84   12.70
   4   2  -4  578.44   11.20
  -4   2   4  558.34   11.80
   3  -2  -4  393.26    8.40
  -3  -2   4  392.76    9.40
  -3  -2   4  390.76    8.30
  -3  -2   4  413.26    9.70
  -3   2   4  400.66    8.40
   3   2  -4  392.36    9.30
   3   2  -4  394.06    8.40
  -2  -2   4   -0.90    2.30
   2  -2  -4    2.10    1.80
  -2  -2   4    3.10    2.00
   2  -2  -4   -1.00    1.10
   2   2  -4   -0.20    2.20
  -2   2   4    0.30    1.20
   2   2  -4   -0.30    2.40
  -2   2   4    1.00    1.60
  -1  -2   4 1591.74   25.00
  -1  -2   4 1620.04   25.40
   1  -2  -4 1604.74   24.20
  -1  -2   4 1568.54   25.00
   1  -2  -4 1572.64   23.80
  -1   2   4 1555.84   24.50
   1   2  -4 1564.94   25.00
   1   2  -4 1567.04   25.30
  -1   2   4 1577.34   24.20
   0  -2  -4   13.40    2.10
   0  -2   4   21.40    3.50
   0  -2   4   11.10    2.30
   0  -2  -4   15.20    2.20
   0   2   4   13.70    2.10
   0   2  -4   11.30    2.20
   0   2   4   14.00    2.20
   0   2  -4   17.80    3.60
  -1  -2  -4 2984.60   44.60
   1  -2   4 2931.41   44.90
   1  -2   4 2934.61   45.00
   1  -2   4 2836.12   44.50
  -1  -2  -4 2896.61   43.90
   1   2   4 2908.41   43.90
   1   2   4 2899.61   44.60
  -1   2  -4 2947.91   44.90
  -1   2  -4 2878.71   44.50
  -2  -2  -4  673.73   12.80
   2  -2   4  679.73   12.40
  -2  -2  -4  695.63   12.40
   2  -2   4  677.03   13.10
   2   2   4  669.93   12.60
  -2   2  -4  688.43   12.50
   2   2   4  691.33   12.40
  -2   2  -4  664.03   13.00
  -2   2  -4  661.93   13.40
  -3  -2  -4 2655.53   41.40
   3  -2   4 2655.83   40.80
  -3  -2  -4 2568.74   41.20
   3  -2   4 2563.24   41.60
  -3   2  -4 2600.34   41.70
   3   2   4 2593.04   41.20
  -3   2  -4 2604.54   40.90
   3   2   4 2659.23   41.30
  -4  -2  -4   64.39    5.80
   4  -2   4   49.70    6.10
  -4  -2  -4   43.80    5.40
   4  -2   4   50.29    5.10
   4   2   4   56.89    5.40
  -4   2  -4   51.99    6.50
   4   2   4   42.20    5.70
  -5  -2  -4  422.66   11.10
   5  -2   4  415.86   10.30
  -5  -2  -4  442.36   15.90
   5  -2   4  417.66   12.00
   5   2   4  437.16   11.80
  -5   2  -4  424.96    9.90
   5   2   4  409.46   11.00
  -5   2  -4  397.56   11.60
  -6  -2  -4   91.69    7.40
  -6  -2  -4   94.89    7.10
   6  -2   4   93.39    7.10
   6   2   4   93.29    7.80
  -6   2  -4  109.49    8.10
  -6   2  -4   91.09    6.40
   6   2   4   94.09    8.80
  -7  -2  -4   81.69    9.20
   7  -2   4   78.09    7.70
  -7  -2  -4   79.59    7.50
  -7   2  -4   76.29    9.00
  -7   2  -4   83.69    6.70
   8  -2   4   30.70    5.90
  -8  -2  -4   35.60    5.60
  -8  -2  -4   40.20    7.10
  -8   2  -4   38.30    6.90
  -8   2  -4   50.79    9.90
  -9  -2  -4  210.88   10.50
  -9  -2  -4  172.88   16.30
  -9   2  -4  185.28    8.80
  -9   2  -4  187.38   13.70
 -10  -2  -4  221.38   13.80
 -10  -2  -4  210.58   11.40
 -10   2  -4  213.78   14.50
 -11  -2  -4   -5.60    7.00
 -11  -2  -4    8.20    8.80
 -11   2  -4    6.60    9.10
 -12  -2  -4   16.10   10.60
 -12   2  -4   12.10   10.90
 -12  -3   4    4.70    9.30
 -12   3   4   -2.40    9.40
 -11  -3   4    6.00    8.50
 -11   3   4   29.10    9.40
 -10  -3   4   -0.30    7.80
 -10  -3   4    7.00    5.60
 -10   3   4    9.40    7.90
  10   3  -4    1.70    5.20
  -9  -3   4  259.27   14.20
  -9  -3   4  276.77   10.80
   9  -3  -4  274.97    7.40
  -9   3   4  252.97   13.60
  -9   3   4  248.68    7.00
   9   3  -4  285.27   10.60
  -8  -3   4    1.40    4.60
  -8  -3   4    5.70    6.10
   8  -3  -4    2.50    2.60
   8   3  -4    3.40    4.80
  -8   3   4    4.60    6.50
  -8   3   4    3.60    2.20
   8   3  -4    5.00    4.60
  -7  -3   4   65.89    6.80
  -7  -3   4   66.29    8.40
   7  -3  -4   83.29    9.10
   7  -3  -4   76.69    3.70
  -7   3   4   71.49    3.40
   7   3  -4   78.49    7.40
  -7   3   4   79.99    8.70
   7   3  -4   77.89    7.40
  -6  -3   4    0.70    4.40
   6  -3  -4    2.60    4.10
   6   3  -4    1.10    3.30
   6   3  -4    8.50    4.60
   6   3  -4   -0.30    3.70
   6   3  -4   -0.70    3.80
  -6   3   4    1.90    4.50
   5  -3  -4   13.70    3.50
  -5  -3   4    6.50    4.30
   5   3  -4   13.00    4.00
   5   3  -4   12.60    3.20
   5   3  -4   17.90    3.80
  -5   3   4    9.80    4.20
   5   3  -4   12.80    3.80
  -4  -3   4  224.48    8.40
   4  -3  -4  224.18    7.00
   4   3  -4  228.48    7.20
   4   3  -4  220.18    8.20
   4   3  -4  229.08    7.40
   4   3  -4  216.88    6.80
  -4   3   4  214.48    7.10
  -4   3   4  223.38    7.90
  -3  -3   4   88.19    5.90
   3  -3  -4   82.49    4.40
  -3  -3   4   77.79    5.00
   3   3  -4   79.69    4.80
   3   3  -4   83.29    5.60
   3   3  -4   80.79    5.30
  -3   3   4   95.49    5.90
  -3   3   4   84.69    4.00
   3   3  -4   80.49    5.60
  -2  -3   4   72.59    4.30
  -2  -3   4   68.29    4.80
   2  -3  -4   73.99    2.50
   2   3  -4   63.79    5.70
  -2   3   4   72.99    2.50
   2   3  -4   73.39    4.30
   2   3  -4   76.79    4.80
  -2   3   4   72.29    3.00
   1  -3  -4  128.09    3.90
  -1  -3   4  127.79    4.80
  -1  -3   4  119.59    5.30
   1   3  -4  122.79    5.10
  -1   3   4  127.19    4.50
   0  -3   4 1138.79   19.60
   0  -3  -4 1182.68   18.90
   0  -3   4 1170.68   19.40
   0   3   4 1155.88   18.90
   0   3  -4 1164.48   19.30
   0   3  -4 1162.38   19.70
   1  -3   4  485.25   10.20
   1  -3   4  467.25    9.50
  -1  -3  -4  483.75    8.60
   1  -3   4  486.15   10.20
  -1   3  -4  469.15    9.50
   1   3   4  485.65    8.70
   1   3   4  466.85    9.60
   2  -3   4  111.29    5.70
  -2  -3  -4  119.89    5.60
  -2  -3  -4  116.09    5.90
  -2  -3  -4  121.59    4.80
   2  -3   4  115.89    5.10
  -2   3  -4  113.49    5.90
  -2   3  -4  115.59    5.10
   2   3   4  114.89    4.80
   2   3   4  114.49    5.40
  -2   3  -4  121.29    6.00
   3  -3   4  486.85   10.30
  -3  -3  -4  479.75   10.70
  -3  -3  -4  485.05   10.70
   3  -3   4  488.95   11.20
  -3  -3  -4  495.65   11.20
  -3   3  -4  489.75   11.50
   3   3   4  480.25   10.90
  -3   3  -4  479.05   10.30
   3   3   4  478.35   10.60
  -4  -3  -4  363.66    9.30
  -4  -3  -4  382.96   11.70
   4  -3   4  353.96   10.30
  -4  -3  -4  371.46    8.90
   4  -3   4  361.26    9.00
  -4   3  -4  362.06   10.40
   4   3   4  356.36   10.10
   4   3   4  345.27    9.60
   5  -3   4  552.24   14.20
  -5  -3  -4  556.64   12.70
   5  -3   4  562.34   12.10
  -5  -3  -4  551.54   13.20
  -5  -3  -4  588.54   12.00
  -5   3  -4  561.14   12.00
   5   3   4  557.34   17.90
   5   3   4  551.44   13.30
  -5   3  -4  564.24   13.90
  -6  -3  -4    3.70    4.00
   6  -3   4   -5.20    3.60
  -6  -3  -4    4.30    3.60
  -6  -3  -4    4.90    4.60
   6   3   4    0.70    4.50
  -6   3  -4    6.50    3.50
   6   3   4    0.20    7.50
  -6   3  -4   12.70    5.10
  -7  -3  -4    3.50    4.10
   7  -3   4    7.30    4.50
  -7  -3  -4    1.70    5.30
  -7  -3  -4   -1.00    4.60
  -7   3  -4   13.20    6.10
  -7   3  -4    6.70    3.90
  -8  -3  -4    0.00    6.50
  -8  -3  -4   -2.90    4.30
  -8  -3  -4  -13.40    4.90
   8  -3   4    1.60    5.20
  -8   3  -4    5.20    4.00
  -8   3  -4   -7.00    7.90
  -9  -3  -4  157.58   22.00
  -9  -3  -4  202.58   11.40
  -9  -3  -4  209.88    8.70
  -9   3  -4  185.18    8.40
  -9   3  -4  179.98   13.30
 -10  -3  -4    5.80    8.20
 -10  -3  -4   -9.10    6.90
 -10   3  -4    4.70    8.80
 -11  -3  -4  128.99   12.70
 -11  -3  -4  105.39   14.60
 -11   3  -4  110.79   14.80
 -12  -4   4   -9.80    9.10
 -12   4   4   13.40    9.90
 -11  -4   4    5.30    7.10
 -11  -4   4    5.20    9.10
 -11   4   4    7.00    9.30
 -10  -4   4    4.60    8.00
 -10  -4   4   -3.20    5.80
 -10   4   4   -1.50    7.50
  10   4  -4    3.20    5.70
  -9  -4   4   66.99    8.30
  -9  -4   4   75.69   11.10
   9   4  -4   80.49    9.00
  -9   4   4   80.99   11.70
  -8  -4   4   36.90    5.50
  -8  -4   4   38.10    7.30
   8   4  -4   36.60    5.60
  -8   4   4   37.40    7.20
  -7  -4   4   11.30    4.50
  -7  -4   4    0.90    5.50
   7  -4  -4   17.40    5.30
   7   4  -4    4.20    4.60
  -7   4   4   10.60    5.80
   7   4  -4   17.30    4.70
   6  -4  -4   -4.40    3.90
  -6  -4   4   -1.40    4.40
   6   4  -4    0.90    4.00
  -6   4   4    0.60    4.50
   6   4  -4    6.50    3.90
   6   4  -4    4.20    4.10
   6   4  -4    3.90    4.60
   5  -4  -4  801.22   15.90
  -5  -4   4  791.92   16.90
   5   4  -4  804.82   16.20
   5   4  -4  789.02   15.90
   5   4  -4  801.42   16.10
  -5   4   4  817.42   17.00
   5   4  -4  811.82   17.30
   4  -4  -4 1020.50   17.90
  -4  -4   4  994.00   19.00
  -4   4   4  992.90   17.80
   4   4  -4 1012.00   18.70
  -4   4   4 1014.60   18.90
   4   4  -4 1030.80   18.90
   4   4  -4 1006.60   19.40
   4   4  -4  997.00   18.40
   3  -4  -4  611.94   11.20
  -3  -4   4  595.44   12.70
   3   4  -4  589.44   12.30
   3   4  -4  602.54   12.70
  -3   4   4  607.94   11.00
  -3   4   4  618.44   12.40
   3   4  -4  596.44   12.80
   3   4  -4  611.14   12.70
  -2  -4   4    3.20    3.50
   2  -4  -4    2.30    1.40
   2  -4  -4   -0.70    3.40
   2   4  -4    1.70    2.70
   2   4  -4    0.30    3.00
  -2   4   4   -0.10    1.50
   2   4  -4    0.20    2.90
   2   4  -4    0.70    2.60
   1  -4  -4   19.60    2.90
  -1  -4   4    8.00    2.80
  -1  -4   4    7.70    2.80
  -1  -4   4    7.40    2.50
   1  -4  -4    8.60    3.10
  -1   4   4   10.20    2.00
   1   4  -4    6.90    3.10
   1   4  -4   10.20    3.00
   1   4  -4    9.00    2.60
   1   4  -4    9.90    2.60
   0  -4  -4  297.87    6.90
   0  -4  -4  303.07    7.80
   0  -4   4  288.97    7.40
   0   4  -4  282.87    7.90
   0   4  -4  290.57    7.60
   0   4   4  302.37    6.90
  -1  -4  -4   23.30    4.10
  -1  -4  -4   22.60    3.30
   1  -4   4   21.00    4.10
  -1  -4  -4   23.80    3.70
   1  -4   4   23.60    4.50
   1  -4   4   13.80    3.00
  -1  -4  -4   21.70    2.90
  -1   4  -4   18.80    2.80
   1   4   4   19.00    2.90
   1   4   4   19.70    3.90
  -1   4  -4   22.10    3.50
   2  -4   4  309.87    8.50
   2  -4   4  300.57    7.60
  -2  -4  -4  328.37    8.60
  -2  -4  -4  319.47    7.40
  -2  -4  -4  312.97    8.90
  -2   4  -4  293.67    7.90
   2   4   4  309.17    7.20
  -2   4  -4  313.27    8.90
   2   4   4  311.67    8.10
   3  -4   4 1152.48   20.10
  -3  -4  -4 1200.28   20.60
  -3  -4  -4 1154.18   20.50
  -3  -4  -4 1176.38   21.50
   3  -4   4 1158.88   21.30
  -3   4  -4 1165.38   21.50
   3   4   4 1195.38   20.40
   3   4   4 1169.98   20.90
  -4  -4  -4  409.96   10.90
   4  -4   4  407.36    9.70
  -4  -4  -4  424.26   10.10
  -4  -4  -4  408.66   10.70
   4  -4   4  446.46   11.60
   4   4   4  413.16   10.70
   4   4   4  431.26   10.70
  -4   4  -4  393.86   11.20
  -5  -4  -4   97.19    6.40
  -5  -4  -4   94.79    7.00
   5  -4   4   96.49    8.50
   5  -4   4   93.79    6.30
  -5  -4  -4  108.49    7.10
   5   4   4  101.79    7.40
  -5   4  -4  101.29    5.60
   5   4   4  107.09    7.50
  -5   4  -4   90.79    7.70
  -6  -4  -4    7.60    4.00
  -6  -4  -4    8.80    4.70
   6  -4   4    7.90    4.00
  -6  -4  -4    6.20    4.40
  -6   4  -4    0.30    4.90
  -6   4  -4    8.90    3.70
   6   4   4   11.30    5.00
  -7  -4  -4  131.69    7.80
   7  -4   4  114.09    8.10
  -7  -4  -4  108.79    9.20
  -7  -4  -4  107.79    8.80
  -7   4  -4  117.99   10.20
  -7   4  -4  112.99    7.00
  -8  -4  -4  145.19    8.40
  -8  -4  -4  144.89   11.00
  -8  -4  -4  137.19    9.90
   8  -4   4  141.99    9.80
  -8   4  -4  137.89    7.60
  -8   4  -4  143.69   11.50
  -9  -4  -4  205.48    9.50
  -9  -4  -4  200.08   12.00
  -9  -4  -4  183.78   12.80
  -9   4  -4  213.08   13.70
 -10  -4  -4  104.99   13.20
 -10  -4  -4  109.19   12.20
 -10   4  -4   93.89   13.00
 -11  -4  -4   36.00    8.50
 -11  -4  -4   55.09   10.10
 -11   4  -4   51.09   10.70
 -12  -5   4    3.50    9.80
 -12   5   4    1.80   10.30
 -11  -5   4  189.68   13.40
 -11  -5   4  148.79   15.50
 -11   5   4  185.08   16.60
  11   5  -4  206.28   13.20
 -10  -5   4   28.60    8.60
 -10  -5   4   29.90    7.20
 -10   5   4   25.40   10.60
  10   5  -4   20.30    6.80
  -9  -5   4   -8.60    7.30
  -9  -5   4    1.40    5.90
   9   5  -4   -6.90    5.40
  -9   5   4    0.50    6.90
  -8  -5   4   28.60    5.90
  -8  -5   4   29.70    7.50
   8   5  -4   32.10    5.90
  -8   5   4   31.40    7.50
  -7  -5   4  110.69   10.00
  -7  -5   4  112.99    8.30
   7  -5  -4  106.89   10.10
   7  -5  -4  104.79    7.10
  -7   5   4   99.29    9.60
   7   5  -4  117.99    8.50
   6  -5  -4   12.90    4.40
   6  -5  -4   16.80    4.00
  -6  -5   4   19.10    5.10
  -6   5   4    9.90    4.90
   6   5  -4   10.40    4.60
   6   5  -4    9.80    4.70
   6   5  -4   14.40    4.50
  -5  -5   4   39.30    7.00
   5  -5  -4   33.30    5.80
   5  -5  -4   45.40    6.00
   5   5  -4   30.20    4.40
   5   5  -4   32.60    6.60
  -5   5   4   37.50    6.20
   5   5  -4   27.70    4.90
   5   5  -4   30.60    6.00
   4  -5  -4  923.21   16.50
  -4  -5   4  912.61   18.10
   4  -5  -4  918.11   16.80
  -4   5   4  904.91   17.70
   4   5  -4  933.91   18.20
   4   5  -4  911.11   17.80
  -4   5   4  900.11   16.40
   4   5  -4  902.41   17.50
   4   5  -4  916.51   18.50
  -3  -5   4  368.16   10.10
   3  -5  -4  366.16    7.80
   3  -5  -4  366.96    9.00
   3   5  -4  369.16   10.00
   3   5  -4  366.86   10.10
   3   5  -4  364.56    9.80
   3   5  -4  363.16    9.60
  -3   5   4  381.96    9.40
  -3   5   4  369.16    7.70
   2  -5  -4  277.67    7.80
   2  -5  -4  245.88    5.50
   2  -5  -4  274.87    5.70
  -2  -5   4  287.07    8.10
   2   5  -4  258.37    8.00
   2   5  -4  266.67    8.20
  -2   5   4  276.77    5.40
   2   5  -4  267.77    7.70
   2   5  -4  261.57    8.10
  -2   5   4  274.07    5.90
   1  -5  -4 1265.77   20.10
  -1  -5   4 1242.38   21.50
  -1  -5   4 1226.38   21.30
   1  -5  -4 1240.68   21.50
   1   5  -4 1236.48   21.50
   1   5  -4 1235.48   21.30
  -1   5   4 1253.27   20.10
   1   5  -4 1230.98   21.70
   1   5  -4 1233.18   21.60
   0  -5   4  249.28    7.20
   0  -5  -4  245.68    7.60
   0  -5  -4  244.88    6.60
   0  -5  -4  242.58    7.60
   0   5  -4  258.67    7.40
   0   5   4  242.68    7.00
   0   5  -4  250.27    7.50
   0   5  -4  247.48    7.90
   0   5  -4  244.48    7.60
  -1  -5  -4    3.20    3.20
   1  -5   4    8.90    3.00
  -1  -5  -4    5.70    1.80
   1  -5   4    7.80    2.70
  -1  -5  -4    6.10    3.60
  -1   5  -4    3.90    3.30
   1   5   4   -0.10    2.60
  -1   5  -4    8.70    3.70
   1   5   4    7.20    1.90
  -1   5  -4    0.40    2.90
  -2  -5  -4  210.98    7.80
   2  -5   4  210.18    7.60
  -2  -5  -4  211.38    6.10
  -2  -5  -4  215.28    8.00
   2  -5   4  214.78    6.70
   2   5   4  207.78    7.10
   2   5   4  211.38    6.10
  -2   5  -4  203.38    7.20
  -2   5  -4  211.88    7.90
   3  -5   4   27.50    4.60
   3  -5   4   20.70    4.00
  -3  -5  -4   15.80    4.60
  -3  -5  -4   21.40    4.30
  -3  -5  -4   16.10    4.00
  -3   5  -4   28.60    5.90
  -3   5  -4   22.60    3.70
   3   5   4   25.90    3.70
   3   5   4   30.40    5.70
  -4  -5  -4  396.96   11.20
   4  -5   4  391.26    9.70
   4  -5   4  407.06   11.50
  -4  -5  -4  411.16   10.70
   4   5   4  415.16   14.50
   4   5   4  406.06   11.10
  -4   5  -4  414.06    9.70
  -4   5  -4  410.06   11.60
  -5  -5  -4   64.79    7.10
  -5  -5  -4   58.99    6.70
  -5  -5  -4   76.89    6.60
   5  -5   4   56.09    8.50
   5  -5   4   53.99    5.90
  -5   5  -4   65.29    7.50
   5   5   4   53.99   11.60
  -5   5  -4   70.89    5.80
   5   5   4   59.29    7.50
  -6  -5  -4  163.58    8.80
  -6  -5  -4  167.88    9.10
   6  -5   4  155.48    7.90
  -6  -5  -4  182.68    8.50
  -6   5  -4  159.48   10.00
  -6   5  -4  180.08    7.30
  -7  -5  -4  246.58   11.60
  -7  -5  -4  259.47    9.80
  -7  -5  -4  257.07   10.60
   7  -5   4  240.28    9.70
  -7   5  -4  247.68   12.40
  -7   5  -4  246.38    8.50
   8  -5   4  552.64   14.70
  -8  -5  -4  586.14   16.80
  -8  -5  -4  548.65   13.90
  -8  -5  -4  581.64   16.50
  -8   5  -4  547.25   17.70
  -8   5  -4  569.04   12.30
  -9  -5  -4   47.10    8.30
  -9  -5  -4   51.79   10.70
  -9  -5  -4   72.39    8.70
  -9   5  -4   47.40    8.80
 -10  -5  -4   -7.40    7.80
 -10  -5  -4    1.20    8.10
 -10   5  -4    2.20    8.50
 -11  -5  -4   16.90    8.60
 -11  -5  -4    8.90    9.40
 -11   5  -4   11.80    9.50
 -12  -6   4    5.00   10.40
 -12  -6   4   19.10   11.70
 -12   6   4   29.90   10.90
 -11  -6   4   12.20    9.20
 -11  -6   4   26.00    8.40
  11   6  -4   21.50    7.80
 -11   6   4   10.60    9.40
 -10  -6   4  153.28   13.60
 -10  -6   4  185.38   13.10
 -10   6   4  149.99   13.90
  10   6  -4  150.48   12.40
  -9  -6   4   10.90    7.00
  -9  -6   4   19.30    7.90
  -9   6   4    8.90   10.40
   9   6  -4    3.10    6.20
  -8  -6   4  302.27   13.90
   8  -6  -4  312.07    9.60
  -8  -6   4  307.77   12.50
   8   6  -4  310.17   12.30
  -7  -6   4   35.80    6.70
   7  -6  -4   50.39    9.00
  -7  -6   4   31.70    6.10
   7  -6  -4   37.20    4.90
   7   6  -4   29.90    5.70
  -7   6   4   46.90    8.80
   6  -6  -4   84.89    7.00
  -6  -6   4  100.29    8.30
  -6  -6   4   81.09    9.50
   6  -6  -4   88.09    7.70
   6   6  -4   75.69    8.40
   6   6  -4   91.69    8.20
  -6   6   4   76.49    8.10
   5  -6  -4   73.39    6.50
  -5  -6   4   75.09    7.80
   5  -6  -4   69.49    6.20
   5   6  -4   73.89    7.70
   5   6  -4   68.29    8.50
   5   6  -4   71.69    7.00
   5   6  -4   74.39    7.10
  -5   6   4   76.29    7.20
   4  -6  -4   13.50    3.00
   4  -6  -4   16.50    3.90
  -4  -6   4   23.10    4.70
  -4   6   4   16.20    4.10
   4   6  -4   21.20    4.30
   4   6  -4   21.80    4.50
   4   6  -4   10.40    3.90
  -4   6   4   14.00    3.00
   4   6  -4   22.20    4.40
   3  -6  -4   25.00    3.80
   3  -6  -4   16.30    2.70
   3  -6  -4   32.40    5.60
  -3  -6   4   35.50    6.30
   3   6  -4   31.30    5.90
   3   6  -4   28.20    4.60
  -3   6   4   31.70    3.60
  -3   6   4   32.00    5.20
   3   6  -4   18.60    4.10
   3   6  -4   30.90    6.20
  -3   6   4   24.40    2.80
  -2  -6   4 1440.96   24.80
   2  -6  -4 1452.05   22.30
   2  -6  -4 1443.96   22.90
   2  -6  -4 1445.06   24.80
   2   6  -4 1429.66   24.90
  -2   6   4 1471.15   22.90
   2   6  -4 1421.76   25.40
   2   6  -4 1452.35   25.30
   2   6  -4 1421.86   25.20
  -1  -6   4   10.10    3.20
   1  -6  -4    6.10    3.60
  -1  -6   4   14.50    3.70
   1  -6  -4    6.10    3.50
   1  -6  -4   20.20    3.70
   1   6  -4   11.80    3.20
   1   6  -4    4.50    3.50
   1   6  -4   10.80    3.20
   1   6  -4    9.90    3.40
   0  -6  -4  140.89    5.90
   0  -6  -4  120.39    6.50
   0  -6   4  130.69    6.20
   0  -6  -4  138.19    6.80
   0   6  -4  141.69    6.50
   0   6  -4  134.19    6.30
   0   6  -4  138.39    6.60
   0   6   4  138.29    5.60
   1  -6   4 1046.40   19.60
  -1  -6  -4 1069.99   19.90
  -1  -6  -4 1094.79   17.50
   1  -6   4 1057.69   19.10
  -1  -6  -4 1062.59   19.90
  -1   6  -4 1033.90   22.80
  -1   6  -4 1079.59   19.80
  -1   6  -4 1082.99   19.20
   1   6   4 1079.49   17.40
   1   6   4 1095.89   19.20
  -2  -6  -4  494.85   12.00
   2  -6   4  482.55   11.80
   2  -6   4  487.05   10.80
  -2  -6  -4  509.15   10.10
  -2  -6  -4  473.95   11.70
   2   6   4  504.55   11.60
  -2   6  -4  497.95   11.30
  -2   6  -4  486.75   11.90
   2   6   4  494.75   10.00
  -2   6  -4  488.25   10.70
   3  -6   4  404.16   11.20
   3  -6   4  398.76    9.80
  -3  -6  -4  410.86   11.40
  -3  -6  -4  398.06   10.70
   3   6   4  409.36    9.70
  -3   6  -4  401.96   11.10
  -3   6  -4  421.36   10.00
   3   6   4  405.46   10.80
  -4  -6  -4   39.20    6.80
   4  -6   4   54.59    7.60
   4  -6   4   51.09    5.70
  -4  -6  -4   55.69    6.60
  -4   6  -4   43.70    7.00
   4   6   4   49.20    6.00
   4   6   4   49.00    7.00
  -4   6  -4   45.70    5.50
   5  -6   4  202.88    7.90
  -5  -6  -4  201.88    8.20
  -5  -6  -4  208.88    9.50
  -5  -6  -4  185.88    8.60
   5  -6   4  177.78   10.60
   5   6   4  205.98    9.20
  -5   6  -4  199.08   10.20
  -5   6  -4  200.78    7.50
  -6  -6  -4    6.40    4.80
  -6  -6  -4    8.10    5.30
   6  -6   4    7.50    4.20
  -6  -6  -4   13.60    4.70
  -6   6  -4    4.50    5.70
  -6   6  -4    1.20    3.80
   7  -6   4  142.59    9.00
  -7  -6  -4  131.99    9.30
  -7  -6  -4  122.09    9.00
  -7  -6  -4  125.29   11.00
  -7   6  -4  124.59    7.10
  -8  -6  -4    8.80    6.80
  -8  -6  -4   17.70    6.50
  -8  -6  -4    7.00    5.40
   8  -6   4   13.60    5.50
  -8   6  -4    3.30    7.30
  -8   6  -4    9.20    3.80
  -9  -6  -4  200.58   13.50
  -9  -6  -4  175.68   10.40
  -9  -6  -4  171.68   13.30
   9  -6   4  196.88   15.20
  -9   6  -4  170.08   14.60
 -10  -6  -4  153.18   13.70
 -10  -6  -4  149.88   11.40
 -10  -6  -4  133.19   14.50
 -10   6  -4  125.19   14.60
 -11  -6  -4  -10.20    9.50
 -11  -6  -4    8.20    9.30
 -11   6  -4   20.60   10.00
 -11  -7   4   18.50    9.70
 -11  -7   4   16.90    8.80
  11   7  -4   31.50    8.40
 -11   7   4   19.80    9.50
 -10  -7   4    5.20    8.00
 -10  -7   4    9.50    9.00
 -10   7   4   18.60    8.60
  10   7  -4   12.60   12.40
  -9  -7   4   21.80    7.70
  -9  -7   4   28.50    8.40
   9   7  -4   20.20    7.40
  -9   7   4   18.20    7.90
   8  -7  -4  274.67    9.70
  -8  -7   4  263.57   13.70
  -8  -7   4  276.17   13.10
  -8   7   4  266.17   13.20
   8   7  -4  259.87   12.40
  -7  -7   4  118.59   10.90
   7  -7  -4  109.29   10.30
   7  -7  -4  107.39    8.00
  -7  -7   4  103.59    9.70
   7   7  -4  120.39   10.20
  -7   7   4  106.39   10.20
   6  -7  -4  197.68    8.30
   6  -7  -4  179.78    9.20
  -6  -7   4  176.18    9.90
  -6  -7   4  176.68    9.60
   6   7  -4  200.68   10.30
   6   7  -4  181.28    9.60
  -6   7   4  160.68    9.70
   5  -7  -4   -3.10    3.40
  -5  -7   4   -6.10    4.60
   5  -7  -4    2.10    4.10
   5   7  -4    3.00    4.30
  -5   7   4   -3.90    3.90
   5   7  -4    0.40    4.50
   4  -7  -4  143.69    7.30
   4  -7  -4  141.19    6.20
  -4  -7   4  168.38    8.40
   4   7  -4  152.18    8.60
  -4   7   4  155.98    7.50
  -4   7   4  157.98    6.40
   4   7  -4  143.09    8.50
   4   7  -4  161.78    8.30
   4   7  -4  145.89    8.00
   3  -7  -4  920.21   17.00
   3  -7  -4  933.21   18.00
   3  -7  -4  928.41   15.40
   3  -7  -4  938.91   16.00
  -3  -7   4  929.01   18.30
  -3   7   4  925.11   15.80
  -3   7   4  947.71   15.50
   3   7  -4  918.61   18.50
   3   7  -4  933.81   18.70
   3   7  -4  917.01   19.00
  -3   7   4  941.41   17.50
   3   7  -4  928.41   18.70
   2  -7  -4  314.37    7.30
  -2  -7   4  312.57    9.40
   2  -7  -4  332.87    8.80
   2  -7  -4  336.87    6.60
   2  -7  -4  310.57    6.40
   2  -7  -4  314.67    9.70
   2   7  -4  313.37    9.70
   2   7  -4  299.77    9.60
  -2   7   4  330.27    7.40
   2   7  -4  310.67    9.80
   2   7  -4  315.17    9.80
   1  -7  -4   10.00    3.80
   1  -7  -4   11.10    2.80
   1  -7  -4    9.10    3.80
  -1  -7   4   17.50    4.10
   1   7  -4   15.80    4.00
   1   7  -4    5.30    3.60
   1   7  -4   12.00    3.60
  -1   7   4   10.30    2.70
   1   7  -4   14.30    3.80
   0  -7  -4   47.90    3.00
   0  -7  -4   61.29    6.60
   0  -7  -4   47.00    6.50
   0  -7   4   49.00    5.80
   0   7   4   63.19    3.80
   0   7   4   55.69    5.20
   0   7  -4   55.19    5.80
   0   7  -4   49.80    5.80
   0   7  -4   57.39    9.10
   0   7  -4   57.29    5.70
   1  -7   4    8.90    3.30
  -1  -7  -4   17.10    3.40
  -1  -7  -4    2.50    4.00
  -1  -7  -4    3.70    3.80
   1  -7   4    0.00    3.40
  -1   7  -4    9.40    3.60
   1   7   4   10.40    2.30
  -1   7  -4    6.80    3.80
  -1   7  -4    6.20    3.80
   1   7   4    3.40    3.20
   2  -7   4    1.10    3.10
  -2  -7  -4    6.50    3.80
  -2  -7  -4    8.50    2.80
  -2  -7  -4    2.70    4.00
   2  -7   4   -1.00    3.60
  -2   7  -4    5.80    6.30
  -2   7  -4   -2.30    4.60
   2   7   4    7.00    3.60
  -2   7  -4    2.60    3.30
   2   7   4    5.80    2.40
  -3  -7  -4  241.58    9.30
   3  -7   4  228.98    7.90
  -3  -7  -4  223.68    8.80
   3  -7   4  226.98    9.40
   3   7   4  240.18    9.00
  -3   7  -4  213.08    9.30
  -3   7  -4  217.48    7.60
   3   7   4  232.78    7.30
  -3   7  -4  246.98    8.20
   4  -7   4   49.40    6.00
   4  -7   4   39.00    8.00
  -4  -7  -4   37.20    6.50
  -4  -7  -4   44.60    7.40
  -4   7  -4   51.49    6.10
  -4   7  -4   35.50    7.10
   4   7   4   34.20    6.10
  -4   7  -4   47.10    5.20
  -5  -7  -4  199.68    8.10
   5  -7   4  196.88    8.30
  -5  -7  -4  205.38   10.20
  -5  -7  -4  206.28    9.50
  -5   7  -4  206.58   10.40
   5   7   4  193.98    9.60
  -5   7  -4  205.38    7.90
   6  -7   4   36.80    5.10
  -6  -7  -4   42.00    7.80
  -6  -7  -4   51.09    8.10
  -6  -7  -4   37.30    6.80
  -6   7  -4   56.69    6.70
  -6   7  -4   49.40    9.60
  -7  -7  -4   85.19    9.00
  -7  -7  -4   58.09    9.00
  -7  -7  -4   63.09    9.90
   7  -7   4   50.29    8.50
  -7   7  -4   72.49   10.60
  -7   7  -4   47.90    6.80
  -8  -7  -4  128.79   10.80
  -8  -7  -4  106.49   10.70
   8  -7   4  111.19   10.30
  -8  -7  -4  100.89   11.10
  -8   7  -4  117.19   12.30
  -9  -7  -4   87.49   11.10
   9  -7   4   88.29   12.80
  -9  -7  -4  102.69   13.00
  -9  -7  -4  109.59   11.80
  -9   7  -4  105.59   13.20
 -10  -7  -4   24.80    8.90
 -10  -7  -4   12.30    7.50
 -10  -7  -4   10.70    8.80
 -10   7  -4   31.00    9.60
 -11  -7  -4    3.00    9.00
 -11  -7  -4   -2.80    9.80
 -11   7  -4    9.60   10.30
 -11  -8   4   10.60    9.30
 -11  -8   4    3.00    9.80
 -11   8   4   22.80    9.60
  11   8  -4   20.50    9.10
 -10  -8   4   20.90    9.00
 -10  -8   4    6.00    8.70
  10   8  -4    7.20    7.80
 -10   8   4    6.40    8.70
  -9  -8   4    2.60    7.70
  -9  -8   4   20.70    8.00
   9   8  -4    5.10    7.00
  -9   8   4   19.50   12.40
  -8  -8   4   39.70    8.10
   8  -8  -4   26.30    5.40
  -8   8   4   41.00    8.10
   8   8  -4   27.40    7.00
   7  -8  -4    4.40    5.90
  -7  -8   4    7.20    6.70
  -7  -8   4    5.20    6.50
   7  -8  -4    6.30    4.90
  -7   8   4    9.30    6.20
   7   8  -4   13.50    6.00
   6  -8  -4   81.99    7.80
  -6  -8   4   66.49    9.30
   6  -8  -4   59.59    8.20
  -6  -8   4   78.99    9.70
  -6   8   4   74.99    9.10
   6   8  -4   64.49    9.70
   6   8  -4   84.59    9.80
   5  -8  -4  635.54   13.80
  -5  -8   4  642.94   15.60
   5  -8  -4  632.34   14.10
   5   8  -4  629.34   16.20
   5   8  -4  631.04   15.90
  -5   8   4  624.04   15.20
   4  -8  -4    4.00    3.70
   4  -8  -4    0.40    4.10
   4  -8  -4    4.30    2.20
  -4  -8   4    0.90    4.70
   4  -8  -4   -0.30    2.00
   4  -8  -4    3.90    2.90
   4   8  -4    4.90    4.90
  -4   8   4    4.00    3.20
   4   8  -4    3.10    4.40
  -4   8   4    5.20    4.10
   4   8  -4   -0.80    4.70
   3  -8  -4  233.88    8.00
   3  -8  -4  247.98    9.10
   3  -8  -4  236.18    6.30
   3  -8  -4  245.28    6.70
   3  -8  -4  225.68    6.30
  -3  -8   4  258.77    9.20
  -3   8   4  238.88    8.00
  -3   8   4  232.88    6.30
   3   8  -4  227.68    9.40
   3   8  -4  238.18    9.90
   3   8  -4  218.28    9.80
   3   8  -4  242.98    9.80
   2  -8  -4   30.70    6.30
   2  -8  -4   22.10    3.60
   2  -8  -4   24.30    4.50
   2  -8  -4   22.60    4.50
  -2  -8   4   16.00    4.40
   2  -8  -4   17.90    3.20
   2   8  -4   21.50    4.50
  -2   8   4   20.60    4.10
   2   8  -4   22.00    4.40
   2   8  -4   21.80    4.40
   2   8  -4   23.30    4.60
  -1  -8   4  531.05   12.50
   1  -8  -4  516.75   12.60
   1  -8  -4  489.95   12.60
   1   8  -4  526.55   12.70
   1   8  -4  505.25   12.70
   1   8  -4  498.75   12.90
  -1   8   4  525.05   11.10
   1   8  -4  541.75   12.90
   0  -8  -4   12.60    4.10
   0  -8   4   11.20    3.70
   0  -8  -4   11.20    2.10
   0  -8  -4   13.50    4.10
   0   8  -4   10.80    4.10
   0   8   4   11.50    2.10
   0   8  -4    9.30    3.80
   0   8   4    9.80    3.90
   0   8  -4   10.80    3.90
  -1  -8  -4   10.80    2.40
  -1  -8  -4    8.50    4.10
   1  -8   4    6.20    3.50
   1  -8   4   -2.00    3.70
  -1  -8  -4    0.00    3.90
   1   8   4   10.70    3.60
   1   8   4    5.70    2.40
  -1   8  -4    2.00    3.70
  -1   8  -4    9.40    4.30
  -1   8  -4    5.90    3.60
  -2  -8  -4  125.39    8.10
  -2  -8  -4  146.39    6.30
   2  -8   4  140.19    7.20
   2  -8   4  137.49    8.00
  -2  -8  -4  134.79    7.80
  -2   8  -4  149.59    7.10
  -2   8  -4  137.09    7.30
  -2   8  -4  137.69    7.90
   2   8   4  141.09    5.80
   2   8   4  157.28    8.00
   3  -8   4   38.50    7.60
  -3  -8  -4   24.40    5.20
   3  -8   4   31.70    6.00
  -3  -8  -4   34.90    6.80
   3   8   4   29.00    5.40
  -3   8  -4   29.00    4.30
  -3   8  -4   33.00    5.90
   3   8   4   25.60    5.10
  -3   8  -4   28.70    5.20
   4  -8   4   38.40    5.90
  -4  -8  -4   38.30    8.10
  -4  -8  -4   42.50    7.30
   4  -8   4   39.50    6.60
  -4   8  -4   32.30    5.90
  -4   8  -4   31.70    5.80
   4   8   4   38.00    6.40
  -4   8  -4   32.40    6.20
   5  -8   4   10.20    4.40
  -5  -8  -4   16.10    4.50
  -5  -8  -4   22.90    6.50
  -5  -8  -4    0.20    5.70
   5   8   4   10.00    4.80
  -5   8  -4    4.90    6.00
  -5   8  -4   19.70    4.40
  -5   8  -4   20.80    4.30
   6  -8   4  552.74   14.00
  -6  -8  -4  566.74   16.90
  -6  -8  -4  594.14   13.90
  -6  -8  -4  600.64   16.20
  -6   8  -4  585.54   13.30
  -6   8  -4  576.34   17.30
  -7  -8  -4  171.18   12.30
   7  -8   4  147.99   10.00
  -7  -8  -4  171.98   11.20
  -7  -8  -4  185.68   10.20
  -7   8  -4  182.38   13.30
  -7   8  -4  155.58    8.10
  -8  -8  -4   40.20    7.00
  -8  -8  -4   53.39   10.60
  -8  -8  -4   43.80    8.30
   8  -8   4   38.80    6.90
  -8   8  -4   36.40    9.00
  -9  -8  -4  135.19   12.00
  -9  -8  -4  136.89   14.10
  -9  -8  -4  159.28   13.30
  -9   8  -4  123.99   14.90
 -10  -8  -4    9.40    7.60
 -10  -8  -4    6.30    8.70
 -10  -8  -4   16.30    9.00
 -10   8  -4    9.40    9.30
 -11  -9   4   21.10    9.70
 -11  -9   4   22.50   10.70
 -11   9   4   15.90   10.50
  11   9  -4   28.00    9.50
 -10  -9   4   23.00    9.60
 -10  -9   4   16.30    9.00
 -10   9   4   28.90    9.40
  10   9  -4   12.40    8.50
  -9  -9   4   14.80    8.40
  -9  -9   4   -7.80    8.20
   9   9  -4    3.90    7.80
  -9   9   4  -18.80    7.90
   8  -9  -4  125.29   14.40
  -8  -9   4  154.18   13.40
  -8  -9   4  172.88   13.40
   8   9  -4  178.58   12.80
  -8   9   4  155.48   13.10
  -7  -9   4   27.90   12.50
   7  -9  -4   36.50    5.60
   7  -9  -4   24.80    6.50
  -7  -9   4   29.50    7.30
   7   9  -4   37.70   12.00
  -7   9   4   31.80    7.40
  -6  -9   4  208.78   11.20
   6  -9  -4  196.68    9.40
   6  -9  -4  187.78    9.70
  -6  -9   4  174.58   12.00
   6   9  -4  196.48   11.30
   6   9  -4  183.68   12.00
  -6   9   4  192.18   11.20
   5  -9  -4  309.17    9.80
  -5  -9   4  292.07   11.80
   5  -9  -4  309.47   10.70
   5   9  -4  286.77   12.00
   5   9  -4  275.87   12.20
  -5   9   4  274.37   10.90
   4  -9  -4   51.99    4.50
   4  -9  -4   71.29    7.60
   4  -9  -4   49.40    7.50
  -4  -9   4   61.09    7.90
   4  -9  -4   50.59    5.60
   4  -9  -4   58.89    6.40
   4  -9  -4   53.49    4.60
  -4   9   4   47.90    7.20
   4   9  -4   64.09    8.40
   4   9  -4   65.49    8.60
  -4   9   4   52.99    6.90
   3  -9  -4    5.70    2.80
   3  -9  -4    6.50    4.70
  -3  -9   4   10.50    4.80
   3  -9  -4   11.20    4.10
   3  -9  -4   12.90    2.90
   3  -9  -4    6.00    3.10
   3   9  -4    0.80    4.60
  -3   9   4    9.90    2.80
   3   9  -4   13.20    5.00
  -3   9   4   11.00    4.10
   3   9  -4   17.90    5.10
   2  -9  -4   19.00    3.70
   2  -9  -4   19.50    4.10
  -2  -9   4   17.40    4.70
   2  -9  -4   17.30    4.50
   2  -9  -4   15.00    4.50
  -2   9   4   16.70    3.20
  -2   9   4   20.40    4.40
   2   9  -4   15.80    4.70
   2   9  -4   11.80    4.70
   2   9  -4   11.40    4.60
   1  -9  -4   58.69    3.90
   1  -9  -4   56.69    6.90
  -1  -9   4   55.59    7.20
   1  -9  -4   58.59    4.10
  -1  -9   4   48.60    7.50
   1  -9  -4   49.40    7.20
   1   9  -4   64.29    7.90
   1   9  -4   48.90    7.80
   1   9  -4   61.39    7.30
  -1   9   4   46.50    5.50
   1   9  -4   48.00    6.90
   0  -9  -4  200.48    9.00
   0  -9  -4  223.08    9.40
   0  -9  -4  213.08    5.70
   0  -9   4  218.58    9.10
   0   9  -4  227.28   12.90
   0   9  -4  218.88    8.70
   0   9   4  224.08    8.20
   0   9  -4  209.48   13.50
   0   9   4  212.28    5.80
   1  -9   4   55.99    7.40
  -1  -9  -4   56.69    7.30
  -1  -9  -4   51.99    4.60
  -1  -9  -4   51.99    7.30
   1  -9   4   55.39    6.90
   1   9   4   56.39    4.40
   1   9   4   59.79    7.00
  -1   9  -4   72.29    7.20
  -1   9  -4   55.39    6.50
  -1   9  -4   57.09    6.60
  -2  -9  -4    6.90    4.70
  -2  -9  -4   12.80    3.50
   2  -9   4   11.20    4.00
   2  -9   4    8.40    4.60
  -2  -9  -4   13.50    4.90
   2   9   4   -2.30    4.40
  -2   9  -4    6.20    4.10
   2   9   4    8.80    2.80
  -2   9  -4    2.70    4.10
  -2   9  -4    3.70    6.70
  -3  -9  -4   85.69    9.00
  -3  -9  -4   93.89    8.40
   3  -9   4   81.69    9.50
   3  -9   4   93.39    7.20
  -3   9  -4   91.69    7.00
  -3   9  -4   80.89    7.20
  -3   9  -4   77.39    8.60
   3   9   4   88.09    6.30
  -4  -9  -4  647.34   17.30
   4  -9   4  656.53   15.00
  -4  -9  -4  635.24   17.00
  -4   9  -4  673.83   14.90
  -4   9  -4  662.23   17.10
   4   9   4  667.43   15.00
  -4   9  -4  660.63   14.30
   5  -9   4   29.30    5.20
  -5  -9  -4   43.60    7.40
  -5  -9  -4   31.10    6.60
  -5  -9  -4   35.30    7.00
  -5   9  -4   37.90    6.90
   5   9   4   36.60    5.80
  -5   9  -4   54.49    7.00
  -5   9  -4   36.10    7.20
  -6  -9  -4  235.88    9.90
   6  -9   4  239.88    9.10
   6  -9   4  217.28   10.20
  -6  -9  -4  228.78   12.80
  -6  -9  -4  224.38   11.60
  -6   9  -4  253.67    9.30
  -6   9  -4  238.38   13.10
  -7  -9  -4    2.50    6.70
  -7  -9  -4    3.60    5.80
  -7  -9  -4   -8.40    6.80
   7  -9   4   -1.30    5.80
  -7   9  -4   -0.30    4.30
  -8  -9  -4   13.00    7.70
   8  -9   4   10.70    6.90
  -8  -9  -4   -4.30    6.90
  -8  -9  -4   15.20    6.70
  -8   9  -4   16.50    8.50
  -9  -9  -4   15.80    7.80
  -9  -9  -4   21.50    8.40
  -9  -9  -4   19.00    8.00
  -9   9  -4    8.30    9.00
 -10  -9  -4   28.90    8.80
 -10  -9  -4   12.90    9.70
 -10  -9  -4   19.60    9.20
 -10   9  -4    4.50    9.90
 -10 -10   4   14.40    9.90
 -10 -10   4   10.20    9.30
  10  10  -4   -8.60    8.50
 -10  10   4   -2.00    8.70
  -9 -10   4   14.90    8.80
  -9 -10   4   14.20    9.00
   9  10  -4   21.00    8.50
  -9  10   4   12.80    8.50
  -8 -10   4   -0.30    8.10
  -8 -10   4    1.90   14.70
  -8  10   4   14.20    7.80
   8  10  -4    3.80    7.50
  -7 -10   4   23.40    7.70
  -7 -10   4    6.50    7.30
   7 -10  -4   11.00    5.70
   7  10  -4    7.60    7.20
   6 -10  -4    2.40    5.30
   6 -10  -4    1.30    5.10
  -6 -10   4    5.40   11.00
  -6 -10   4    1.30    6.30
   6  10  -4    4.20    6.90
   6  10  -4    1.20    6.30
  -6  10   4    2.20    6.20
   5 -10  -4  309.77   10.40
  -5 -10   4  340.37   16.70
   5 -10  -4  338.77    7.80
   5 -10  -4  338.67    7.80
   5 -10  -4  340.97   10.10
   5 -10  -4  341.57   11.50
  -5 -10   4  336.27   12.60
   5  10  -4  319.87   14.10
  -5  10   4  336.57   11.60
   5  10  -4  307.77   16.20
   4 -10  -4  438.56    9.70
  -4 -10   4  441.66   12.90
   4 -10  -4  427.56   11.60
   4 -10  -4  434.66   13.00
   4 -10  -4  443.56   10.00
   4 -10  -4  434.56   10.70
   4  10  -4  396.26   14.30
   4  10  -4  408.16   14.00
  -4  10   4  432.06   12.20
   3 -10  -4  129.39    6.20
   3 -10  -4  131.29    8.20
  -3 -10   4  137.99    8.70
   3 -10  -4  134.99    6.20
   3 -10  -4  148.89    9.20
   3  10  -4  134.89    9.80
  -3  10   4  143.49    6.20
  -3  10   4  121.29    7.40
   3  10  -4  138.59    9.60
   2 -10  -4    2.60    2.80
   2 -10  -4   -1.60    2.60
   2 -10  -4    5.00    4.70
   2 -10  -4    7.00    4.60
  -2 -10   4   -0.20    4.70
  -2  10   4    0.70    3.30
   2  10  -4   -0.90    5.10
  -2  10   4    1.90    3.80
   2  10  -4    5.50    4.90
   2  10  -4    1.00    4.90
   1 -10  -4    5.50    2.50
   1 -10  -4    8.60    4.80
   1 -10  -4    8.10    2.70
  -1 -10   4    9.50    4.70
   1 -10  -4    8.40    5.00
   1  10  -4   12.40    4.90
  -1  10   4    9.00    3.80
   1  10  -4    2.60    4.60
   1  10  -4    6.00    5.10
   0 -10  -4    9.90    2.80
   0 -10  -4    3.50    5.00
   0 -10   4   27.50    8.30
   0 -10  -4   10.80    5.10
   0 -10   4    7.30    5.00
   0 -10  -4   10.60    2.90
   0  10  -4    4.70    4.60
   0  10   4    5.10    2.60
   0  10  -4   13.50    4.70
   0  10  -4    6.90    4.90
   0  10  -4   13.20    5.00
   0  10   4    6.10    4.10
  -1 -10  -4   10.00    5.40
   1 -10   4    0.30    4.80
  -1 -10  -4    2.30    3.20
  -1 -10  -4    0.00    5.20
   1 -10   4    1.90    4.70
   1  10   4    8.40    2.90
  -1  10  -4    1.10    4.30
   1  10   4    4.10    4.80
  -1  10  -4    9.40    7.20
  -2 -10  -4    9.10    5.60
   2 -10   4   -0.80    5.10
   2 -10   4   -1.80    4.60
  -2 -10  -4   -2.40    5.60
   2  10   4    3.90    3.10
  -2  10  -4   -0.80    4.40
  -2  10  -4    1.40    4.70
  -2  10  -4    5.80    4.30
  -3 -10  -4   36.70    6.70
  -3 -10  -4   45.90    7.20
   3 -10   4   44.40    8.20
  -3  10  -4   44.90    7.00
  -3  10  -4   51.69    8.10
   3  10   4   51.79    6.60
  -3  10  -4   41.80    7.50
  -4 -10  -4   37.90    7.20
  -4 -10  -4   44.50    7.10
   4 -10   4   43.90    8.40
  -4  10  -4   37.10    7.30
  -4  10  -4   39.70    7.40
   4  10   4   42.90    7.80
  -4  10  -4   39.90    7.20
  -5 -10  -4  155.68   12.30
  -5 -10  -4  158.28   11.70
   5 -10   4  166.98   10.30
  -5  10  -4  139.39   12.20
  -5  10  -4  159.78    9.00
  -5  10  -4  165.28    8.60
   6 -10   4   14.30    5.10
   6 -10   4   23.80    6.30
  -6 -10  -4   18.30    5.40
  -6 -10  -4   12.10    7.40
  -6 -10  -4   21.60    7.10
  -6  10  -4   15.30    7.70
  -6  10  -4   19.50    5.30
  -7 -10  -4   27.70    7.70
   7 -10   4    7.30    6.60
  -7 -10  -4    2.90    5.90
  -7 -10  -4    9.30    7.80
  -7  10  -4    0.00    7.60
  -8 -10  -4   53.59    9.40
  -8 -10  -4   74.09   12.10
  -8  10  -4   51.99    9.80
  -9 -10  -4   36.30    9.10
  -9 -10  -4   34.20    9.50
  -9  10  -4   26.70    9.70
 -10 -10  -4   11.30    8.90
 -10 -10  -4   -6.30    9.00
 -10 -11   4   12.20   10.10
 -10 -11   4    8.40   10.30
 -10  11   4    6.30    9.40
  10  11  -4   16.30    9.40
  -9 -11   4  109.59   15.10
  -9 -11   4   43.70   10.20
  -9  11   4   77.19   14.00
   9  11  -4   46.90    9.10
  -8 -11   4   82.59   13.60
  -8 -11   4   81.29   13.00
   8  11  -4   78.39   13.30
  -8  11   4   80.69   12.90
   7 -11  -4   49.20    9.50
  -7 -11   4   22.70    7.90
  -7 -11   4   14.80    8.10
   7  11  -4   29.20    7.90
  -7  11   4   26.50    7.60
   6 -11  -4    6.20    5.80
   6 -11  -4    2.30    5.70
  -6 -11   4    0.20    6.70
  -6 -11   4    4.90    7.80
  -6  11   4    9.50    6.60
   6  11  -4    7.70    6.90
   5 -11  -4   29.70    5.30
   5 -11  -4   17.40    3.80
  -5 -11   4   16.80    6.30
   5 -11  -4    9.70    4.60
   5 -11  -4   14.70    5.10
  -5 -11   4   17.10    7.60
   5 -11  -4   17.40    5.90
  -5  11   4   25.90    5.70
   5  11  -4   10.00    6.50
   5  11  -4   21.10    7.40
   4 -11  -4   53.29    8.00
   4 -11  -4   80.89    7.00
   4 -11  -4   65.99    9.40
   4 -11  -4   55.49    6.20
  -4 -11   4   62.29    9.30
  -4  11   4   60.39    7.80
   4  11  -4   71.79   10.30
   4  11  -4   51.99    7.80
   3 -11  -4  714.23   14.10
   3 -11  -4  700.23   17.40
   3 -11  -4  717.13   14.00
  -3 -11   4  689.33   16.70
   3 -11  -4  703.63   16.40
   3  11  -4  695.73   18.40
  -3  11   4  707.43   14.40
  -3  11   4  712.43   15.50
   3  11  -4  678.23   18.40
  -2 -11   4  184.88    9.80
   2 -11  -4  176.38   10.90
   2 -11  -4  204.28   10.00
   2 -11  -4  189.78    6.70
   2 -11  -4  186.98    6.80
   2  11  -4  194.08   11.20
  -2  11   4  187.88    7.90
  -2  11   4  188.88    8.20
   2  11  -4  187.58   11.00
  -1 -11   4  265.47   10.70
   1 -11  -4  258.37   11.30
   1 -11  -4  256.17    7.50
   1 -11  -4  247.28   11.20
   1 -11  -4  256.27    7.30
  -1  11   4  263.17    9.50
   1  11  -4  261.77   11.60
   1  11  -4  233.58   11.20
   0 -11   4    4.00    5.40
   0 -11   4    7.90    5.40
   0 -11  -4   -0.30    3.10
   0 -11  -4    2.60    3.10
   0 -11  -4   -4.50    5.50
   0 -11  -4   -9.40    5.10
   0  11  -4    5.60    5.20
   0  11  -4   -4.20    4.50
   0  11  -4   -1.20    5.50
   0  11  -4   -3.00    5.00
   0  11   4   -5.40    4.60
  -1 -11  -4   -3.00    5.50
   1 -11   4    0.50    6.20
  -1 -11  -4    4.60    5.80
  -1 -11  -4   -1.10    3.60
  -1  11  -4    2.10    4.90
  -1  11  -4   -1.60    4.60
  -1  11  -4    4.70    5.30
   1  11   4    0.30    2.90
  -2 -11  -4   15.80    6.20
  -2 -11  -4   15.60    6.30
   2  11   4   14.00    3.60
  -2  11  -4   14.30    5.30
  -2  11  -4   12.80    5.40
  -2  11  -4   16.70    5.40
  -3 -11  -4  218.68   14.50
  -3  11  -4  262.17   10.80
  -3  11  -4  255.77   10.20
   3  11   4  253.77    9.60
  -3  11  -4  241.18   11.90
  -4 -11  -4   27.30    7.00
  -4 -11  -4   24.70    7.30
  -4  11  -4   21.60    5.60
  -4  11  -4   25.20    5.20
   4  11   4    9.20    5.20
  -4  11  -4   15.70    7.10
  -5 -11  -4   84.99   11.70
   5 -11   4   59.99    8.50
  -5 -11  -4   54.89   11.30
  -5  11  -4   51.29    8.10
  -5  11  -4   70.79   11.20
  -5  11  -4   63.49    8.30
   6 -11   4    3.20    5.30
  -6 -11  -4  -14.10    6.70
  -6 -11  -4    8.90    7.70
  -6  11  -4   -1.30    7.30
  -6  11  -4    9.90    5.60
  -7 -11  -4   68.19   12.50
  -7 -11  -4   87.59   12.60
  -7  11  -4   82.09   15.20
  -8 -11  -4   29.00    9.20
  -8 -11  -4   32.90    8.90
  -8  11  -4   22.60    9.30
  -9 -11  -4   -1.90    8.70
  -9 -11  -4    4.60    9.50
  -9  11  -4   -0.40    9.20
  -9 -12   4   21.80    9.90
  -9 -12   4   22.00   10.40
  -9  12   4   -3.90    9.10
   9  12  -4   -5.20    8.80
  -8 -12   4   93.59   18.20
  -8 -12   4  106.09   14.40
  -8  12   4   75.99   14.10
   8  12  -4  112.79   14.20
  -7 -12   4    0.90    8.20
   7 -12  -4    8.00    6.60
  -7 -12   4   12.90    7.90
   7  12  -4    7.10    7.50
  -7  12   4    2.70    7.70
   6 -12  -4   10.90    6.50
  -6 -12   4   13.80    7.30
   6 -12  -4    7.00    6.20
  -6 -12   4   11.80    8.00
   6  12  -4   -3.30    7.30
  -6  12   4  -11.00    6.70
   5 -12  -4    2.10    5.10
   5 -12  -4    8.80    5.00
  -5 -12   4   10.10    6.80
   5 -12  -4   14.80    4.70
   5 -12  -4    7.00    6.40
  -5 -12   4    3.60    7.70
   5  12  -4   15.50    7.20
   5  12  -4    3.50    7.70
  -5  12   4    4.00    6.10
   4 -12  -4  209.68    8.50
  -4 -12   4  208.88   11.30
  -4 -12   4  196.98   12.90
   4 -12  -4  194.38   11.80
   4 -12  -4  201.78    9.90
   4 -12  -4  215.48    9.00
   4  12  -4  209.98   12.80
   4  12  -4  213.18   12.50
  -4  12   4  215.98   10.10
   3 -12  -4  891.41   21.00
  -3 -12   4  885.51   19.50
   3 -12  -4  901.81   16.90
   3 -12  -4  889.91   19.70
   3 -12  -4  901.11   18.10
   3 -12  -4  940.31   18.50
   3  12  -4  883.31   21.70
   3  12  -4  888.51   21.90
  -3  12   4  876.61   18.40
  -3  12   4  901.31   18.00
   2 -12  -4  246.28    8.20
   2 -12  -4  255.57   11.70
  -2 -12   4  247.88   10.50
   2 -12  -4  261.87    8.00
   2 -12  -4  226.28   11.60
   2  12  -4  208.68   16.40
  -2  12   4  241.18    9.70
   2  12  -4  224.58   12.60
  -2  12   4  254.37    8.80
  -1 -12   4  131.09    9.80
   1 -12  -4  143.19   10.60
   1 -12  -4  130.89   11.00
   1 -12  -4  125.49    6.90
   1 -12  -4  124.09    6.50
   1  12  -4  113.89   15.60
  -1  12   4  139.99    8.60
   1  12  -4  130.49   10.60
   0 -12  -4  159.58   12.10
   0 -12  -4  145.49   11.90
   0 -12  -4  172.08    7.30
   0 -12  -4  180.58    7.50
   0 -12   4  191.48   10.60
   0  12  -4  162.38   10.90
   0  12  -4  162.18   11.70
  -1 -12  -4   24.20    7.00
  -1 -12  -4   23.70    7.60
  -1  12  -4   31.80    6.10
  -1  12  -4   31.90    6.60
   1  12   4   26.70    5.50
  -1  12  -4   38.00    6.70
  -2 -12  -4  182.58   11.90
  -2 -12  -4  172.68   13.00
  -2  12  -4  176.28   10.40
  -2  12  -4  210.58   11.40
   2  12   4  186.78    8.20
  -2  12  -4  196.58   11.10
  -3 -12  -4  125.49   11.90
  -3 -12  -4  137.39   11.60
  -3  12  -4  128.59   11.20
   3  12   4  124.29    8.80
  -3  12  -4  134.19   10.00
  -3  12  -4  145.19   10.10
  -4 -12  -4  142.89   12.30
  -4 -12  -4  145.79   12.00
  -4  12  -4  117.89   13.00
   4  12   4  131.09   10.00
  -4  12  -4  147.79   10.20
  -4  12  -4  125.89   10.30
  -5 -12  -4  128.39   13.00
  -5 -12  -4  137.89   12.90
   5 -12   4  151.28   10.10
  -5  12  -4  155.38   10.20
  -5  12  -4  146.39   10.00
  -5  12  -4  140.29   13.20
   6 -12   4   12.20    6.50
  -6 -12  -4    5.20    7.50
  -6 -12  -4   24.40    8.70
  -6  12  -4   17.50    8.20
  -6  12  -4   23.80    6.20
  -7 -12  -4    1.70    8.90
  -7 -12  -4    6.80    8.00
  -7  12  -4    1.00    7.80
  -8 -12  -4   20.80    9.30
  -8 -12  -4   26.80    8.80
  -8  12  -4   32.80   10.00
  -8 -13   4   -0.30    9.10
  -8 -13   4    1.80    8.70
  -8  13   4   -0.70    8.70
   8  13  -4    3.50    8.80
  -7 -13   4   63.29   12.60
  -7 -13   4  110.19   16.50
   7 -13  -4   97.99   12.20
   7  13  -4   90.29   13.90
  -7  13   4   60.49   12.50
  -6 -13   4   11.30    7.80
   6 -13  -4   16.90    7.30
  -6 -13   4    1.40    7.90
   6  13  -4   -2.20    7.30
  -6  13   4    3.20    7.80
  -5 -13   4   13.10    7.50
   5 -13  -4   11.80    6.80
  -5 -13   4   14.80    8.20
   5 -13  -4   15.00    5.60
  -5  13   4    8.20    6.70
   5  13  -4   20.50    8.10
   5  13  -4   15.70    7.60
   4 -13  -4   23.60    6.20
   4 -13  -4   12.60    5.10
  -4 -13   4   16.80    6.80
   4 -13  -4   19.30    6.10
  -4 -13   4   25.30    8.50
   4 -13  -4   21.20    8.90
   4  13  -4   17.30    7.40
  -4  13   4   30.90    6.10
   4  13  -4   15.10    7.90
   3 -13  -4    1.50    4.20
   3 -13  -4   10.60    6.20
  -3 -13   4   16.90    8.00
  -3 -13   4    8.50    6.10
   3 -13  -4    0.40    5.60
   3 -13  -4   12.10    9.20
  -3  13   4   -4.40    4.80
  -3  13   4   12.70    5.10
   3  13  -4    3.50    7.50
   3  13  -4    1.90    6.90
  -2 -13   4    5.70    5.90
   2 -13  -4   10.00    3.90
   2 -13  -4    1.60    6.40
   2 -13  -4   -1.40    6.80
   2  13  -4    2.10    6.60
  -2  13   4    5.90    4.60
   2  13  -4    5.10    7.00
  -2  13   4    5.40    6.10
   1 -13  -4   39.70    7.30
   1 -13  -4   37.10    6.30
  -1 -13   4   38.20    6.90
   1 -13  -4   29.10    4.80
   1 -13  -4   50.79   10.60
   1  13  -4   36.10    7.60
   1  13  -4   27.40    7.40
   0 -13  -4    0.10    3.70
   0 -13  -4    2.00    6.70
   0 -13   4   12.20    6.30
   0 -13  -4  -11.10   12.40
   0  13  -4   10.10    6.80
   0  13  -4    8.00    9.80
  -1 -13  -4  227.08   12.90
  -1 -13  -4  230.68   12.90
  -1  13  -4  221.88   11.80
  -1  13  -4  224.08   13.00
  -1  13  -4  196.78   20.80
   1  13   4  231.58    8.40
  -2 -13  -4  192.68   13.10
  -2 -13  -4  198.18   12.80
  -2  13  -4  193.98   11.20
  -2  13  -4  212.78   12.20
  -2  13  -4  205.88   12.50
   2  13   4  208.18    9.00
  -3 -13  -4    0.90    7.70
  -3 -13  -4    6.10    7.30
  -3  13  -4   16.30    6.70
  -3  13  -4   18.90    7.20
  -3  13  -4   10.40    6.70
   3  13   4    6.10    5.10
  -4 -13  -4    3.50    8.10
  -4 -13  -4    7.60    7.50
  -4  13  -4    3.40    6.40
  -4  13  -4   -5.90    6.30
  -4  13  -4    1.40    7.20
  -5 -13  -4   35.70    8.50
   5 -13   4   43.60    7.20
  -5 -13  -4   36.80    8.60
  -5  13  -4   57.09   10.00
  -5  13  -4   31.80    8.90
  -5  13  -4   50.19   10.10
  -6 -13  -4  -10.20    9.70
  -6 -13  -4    4.10    8.50
  -6  13  -4    2.80    8.50
  -6  13  -4   -2.90    6.70
  -7 -13  -4   10.50    8.80
  -7 -13  -4    2.50    8.20
  -7  13  -4   17.50    9.50
  -8 -13  -4   16.20    9.30
  -8 -13  -4   16.60   10.10
  -8  13  -4    0.40    9.30
  -7 -14   4   14.50    9.50
  -7 -14   4   11.90    9.80
   7 -14  -4   -0.40    9.50
  -7  14   4   16.20    9.30
   7  14  -4    5.30    9.20
  -6 -14   4    6.40    8.30
   6 -14  -4    0.10    7.60
  -6 -14   4   -6.90    8.50
   6  14  -4    2.50    8.50
  -6  14   4   -2.20    7.50
  -5 -14   4   16.50    8.80
   5 -14  -4    2.60    7.00
  -5 -14   4   13.50    7.90
   5 -14  -4   19.50    7.70
   5  14  -4   25.20    8.20
  -5  14   4   16.80    7.10
  -4 -14   4   15.40    8.50
   4 -14  -4   10.90    7.40
  -4 -14   4    7.70    7.00
   4 -14  -4    6.00    6.70
   4  14  -4    9.10    7.40
   4  14  -4   20.00    8.00
  -4  14   4   13.30    6.30
  -3 -14   4   28.10    7.20
   3 -14  -4   26.30    7.40
   3 -14  -4   25.20    7.40
   3 -14  -4   32.90    8.20
  -3 -14   4   19.30    8.70
  -3  14   4   26.30    5.70
   3  14  -4   20.10    7.90
   3  14  -4    6.60    7.50
  -2 -14   4   80.59   12.60
  -2 -14   4   84.79   11.00
   2 -14  -4   97.09   11.50
   2 -14  -4   89.39   12.30
   2  14  -4   84.49   11.80
   2  14  -4   85.59   12.20
   1 -14  -4   10.40    7.50
  -1 -14   4    4.30    6.60
   1 -14  -4    0.10    7.00
   1  14  -4   -5.40    6.70
   1  14  -4   -2.50    7.80
   0 -14  -4   20.70    7.90
   0 -14   4   14.60    6.90
   0 -14  -4   23.70    7.60
   0  14  -4   39.20    8.20
   0  14  -4   25.50    7.40
   1 -14   4   54.69   11.70
  -1 -14  -4   37.00    8.30
  -1 -14  -4   39.50    8.20
  -1  14  -4   32.90    7.80
  -1  14  -4   25.40    7.10
  -1  14  -4   44.90    8.20
   1  14   4   37.40    7.00
  -2 -14  -4  323.57   15.70
  -2 -14  -4  317.27   15.30
  -2  14  -4  337.47   14.90
   2  14   4  332.37   10.90
  -2  14  -4  347.67   14.80
  -2  14  -4  349.67   15.00
  -3 -14  -4   69.19   13.30
  -3 -14  -4   98.09   13.00
  -3  14  -4  103.79   11.60
   3  14   4   93.09    9.10
  -3  14  -4   87.39   11.80
  -4 -14  -4    1.80    7.70
  -4 -14  -4   -5.20    7.70
   4 -14   4    5.00    8.40
  -4  14  -4    8.30    7.40
  -4  14  -4    3.20    7.40
  -4  14  -4    0.80    7.30
  -5 -14  -4   -0.40    9.20
  -5 -14  -4   -1.70    8.60
   5 -14   4    1.80    7.20
  -5  14  -4   -1.10    7.10
  -5  14  -4    2.10    8.50
  -6 -14  -4    6.00    9.20
  -6 -14  -4    7.40    8.90
  -6  14  -4    6.20    9.00
  -7 -14  -4   44.60   11.20
  -7 -14  -4   51.89   10.70
  -7  14  -4   53.39   11.10
   6 -15  -4   43.90    9.20
  -6 -15   4   20.50    9.40
   6  15  -4   14.80    9.60
  -6  15   4   39.20    9.20
   5 -15  -4   37.10    8.40
  -5 -15   4   48.90    9.80
  -5 -15   4   35.60   11.50
  -5  15   4   43.10    8.70
   5  15  -4   33.30    9.20
  -4 -15   4   16.80    9.00
  -4 -15   4   12.20    7.70
   4 -15  -4    5.10    7.40
   4 -15  -4   16.20    7.90
   4  15  -4    3.70    8.30
  -4  15   4    7.30   10.80
   3 -15  -4   94.89   13.20
  -3 -15   4   71.99   11.30
  -3 -15   4   89.19   13.40
   3 -15  -4   90.29   15.50
   3  15  -4   53.69    9.30
   3  15  -4   77.59   13.20
   2 -15  -4   -4.00    7.70
  -2 -15   4    3.70    7.30
   2 -15  -4    8.50    7.70
  -2 -15   4   -4.30    8.30
   2  15  -4  -10.30   14.30
   2  15  -4    6.70    7.80
  -1 -15   4   13.40    7.50
   1 -15  -4    7.90    8.00
  -1 -15   4    6.60    8.40
   1 -15  -4   17.90    8.00
   1  15  -4   16.00    8.30
   1  15  -4   21.60    8.40
   0 -15  -4   53.59    9.30
   0 -15   4   40.70    8.10
   0 -15  -4   44.10    9.10
   0  15  -4   35.30    8.70
   0  15  -4   35.80    9.30
   1 -15   4   93.79   12.40
  -1 -15  -4   76.89   12.20
  -1 -15  -4  118.09   14.40
  -1  15  -4  100.69   13.00
  -1  15  -4   76.49   12.30
  -2 -15  -4   67.19   12.50
  -2 -15  -4   71.69   13.70
  -2  15  -4   37.80    8.10
  -2  15  -4   74.59   12.50
  -2  15  -4   25.70   13.40
  -3 -15  -4   93.39   14.70
  -3 -15  -4  114.49   13.70
  -3  15  -4   94.39   12.90
  -3  15  -4  103.49   13.10
  -3  15  -4  105.09   13.40
  -4 -15  -4   16.20    9.20
   4 -15   4   20.90    7.90
  -4 -15  -4   10.30    8.70
  -4  15  -4   23.30    8.20
  -4  15  -4   22.60    7.90
  -4  15  -4   17.60    8.90
  -5 -15  -4   14.00    9.40
  -5 -15  -4    2.00    9.30
   5 -15   4    5.40    7.90
   5 -15   4   14.60    8.70
  -5  15  -4   24.70   10.10
  -5  15  -4   21.90    9.70
  -6 -15  -4   13.30    9.80
  -6 -15  -4   -2.90   10.00
  -6  15  -4   15.90    9.60
  -5 -16   4   -8.50    9.80
   5 -16  -4   14.70    8.70
   5  16  -4   -0.10    9.50
  -4 -16   4   21.90    9.80
   4 -16  -4   28.00    8.80
   4 -16  -4   65.19   12.50
   4  16  -4   36.20    9.50
   3 -16  -4   19.80    8.50
   3 -16  -4   25.80    8.50
  -3 -16   4   19.90    9.60
   3  16  -4    7.60    8.60
  -2 -16   4   95.59   15.10
  -2 -16   4  110.29   12.90
   2 -16  -4   90.39   14.00
   2 -16  -4   64.49   12.60
   2  16  -4   77.59   13.50
   2  16  -4   96.09   14.60
   1 -16  -4   50.09    8.80
   1 -16  -4   54.19    9.10
  -1 -16   4   39.40    9.50
  -1 -16   4   49.40    8.90
   1  16  -4   67.19   13.80
   1  16  -4   60.19    9.70
   0 -16  -4   30.40    9.20
   0 -16  -4   26.10    9.10
   0 -16   4   28.00    8.40
   0 -16   4   13.60    8.50
   0  16  -4   27.50    8.80
   0  16  -4   16.30    8.40
   1 -16   4   -3.00    8.50
  -1 -16  -4   29.80    9.10
  -1 -16  -4    7.60    8.50
  -1  16  -4   15.00    8.70
  -1  16  -4   14.00    8.50
   2 -16   4   65.49   13.70
  -2 -16  -4   55.09   10.10
   2 -16   4   86.39   13.70
  -2 -16  -4   62.39   10.70
  -2  16  -4  102.99   14.00
  -2  16  -4  107.69   13.20
  -2  16  -4   73.79   10.20
  -3 -16  -4   30.50    9.20
  -3 -16  -4   28.00    9.90
   3 -16   4   14.40    8.80
   3 -16   4   25.60    8.80
  -3  16  -4   28.20    9.00
  -3  16  -4   38.70    9.40
  -3  16  -4   40.50    9.20
  -4 -16  -4   15.80    9.20
   4 -16   4    3.10    8.80
  -4 -16  -4   19.80    9.70
   4 -16   4    4.00    8.80
  -4  16  -4   -1.50    9.00
  -4  16  -4    2.70    8.30
  -4  16  -4   16.20    9.00
  -5 -16  -4   -0.50    9.60
   5 -16   4    1.50    8.60
  -5 -16  -4    1.50    9.90
  -5  16  -4    5.90    9.30
  -5  16  -4    7.70    8.80
   3 -17  -4   77.09   14.50
   3 -17  -4   64.79   10.20
  -3 -17   4   80.49   16.10
   3  17  -4   70.99   11.30
   2 -17  -4    7.10    8.80
  -2 -17   4    8.80    9.40
   2 -17  -4   17.70    9.00
   2  17  -4    5.40    9.00
   1 -17  -4    1.50    8.60
  -1 -17   4   33.70   10.10
   1 -17  -4   11.20    8.90
   1  17  -4    2.60    8.90
   0 -17   4   94.89   14.00
   0 -17  -4  114.79   15.50
   0 -17  -4   84.19   15.50
   0  17  -4  114.09   14.10
   0  17  -4  117.39   15.00
  -1 -17  -4   35.70    9.90
  -1 -17  -4   20.90    9.20
   1 -17   4   21.70    9.00
   1 -17   4   28.20    9.30
  -1  17  -4   20.10    9.40
  -1  17  -4   26.70    9.00
  -2 -17  -4   79.09   14.40
  -2 -17  -4   50.99   10.50
   2 -17   4   59.09   10.50
   2 -17   4   63.19   10.30
  -2  17  -4   80.89   13.90
  -2  17  -4   44.00   10.10
  -2  17  -4  100.99   14.40
   3 -17   4   26.00    9.50
   3 -17   4    6.80    9.10
  -3 -17  -4  -17.00    9.70
  -3 -17  -4   -3.60   10.00
  -3  17  -4    2.50    9.00
  -3  17  -4   11.30    8.90
  -3  17  -4  -14.70    8.70
 -12   0   5   -7.70    9.90
 -11   0   5   49.20    9.80
  10   0  -5   -7.10    4.80
 -10   0   5   -6.90    7.80
  10   0  -5   -4.30    5.00
   9   0  -5  497.55   12.10
  -9   0   5  468.15   17.00
   9   0  -5  504.45   12.40
   8   0  -5    5.10    3.50
   8   0  -5    2.50    4.10
  -8   0   5    3.60    6.20
   7   0  -5  624.94   13.40
   7   0  -5  637.34   12.40
  -7   0   5  631.24   14.40
  -7   0   5  621.24   16.30
   7   0  -5  593.44   18.70
   6   0  -5   -3.70    4.00
   6   0  -5    0.30    2.50
  -6   0   5    5.10    4.50
   6   0  -5    2.50    3.60
  -6   0   5    4.10    2.70
   5   0  -5  458.35   10.30
  -5   0   5  443.16    8.90
  -5   0   5  441.46   11.60
   5   0  -5  437.56   11.30
   5   0  -5  438.36    8.90
   4   0  -5   -1.10    2.10
   4   0  -5   -3.80    3.00
  -4   0   5    1.60    1.90
  -4   0   5   -3.00    3.50
   4   0  -5    4.10    2.90
  -3   0   5  308.47    6.40
   3   0  -5  313.37    7.80
  -3   0   5  324.27    6.60
  -3   0   5  309.47    7.80
  -3   0   5  312.07    8.50
  -2   0   5   -1.70    1.80
   2   0  -5    1.70    1.70
  -2   0   5    0.40    2.10
   2   0  -5   -2.30    2.20
  -1   0   5 2361.96   36.40
  -1   0   5 2409.56   36.50
   1   0  -5 2364.96   36.50
   1   0  -5 2384.56   36.30
   0   0  -5   -3.80    2.00
   0   0  -5   -0.10    2.00
   0   0   5    0.90    1.90
   0   0   5    0.60    2.00
   0   0   5    1.80    2.10
  -2   0  -5   -0.50    2.50
  -2   0  -5   -0.30    2.60
   2   0   5    0.20    2.40
   2   0   5    2.30    2.50
  -3   0  -5  402.66    9.70
   3   0   5  379.76    9.10
   3   0   5  385.36    9.50
  -3   0  -5  386.76   10.70
  -4   0  -5    4.20    3.70
   4   0   5   -0.80    3.20
  -4   0  -5    3.30    3.30
   4   0   5   -3.90    3.30
   5   0   5  621.74   14.60
   5   0   5  620.64   13.80
  -5   0  -5  631.34   14.60
  -5   0  -5  610.04   13.10
  -6   0  -5    3.40    3.80
  -6   0  -5    0.20    4.50
   6   0   5    5.70    4.20
   7   0   5   -3.90    5.00
  -7   0  -5    4.40    4.30
  -7   0  -5   -0.60    5.30
  -8   0  -5   -7.30    6.10
  -8   0  -5   -0.40    4.60
  -9   0  -5   37.00    5.80
  -9   0  -5   35.10    7.80
 -10   0  -5    0.50    8.20
 -10   0  -5   -9.10    5.70
 -11   0  -5   -2.70    9.30
 -12  -1   5   28.30    9.90
 -12   1   5   20.80    9.50
 -11  -1   5   25.00    9.40
 -11   1   5   38.00    9.20
  10  -1  -5   11.00    4.50
 -10  -1   5    3.80    7.60
 -10  -1   5   11.50    8.10
 -10   1   5   14.90    8.00
  10   1  -5    6.30    5.30
  10   1  -5    2.80    5.90
   9  -1  -5  536.15   11.80
  -9  -1   5  527.55   12.60
   9  -1  -5  514.85   12.50
  -9  -1   5  484.85   16.70
   9   1  -5  522.55   13.20
   9   1  -5  532.15   13.20
  -9   1   5  484.85   16.80
  -8  -1   5   52.89    6.90
  -8  -1   5   67.59    9.90
   8  -1  -5   62.89    5.40
   8  -1  -5   72.59    7.00
   8   1  -5   57.89    7.30
  -8   1   5   54.49    9.60
  -8   1   5   45.50    5.60
   8   1  -5   51.59    6.70
  -7  -1   5  262.97    8.30
   7  -1  -5  267.87    7.10
   7  -1  -5  276.57   11.50
  -7  -1   5  271.97   11.70
   7  -1  -5  281.27    8.80
   7   1  -5  270.67    8.50
  -7   1   5  276.27    7.20
   7   1  -5  260.07    9.00
  -7   1   5  267.17   11.20
   7   1  -5  260.77    8.20
   6  -1  -5  330.67    7.30
   6  -1  -5  324.87   10.60
   6  -1  -5  341.47    9.00
  -6  -1   5  330.57   10.90
   6   1  -5  321.97    8.30
  -6   1   5  336.37    7.20
   6   1  -5  322.97   10.80
   6   1  -5  324.97   10.10
  -6   1   5  302.07   10.50
   6   1  -5  326.57    9.40
   5  -1  -5  127.79    7.10
   5  -1  -5  128.49    4.30
   5  -1  -5  124.59    6.10
  -5  -1   5  131.39    5.30
  -5  -1   5  129.49    7.40
   5   1  -5  138.09    6.60
   5   1  -5  130.59    5.30
  -5   1   5  135.99    4.20
  -5   1   5  137.59    7.90
   5   1  -5  138.29    7.50
  -4  -1   5    6.30    3.70
  -4  -1   5   -0.30    3.60
   4  -1  -5    0.30    2.80
  -4   1   5    2.80    1.60
   4   1  -5    1.80    3.30
  -4   1   5    0.70    3.50
  -4   1   5    3.00    1.70
  -4   1   5    3.40    3.00
   4   1  -5    0.80    2.20
   4   1  -5    3.40    3.10
  -3  -1   5 2487.15   38.20
  -3  -1   5 2514.35   39.70
  -3  -1   5 2462.35   39.30
   3  -1  -5 2515.45   38.80
  -3  -1   5 2520.65   38.30
  -3   1   5 2533.15   39.50
  -3   1   5 2417.26   37.40
  -3   1   5 2516.95   37.50
   3   1  -5 2495.15   38.20
  -3   1   5 2421.56   38.70
   3   1  -5 2471.35   39.30
   3   1  -5 2491.25   40.50
  -2  -1   5  533.15   10.60
  -2  -1   5  551.34   10.10
   2  -1  -5  534.35   10.00
  -2  -1   5  540.15    9.90
   2  -1  -5  542.95    9.30
   2   1  -5  527.85   10.60
  -2   1   5  546.75    9.30
  -2   1   5  530.85   11.60
  -1  -1   5 4409.76   64.89
   1  -1  -5 4301.87   64.19
   1  -1  -5 4209.48   64.09
  -1  -1   5 4314.87   64.59
   1   1  -5 4383.26   64.89
  -1   1   5 4270.57   64.19
   1   1  -5 4203.58   64.49
  -1   1   5 4339.67   64.09
   0  -1  -5  346.17    7.40
   0  -1   5  349.27    7.70
   0  -1   5  345.57    7.80
   0  -1   5  347.27    7.60
   0   1   5  362.66    7.60
   0   1  -5  354.46    7.60
   0   1  -5  359.36    7.80
   0   1   5  361.06    7.00
   0   1   5  355.66    7.00
  -1  -1  -5  120.79    4.60
  -1  -1  -5  125.69    4.90
  -1   1  -5  120.99    5.10
  -1   1  -5  117.99    5.10
   1   1   5  128.19    4.90
   1   1   5  121.09    4.50
  -2  -1  -5 3895.31   59.99
   2  -1   5 3887.81   60.39
  -2  -1  -5 3881.91   60.09
   2  -1   5 3936.71   59.99
  -2  -1  -5 4077.29   60.49
  -2   1  -5 4016.60   60.49
   2   1   5 3893.71   59.99
   2   1   5 3914.61   60.09
  -2   1  -5 3981.00   60.79
  -2   1  -5 3904.51   59.99
   3  -1   5 1360.66   23.10
  -3  -1  -5 1379.76   23.20
   3  -1   5 1354.66   23.80
  -3  -1  -5 1369.16   23.50
  -3   1  -5 1369.76   23.10
   3   1   5 1372.56   23.50
  -3   1  -5 1398.16   23.80
   3   1   5 1352.06   23.30
  -4  -1  -5   21.30    4.00
   4  -1   5    9.70    3.70
  -4  -1  -5   13.00    3.70
   4  -1   5   10.80    3.30
   4   1   5   17.00    3.70
  -4   1  -5   10.50    4.10
   4   1   5   10.20    3.40
   5  -1   5  409.56   10.60
  -5  -1  -5  392.56   10.20
   5  -1   5  404.26   11.90
  -5  -1  -5  380.16   11.00
   5   1   5  383.16   10.70
  -5   1  -5  403.76   11.30
   5   1   5  379.36   11.50
  -5   1  -5  392.06   10.10
   6  -1   5   67.09    7.30
  -6  -1  -5   66.59    6.70
  -6  -1  -5   71.69    7.40
  -6   1  -5   50.29    6.40
   6   1   5   56.99    7.60
  -6   1  -5   61.39    7.70
   6   1   5   46.90    8.90
  -7  -1  -5  164.68    8.80
   7  -1   5  179.08   10.00
  -7  -1  -5  181.98   10.10
  -7   1  -5  169.78   10.40
  -7   1  -5  179.18    8.00
  -8  -1  -5   44.70    7.70
  -8  -1  -5   45.30    7.50
  -8   1  -5   47.50    7.50
  -8   1  -5   39.70    7.50
  -9  -1  -5    5.30    7.00
  -9  -1  -5   10.70    5.30
  -9   1  -5   14.30    5.10
  -9   1  -5   21.10    7.70
 -10  -1  -5    1.40    6.10
 -10  -1  -5    3.70    7.80
 -10   1  -5   -3.70    5.20
 -10   1  -5   -9.30    7.80
 -11  -1  -5    8.40    9.20
 -11   1  -5   -5.70    8.50
 -12  -2   5    6.90    9.60
 -12   2   5   24.00    9.90
 -11  -2   5    7.70    8.30
 -11   2   5    8.40    8.60
 -10  -2   5   95.19   12.50
 -10  -2   5   80.69    8.80
 -10   2   5   83.79   13.60
  10   2  -5   95.69    8.80
  -9  -2   5  102.69    8.40
   9  -2  -5   80.29    7.60
   9  -2  -5   85.59    5.90
  -9  -2   5   87.89   11.30
   9   2  -5   84.59    8.40
  -9   2   5   79.49   12.10
   9   2  -5   94.59    9.10
  -9   2   5   86.99    6.00
  -8  -2   5  201.18   11.80
  -8  -2   5  228.98    9.10
   8  -2  -5  217.58    6.40
   8  -2  -5  205.28    8.30
   8   2  -5  204.68    9.10
  -8   2   5  209.18   11.80
   8   2  -5  209.08    9.30
  -8   2   5  211.98    6.10
  -7  -2   5   42.50    8.40
   7  -2  -5   43.30    6.30
   7  -2  -5   43.40    3.90
  -7  -2   5   46.00    6.30
   7  -2  -5   37.00    5.90
   7   2  -5   42.50    6.10
  -7   2   5   44.90    8.10
   7   2  -5   50.59    7.00
   7   2  -5   40.10    5.00
  -7   2   5   33.10    3.60
   6  -2  -5  255.97    5.70
  -6  -2   5  251.77   10.00
   6  -2  -5  256.27    9.60
   6  -2  -5  271.37    8.20
   6   2  -5  275.87    8.50
  -6   2   5  268.57    5.60
   6   2  -5  267.37    8.10
   6   2  -5  264.87    8.80
   6   2  -5  267.87   10.20
  -6   2   5  259.87    9.90
   5  -2  -5   -1.60    3.10
  -5  -2   5    1.90    4.10
   5  -2  -5    2.40    3.20
   5   2  -5    0.40    3.70
   5   2  -5   -2.20    3.20
   5   2  -5    0.20    2.70
  -5   2   5    1.70    4.00
   5   2  -5    4.70    3.50
  -4  -2   5  146.79    7.10
  -4  -2   5  148.29    5.80
   4  -2  -5  149.29    6.10
   4   2  -5  155.98    6.70
   4   2  -5  146.59    7.10
   4   2  -5  155.78    5.70
  -4   2   5  156.08    7.00
  -4   2   5  143.99    6.20
   4   2  -5  151.58    6.20
   3  -2  -5   11.20    2.40
  -3  -2   5    2.00    3.50
  -3   2   5   10.50    1.90
   3   2  -5   11.60    3.40
  -3   2   5   13.00    2.40
  -3   2   5   13.40    3.40
   3   2  -5    9.80    3.00
   3   2  -5   11.40    2.50
  -3   2   5   13.00    2.10
  -2  -2   5  938.51   16.80
  -2  -2   5  958.70   17.40
  -2  -2   5  967.60   16.30
   2  -2  -5  962.50   15.00
  -2  -2   5  979.60   16.30
   2  -2  -5  960.50   15.50
  -2   2   5  950.40   15.40
   2   2  -5  862.41   18.40
   2   2  -5  937.91   16.80
  -1  -2   5  116.19    5.10
   1  -2  -5  128.69    4.00
   1  -2  -5  124.09    3.50
  -1  -2   5  126.29    4.90
   1   2  -5  125.79    5.10
  -1   2   5  132.29    3.50
  -1   2   5  129.09    4.10
   0  -2   5 1141.39   19.20
   0  -2   5 1140.09   18.80
   0  -2  -5 1147.09   18.50
   0   2  -5 1144.69   18.80
   0   2   5 1152.78   17.60
   0   2  -5 1129.99   19.10
   0   2   5 1148.59   18.50
   0   2   5 1011.40   18.20
  -1  -2  -5  213.68    5.40
   1  -2   5  212.18    6.60
   1  -2   5  209.78    6.10
  -1  -2  -5  210.48    6.10
  -1   2  -5  207.28    6.10
   1   2   5  212.88    5.40
   1   2   5  208.08    6.00
  -1   2  -5  212.68    6.70
  -2  -2  -5   89.59    4.60
  -2  -2  -5   90.69    5.60
   2  -2   5   81.89    5.00
   2  -2   5   91.09    5.60
  -2   2  -5   98.59    5.30
   2   2   5   84.39    5.20
  -2   2  -5   82.89    5.70
   2   2   5   82.29    6.60
  -2   2  -5  103.29    8.90
   3  -2   5    6.90    3.20
  -3  -2  -5    7.50    3.60
   3  -2   5    6.30    2.90
  -3   2  -5    6.40    3.60
   3   2   5   10.70    3.10
  -3   2  -5    9.90    3.30
   3   2   5    7.40    3.40
   4  -2   5 1411.36   25.90
  -4  -2  -5 1481.35   25.50
   4  -2   5 1462.55   25.00
  -4  -2  -5 1494.35   25.10
  -4   2  -5 1477.25   24.70
   4   2   5 1457.95   25.40
   4   2   5 1474.55   25.90
  -4   2  -5 1463.75   26.20
   5  -2   5  436.86   10.90
  -5  -2  -5  431.36   11.40
  -5  -2  -5  417.96   11.00
  -5  -2  -5  415.76   11.30
   5  -2   5  411.56   12.10
   5   2   5  418.16   11.90
   5   2   5  441.16   11.50
  -5   2  -5  422.26   10.50
  -5   2  -5  440.96   12.00
  -6  -2  -5  199.68    8.80
   6  -2   5  204.28    8.60
  -6  -2  -5  213.38    7.10
  -6  -2  -5  195.18    9.60
  -6   2  -5  198.98    9.70
   6   2   5  209.78    9.90
   6   2   5  201.08   12.40
  -6   2  -5  208.38    7.90
  -7  -2  -5  181.28    7.20
   7  -2   5  183.48    9.70
  -7  -2  -5  169.38    9.20
  -7  -2  -5  168.68   10.30
  -7   2  -5  172.18   10.60
  -7   2  -5  174.78    8.30
  -8  -2  -5  193.18   12.30
  -8  -2  -5  177.38    9.90
  -8  -2  -5  167.68    7.30
  -8   2  -5  174.18    8.70
  -9  -2  -5   30.80    6.50
  -9  -2  -5   30.60    8.20
  -9   2  -5   29.20    5.30
  -9   2  -5   32.30    8.50
 -10  -2  -5   16.40    8.30
 -10  -2  -5   -2.70    6.30
 -10   2  -5   -8.80    7.70
 -11  -2  -5   40.20   10.00
 -11  -2  -5   38.30    8.40
 -11   2  -5   29.10    9.80
 -12  -3   5    4.30   10.40
 -12   3   5  -13.20    8.90
 -11  -3   5   80.89   13.20
 -11   3   5  114.89   15.10
 -10  -3   5   -1.00    8.00
 -10  -3   5   -4.60    5.40
  10   3  -5   18.00    5.90
 -10   3   5    4.30    7.90
  -9  -3   5  191.68   12.80
  -9  -3   5  184.98    9.80
   9  -3  -5  210.78    8.60
   9   3  -5  200.38   10.10
  -9   3   5  181.58   12.90
  -8  -3   5  111.19    8.10
   8  -3  -5  109.69    7.60
  -8  -3   5   97.89   11.30
   8   3  -5  101.19    8.80
  -8   3   5  105.49   11.40
   8   3  -5  100.79    8.50
  -7  -3   5   23.60    5.80
   7  -3  -5   20.30    4.10
   7  -3  -5   25.10    5.40
  -7  -3   5   31.80    6.70
   7   3  -5   29.80    4.80
  -7   3   5   22.50    5.90
   7   3  -5   12.90    4.70
   7   3  -5   21.00    4.50
   6  -3  -5  238.88    8.00
   6  -3  -5  226.28    9.20
  -6  -3   5  234.88    9.70
   6   3  -5  228.68   10.20
   6   3  -5  238.78    8.70
  -6   3   5  233.78    9.60
   6   3  -5  241.48    8.20
   6   3  -5  233.58    8.70
  -5  -3   5  249.78    9.20
   5  -3  -5  270.07    8.00
   5  -3  -5  250.67    8.30
  -5   3   5  254.37    9.10
   5   3  -5  252.87    7.80
   5   3  -5  242.98    8.60
   5   3  -5  263.37    8.60
   5   3  -5  257.67    9.40
  -4  -3   5  376.66   10.30
   4  -3  -5  388.36    9.00
   4  -3  -5  381.66    9.20
   4   3  -5  380.76   10.00
  -4   3   5  389.66   10.10
   4   3  -5  378.26    9.70
  -4   3   5  386.76    9.00
   4   3  -5  381.86   10.40
   4   3  -5  377.36    9.20
  -3  -3   5 1373.96   24.20
  -3  -3   5 1428.86   24.90
   3  -3  -5 1393.76   22.50
   3  -3  -5 1396.86   23.40
  -3   3   5 1413.26   24.10
   3   3  -5 1398.46   23.80
   3   3  -5 1364.36   24.10
  -3   3   5 1428.86   24.60
   3   3  -5 1386.06   23.30
   3   3  -5 1386.06   23.80
  -2  -3   5  191.18    6.90
   2  -3  -5  184.48    7.60
  -2  -3   5  183.28    5.90
  -2  -3   5  180.98    6.00
   2  -3  -5  190.78    4.30
  -2  -3   5  179.48    6.80
  -2   3   5  183.28    4.40
   2   3  -5  187.68    6.60
   2   3  -5  188.88    6.50
   2   3  -5  176.68    5.80
   2   3  -5  183.88    6.60
  -1  -3   5  116.49    5.00
  -1  -3   5  118.19    5.00
   1  -3  -5  112.39    6.50
  -1  -3   5  117.39    5.90
   1  -3  -5  122.59    4.20
   1   3  -5  119.49    5.20
  -1   3   5  124.49    4.20
   1   3  -5  127.19    5.70
   1   3  -5  117.19    5.80
   1   3  -5  115.59    5.40
   0  -3  -5   17.10    2.60
   0  -3  -5   21.90    2.20
   0  -3   5   12.20    2.90
   0  -3  -5   21.30    4.40
   0  -3   5   15.50    2.70
   0   3   5   18.70    2.10
   0   3   5   15.50    2.40
   0   3  -5   22.40    4.30
   0   3  -5   15.30    3.80
   0   3  -5   13.20    2.60
   0   3  -5   10.20    2.60
  -1  -3  -5  657.23   12.50
   1  -3   5  630.74   12.90
   1  -3   5  646.14   12.50
  -1  -3  -5  672.33   11.30
  -1  -3  -5  669.53   12.90
   1  -3   5  643.74   12.90
  -1  -3  -5  676.33   13.10
   1   3   5  659.63   11.40
  -1   3  -5  647.94   12.40
   1   3   5  638.04   12.30
  -1   3  -5  664.53   13.10
  -1   3  -5  661.63   16.10
   2  -3   5 1462.15   25.20
   2  -3   5 1445.96   24.40
  -2  -3  -5 1513.25   24.10
  -2  -3  -5 1484.15   25.20
  -2  -3  -5 1503.65   24.70
   2   3   5 1454.55   24.70
   2   3   5 1500.35   24.00
  -2   3  -5 1427.76   28.10
  -2   3  -5 1496.85   26.00
  -2   3  -5 1478.75   25.30
  -3  -3  -5  659.53   13.00
   3  -3   5  654.83   13.00
  -3  -3  -5  628.74   13.70
  -3  -3  -5  687.63   15.00
   3  -3   5  619.14   13.70
   3   3   5  633.44   13.40
   3   3   5  651.93   13.00
  -3   3  -5  644.64   14.20
  -3   3  -5  659.43   13.00
  -4  -3  -5   35.10    5.70
  -4  -3  -5   33.70    5.70
   4  -3   5   27.80    5.30
  -4  -3  -5   31.30    5.10
   4  -3   5   32.30    6.50
  -4   3  -5   34.00    6.20
  -4   3  -5   30.90    5.40
   4   3   5   31.60    5.50
   4   3   5   27.80    4.10
   5  -3   5   61.09    7.70
   5  -3   5   50.09    6.20
  -5  -3  -5   64.39    7.10
  -5  -3  -5   63.99    5.80
  -5  -3  -5   48.30    6.30
  -5   3  -5   62.19    5.70
  -5   3  -5   61.49    7.10
   5   3   5   56.09    7.60
   5   3   5   55.99    6.90
   6  -3   5    1.70    4.20
  -6  -3  -5    6.90    4.60
  -6  -3  -5    2.30    4.60
  -6  -3  -5    2.30    3.60
   6   3   5   -6.00    5.90
  -6   3  -5    2.80    5.20
  -6   3  -5    3.80    3.70
  -7  -3  -5  156.68    9.90
   7  -3   5  152.98    9.30
  -7  -3  -5  158.18    7.80
  -7  -3  -5  131.79    8.50
  -7   3  -5  147.89   10.60
  -7   3  -5  154.88    7.70
  -8  -3  -5  248.48   12.40
  -8  -3  -5  257.17    9.10
  -8  -3  -5  242.88   11.20
  -8   3  -5  253.57    9.40
  -8   3  -5  220.88   13.70
  -9  -3  -5    4.10    4.60
  -9  -3  -5   -6.80    6.20
  -9   3  -5    4.20    4.50
  -9   3  -5   -2.40    7.50
 -10  -3  -5   -6.80    7.00
 -10  -3  -5    9.80    8.40
 -10   3  -5   -3.60    7.80
 -11  -3  -5   70.99   14.30
 -11  -3  -5   58.09   10.20
 -11   3  -5   78.79   15.50
 -12  -4   5   17.30    9.50
 -12   4   5    6.60    9.70
 -11  -4   5   15.00    7.20
 -11  -4   5   21.20    9.30
 -11   4   5   22.40    9.00
  11   4  -5   26.90    7.30
 -10  -4   5   47.20    9.30
 -10  -4   5   68.19    9.50
  10   4  -5   52.49   10.20
 -10   4   5   82.59   13.50
   9  -4  -5   19.20    5.10
  -9  -4   5   15.30    5.60
  -9  -4   5   20.90    7.60
   9   4  -5   30.10    5.90
  -9   4   5    9.90    7.60
  -8  -4   5    7.80    6.60
  -8  -4   5    4.00    5.00
   8  -4  -5   11.20    4.60
   8   4  -5   25.80    5.30
  -8   4   5    9.10    7.00
  -7  -4   5   27.90    5.00
  -7  -4   5   39.40    8.50
   7  -4  -5   23.90    5.60
   7  -4  -5   31.10    6.20
   7   4  -5   26.20    5.10
   7   4  -5   20.90    4.90
  -7   4   5   14.50    5.90
   7   4  -5   27.20    5.30
   6  -4  -5  194.08    8.90
  -6  -4   5  190.88    9.30
   6  -4  -5  204.28    7.80
   6   4  -5  196.08    8.60
  -6   4   5  207.78    9.60
   6   4  -5  210.88    8.70
   6   4  -5  196.28    8.40
   5  -4  -5  118.39    6.50
   5  -4  -5  111.49    6.40
  -5  -4   5  105.99    7.40
   5   4  -5  113.29    6.70
   5   4  -5  113.09    8.10
  -5   4   5  110.49    7.00
   5   4  -5  119.29    6.90
   5   4  -5  113.99    6.80
  -4  -4   5  466.85   11.70
   4  -4  -5  459.05   10.50
   4  -4  -5  464.75    9.90
   4   4  -5  463.15   11.30
   4   4  -5  444.76   11.10
  -4   4   5  463.25   11.20
  -4   4   5  441.06    9.80
   4   4  -5  430.76   11.50
   4   4  -5  462.75   10.80
   3  -4  -5 2858.51   44.50
  -3  -4   5 2835.82   45.30
   3  -4  -5 2816.02   43.20
   3   4  -5 2815.92   45.00
  -3   4   5 2826.32   43.20
   3   4  -5 2847.62   45.10
   3   4  -5 2840.92   44.70
  -3   4   5 2882.81   44.60
   3   4  -5 2793.42   45.40
   2  -4  -5  937.51   17.10
  -2  -4   5  956.50   17.20
   2  -4  -5  956.90   14.90
   2  -4  -5  958.80   15.20
  -2  -4   5  950.70   17.60
   2   4  -5  929.41   17.50
  -2   4   5  946.91   14.90
   2   4  -5  941.71   17.60
   2   4  -5  974.00   17.30
   2   4  -5  953.80   17.50
  -2   4   5  942.91   15.20
   1  -4  -5   11.90    3.20
  -1  -4   5   13.20    2.70
  -1  -4   5    7.90    3.50
   1  -4  -5   15.60    2.30
   1   4  -5   11.90    3.30
  -1   4   5   10.50    2.10
   1   4  -5   15.00    3.50
   1   4  -5   12.00    2.90
   0  -4  -5 1246.98   20.40
   0  -4  -5 1206.28   21.30
   0  -4  -5 1277.97   21.30
   0  -4   5 1205.98   20.90
   0   4  -5 1219.78   21.40
   0   4   5 1211.58   20.40
   0   4  -5 1245.98   21.60
   0   4  -5 1251.47   21.00
   0   4  -5 1232.58   21.30
   1  -4   5  150.38    5.80
  -1  -4  -5  158.98    6.70
  -1  -4  -5  165.18    7.00
   1  -4   5  148.19    6.50
  -1  -4  -5  148.69    6.40
  -1  -4  -5  158.18    4.40
   1   4   5  157.08    6.40
   1   4   5  147.79    5.80
  -1   4  -5  162.38    6.40
  -1   4  -5  148.39    6.60
   2  -4   5 2357.06   39.00
  -2  -4  -5 2420.26   38.50
  -2  -4  -5 2478.45   37.60
  -2  -4  -5 2399.36   39.00
   2  -4   5 2376.06   38.20
  -2   4  -5 2362.46   39.10
  -2   4  -5 2439.36   38.30
   2   4   5 2421.06   38.60
   2   4   5 2428.46   38.80
  -3  -4  -5  241.48    8.50
  -3  -4  -5  260.27    9.20
  -3  -4  -5  239.28    7.90
   3  -4   5  227.08    8.60
   3  -4   5  215.88    7.30
   3   4   5  226.28    7.80
  -3   4  -5  223.38   10.90
   3   4   5  229.68    7.30
  -3   4  -5  228.18    8.40
  -4  -4  -5   15.50    3.80
   4  -4   5   16.90    3.60
  -4  -4  -5   18.80    3.80
  -4  -4  -5   16.00    4.20
   4  -4   5   14.00    4.30
  -4   4  -5   18.20    4.50
   4   4   5   15.50    3.90
   4   4   5   11.30    3.50
  -4   4  -5   16.30    3.60
  -5  -4  -5    3.10    4.20
  -5  -4  -5   10.00    4.30
   5  -4   5    1.80    4.80
  -5  -4  -5    0.70    3.60
   5  -4   5    1.60    3.60
   5   4   5    3.50    4.10
   5   4   5   -0.90    4.50
  -5   4  -5    4.40    4.60
  -5   4  -5    3.10    3.60
  -6  -4  -5   -0.10    4.80
   6  -4   5   -1.60    4.20
  -6  -4  -5   -2.90    4.60
  -6  -4  -5   -2.70    4.00
  -6   4  -5    5.70    3.70
  -6   4  -5   -0.90    5.30
   7  -4   5 1091.59   21.70
  -7  -4  -5 1108.19   22.80
  -7  -4  -5 1116.69   22.90
  -7  -4  -5 1107.79   20.70
  -7   4  -5 1102.69   20.30
  -7   4  -5 1091.09   24.40
  -8  -4  -5  100.29   10.60
  -8  -4  -5   89.29    8.20
  -8  -4  -5   87.89   11.10
  -8   4  -5   82.89   12.00
  -8   4  -5  105.29    7.60
  -9  -4  -5   12.70    5.30
  -9  -4  -5   11.80    8.80
  -9  -4  -5    9.20    6.70
  -9   4  -5   15.60    8.10
  -9   4  -5    9.60    5.30
 -10  -4  -5   66.19   10.40
 -10  -4  -5   85.09   13.60
 -10   4  -5  122.49   14.70
 -11  -4  -5   25.70    9.80
 -11  -4  -5  -17.10    8.00
 -11   4  -5   -3.20    9.30
 -12  -5   5   -6.90    9.60
 -12   5   5   -9.90   10.30
 -11  -5   5  105.79   12.50
 -11  -5   5   66.49   10.30
 -11   5   5   86.39   14.00
  11   5  -5   96.59   12.80
 -10  -5   5   31.60    8.70
 -10  -5   5   11.70    7.00
  10   5  -5    4.80    6.50
 -10   5   5   11.80    8.00
  -9  -5   5  163.28   13.50
  -9  -5   5  170.68   11.40
   9   5  -5  160.68   11.20
  -9   5   5  171.08   12.70
  -8  -5   5  433.16   15.70
   8  -5  -5  457.45   11.30
  -8  -5   5  439.86   13.20
   8   5  -5  427.56   13.40
  -8   5   5  387.66   19.20
  -7  -5   5    9.80    5.80
   7  -5  -5   18.70    4.50
   7  -5  -5    9.60    5.40
  -7  -5   5   14.70    5.10
   7   5  -5   15.00    5.00
  -7   5   5    7.50    5.80
   7   5  -5    8.10    5.20
   6  -5  -5   13.00    4.10
   6  -5  -5    6.50    4.20
  -6  -5   5    5.50    5.00
   6   5  -5   -0.80    4.20
   6   5  -5    4.10    4.60
   6   5  -5    8.00    4.50
  -6   5   5    5.50    4.90
   5  -5  -5    1.00    3.20
  -5  -5   5    1.20    4.60
   5  -5  -5    5.00    3.70
   5   5  -5    7.10    4.00
   5   5  -5    7.00    3.90
   5   5  -5    4.00    4.50
  -5   5   5    6.60    4.00
   5   5  -5    6.70    4.20
   4  -5  -5  315.17    8.10
  -4  -5   5  323.37   10.00
   4  -5  -5  326.77    9.00
   4   5  -5  326.47    9.90
   4   5  -5  312.87   10.30
  -4   5   5  332.57    9.50
   4   5  -5  339.37    9.70
   4   5  -5  329.07    9.70
  -4   5   5  328.67    7.90
   3  -5  -5  232.58    5.80
  -3  -5   5  222.28    8.60
   3  -5  -5  222.28    7.70
  -3   5   5  215.38    5.50
  -3   5   5  223.48    4.50
  -3   5   5  244.88    7.50
   3   5  -5  212.28    7.60
   3   5  -5  216.38    8.00
   3   5  -5  228.08    8.40
   3   5  -5  221.98    8.10
   2  -5  -5    6.10    3.30
   2  -5  -5   15.50    3.00
  -2  -5   5    9.80    3.80
  -2  -5   5    9.00    3.20
   2   5  -5    5.60    3.10
   2   5  -5    9.80    3.60
   2   5  -5    3.10    3.50
  -2   5   5    2.40    1.80
   2   5  -5    9.50    3.30
   1  -5  -5 1586.34   24.60
  -1  -5   5 1499.45   25.80
  -1  -5   5 1537.25   26.10
   1  -5  -5 1544.05   26.10
   1  -5  -5 1555.64   25.70
  -1   5   5 1552.84   24.60
   1   5  -5 1523.95   26.00
   1   5  -5 1515.75   26.30
   1   5  -5 1507.25   26.20
   0  -5  -5 1299.07   21.60
   0  -5   5 1257.97   22.10
   0  -5  -5 1290.67   22.40
   0   5  -5 1330.17   22.90
   0   5  -5 1299.57   22.60
   0   5  -5 1265.77   22.60
   0   5   5 1293.17   21.60
   0   5  -5 1284.67   22.10
   1  -5   5  293.57    8.60
   1  -5   5  299.17    8.10
  -1  -5  -5  305.57    6.30
  -1  -5  -5  292.77    8.70
  -1  -5  -5  298.27    8.90
  -1   5  -5  304.67    7.90
  -1   5  -5  305.27    8.80
  -1   5  -5  295.37    8.80
   1   5   5  298.47    6.30
   1   5   5  299.47    8.00
   2  -5   5   10.20    3.60
  -2  -5  -5   15.10    3.60
   2  -5   5    9.70    3.10
  -2  -5  -5   13.70    3.90
  -2  -5  -5   12.30    2.60
  -2   5  -5   14.30    4.10
   2   5   5    9.10    3.20
   2   5   5   14.30    2.50
  -2   5  -5   10.20    3.50
  -3  -5  -5   36.90    5.50
   3  -5   5   34.70    6.50
  -3  -5  -5   40.70    6.30
   3  -5   5   37.30    5.30
  -3   5  -5   41.90    6.20
   3   5   5   44.50    4.80
   3   5   5   33.50    5.70
  -3   5  -5   37.70    5.50
  -4  -5  -5   52.69    6.60
   4  -5   5   47.60    7.60
   4  -5   5   42.90    5.70
   4   5   5   30.10    4.60
   4   5   5   31.00    5.60
  -4   5  -5   42.90    5.40
  -4   5  -5   36.20    7.20
  -5  -5  -5   -3.90    4.00
   5  -5   5    2.40    3.80
   5  -5   5   -2.90    7.60
  -5  -5  -5    8.80    4.20
  -5  -5  -5   -2.90    4.50
  -5   5  -5    5.40    3.60
   5   5   5   -0.40    4.10
  -5   5  -5    3.30    5.00
   6  -5   5    1.40    4.40
  -6  -5  -5    4.40    4.90
  -6  -5  -5    1.20    4.90
  -6  -5  -5    9.00    4.30
  -6   5  -5    3.30    3.90
  -6   5  -5    0.10    5.30
  -7  -5  -5  287.67   10.30
  -7  -5  -5  277.67   11.40
   7  -5   5  289.57   11.10
  -7  -5  -5  274.37   11.80
  -7   5  -5  248.98   15.90
  -7   5  -5  259.97    9.20
  -8  -5  -5   39.20    7.50
  -8  -5  -5   34.20    7.10
  -8  -5  -5   33.30    5.50
   8  -5   5   27.90    7.70
  -8   5  -5   32.40    7.90
  -8   5  -5   39.00    7.00
  -9  -5  -5   -3.60    5.30
  -9  -5  -5    6.70    7.30
  -9   5  -5    4.40    7.80
 -10  -5  -5   73.59   13.30
 -10  -5  -5   94.09   13.10
 -10   5  -5   82.49   13.50
 -11  -5  -5   19.90    8.90
 -11  -5  -5   15.30    9.90
 -11   5  -5   19.50    9.90
 -12  -6   5    0.80   10.20
 -12   6   5   15.20   10.30
 -11  -6   5   52.69   10.30
 -11  -6   5   82.09   12.50
 -11   6   5   39.00   10.80
  11   6  -5   42.50   10.40
 -10  -6   5  193.38   13.20
 -10  -6   5  162.18   15.00
 -10   6   5  155.38   15.20
  10   6  -5  162.38   12.40
  -9  -6   5   76.79   11.70
  -9  -6   5   73.99   10.90
  -9   6   5   57.29   11.30
   9   6  -5  100.59   10.80
  -8  -6   5   -3.70    5.60
  -8  -6   5    3.30    7.10
   8  -6  -5    2.70    4.70
   8   6  -5    1.60    6.10
   7  -6  -5  158.88    8.20
  -7  -6   5  161.78    9.90
   7  -6  -5  167.58   10.40
  -7  -6   5  164.08   11.20
   7   6  -5  140.39    9.70
   7   6  -5  164.08    9.70
  -7   6   5  142.39   10.20
   6  -6  -5   60.99    7.50
   6  -6  -5   53.49    7.00
  -6  -6   5   64.39    8.80
  -6   6   5   61.69    8.20
   6   6  -5   63.99    7.70
   6   6  -5   62.99    8.20
  -5  -6   5   18.20    5.20
   5  -6  -5   21.90    3.90
   5  -6  -5   21.60    4.20
  -5   6   5   22.40    4.70
   5   6  -5   27.00    5.00
   5   6  -5   39.30    8.40
   5   6  -5   24.30    4.90
   5   6  -5   24.10    4.80
   4  -6  -5  530.05   12.30
  -4  -6   5  520.65   13.20
   4  -6  -5  532.25   10.90
   4   6  -5  537.65   13.10
   4   6  -5  528.75   12.90
  -4   6   5  530.05   10.80
  -4   6   5  542.85   12.60
   4   6  -5  534.85   13.30
   4   6  -5  531.05   13.70
   3  -6  -5  170.18    5.20
  -3  -6   5  178.68    8.20
   3  -6  -5  170.08    7.60
   3  -6  -5  183.38    4.50
   3   6  -5  184.28    8.00
   3   6  -5  186.18    7.90
   3   6  -5  170.98    8.80
  -3   6   5  181.08    5.00
   3   6  -5  189.68    7.80
  -3   6   5  184.18    4.50
  -3   6   5  187.88    7.20
   2  -6  -5  868.81   17.10
  -2  -6   5  897.71   17.60
   2  -6  -5  922.61   15.20
   2  -6  -5  919.41   16.70
   2   6  -5  894.51   17.70
   2   6  -5  885.51   17.30
  -2   6   5  910.41   15.20
   2   6  -5  886.51   17.60
   2   6  -5  907.41   17.80
   1  -6  -5  625.04   11.70
  -1  -6   5  622.24   13.50
   1  -6  -5  601.94   12.60
   1  -6  -5  574.24   13.10
  -1  -6   5  586.54   12.80
   1   6  -5  588.44   13.10
   1   6  -5  600.04   13.30
  -1   6   5  611.04   11.40
   1   6  -5  601.24   13.40
   0  -6  -5   89.19    6.40
   0  -6   5  111.19    6.00
   0  -6  -5  115.39    6.50
   0   6  -5  102.29    6.50
   0   6  -5  110.79    6.60
   0   6   5  103.99    5.20
   0   6  -5  105.69    6.60
   0   6  -5  110.69    6.60
  -1  -6  -5  111.29    4.10
   1  -6   5  101.59    6.70
  -1  -6  -5  107.59    7.00
  -1  -6  -5   99.59    6.60
   1  -6   5  100.69    6.00
   1   6   5  112.89    4.00
  -1   6  -5  102.29    7.00
  -1   6  -5  112.89    8.20
   1   6   5  107.69    6.10
  -1   6  -5  111.99    5.90
  -2  -6  -5 1142.69   19.10
  -2  -6  -5 1098.79   21.20
   2  -6   5 1108.79   21.20
  -2  -6  -5 1127.79   21.00
   2  -6   5 1122.59   20.20
  -2   6  -5 1123.49   20.40
  -2   6  -5 1112.09   21.30
   2   6   5 1138.99   19.00
   2   6   5 1112.29   20.60
  -2   6  -5 1135.99   19.70
   3  -6   5 1516.25   27.50
  -3  -6  -5 1512.45   27.50
   3  -6   5 1514.75   26.00
  -3  -6  -5 1528.55   31.20
  -3   6  -5 1540.15   25.20
  -3   6  -5 1496.25   26.00
   3   6   5 1520.35   25.50
  -3   6  -5 1489.85   27.50
   3   6   5 1523.65   26.90
  -4  -6  -5   12.50    4.30
   4  -6   5    4.90    3.60
   4  -6   5    3.30    4.80
  -4  -6  -5   10.00    4.70
  -4   6  -5    5.10    3.60
  -4   6  -5    4.40    4.60
   4   6   5    2.70    3.30
   4   6   5    1.20    4.20
  -5  -6  -5   36.50    6.70
   5  -6   5   34.60    6.60
  -5  -6  -5   27.70    5.60
  -5  -6  -5   30.40    4.90
  -5   6  -5   33.10    4.40
   5   6   5   28.50    4.80
  -5   6  -5   43.90    8.10
  -6  -6  -5   67.39    7.70
  -6  -6  -5   71.79    8.10
  -6  -6  -5   75.49    8.90
   6  -6   5   67.59    8.00
  -6   6  -5   92.69    9.90
  -6   6  -5   75.99    6.90
  -7  -6  -5  523.55   16.30
   7  -6   5  494.15   14.00
  -7  -6  -5  526.25   14.40
  -7  -6  -5  487.65   13.50
  -7   6  -5  534.75   12.50
  -7   6  -5  546.05   16.80
  -8  -6  -5   -1.00    5.20
  -8  -6  -5   -8.80    6.20
  -8   6  -5  -10.10    7.00
  -8   6  -5   -9.40    4.30
  -9  -6  -5  334.97   12.20
  -9  -6  -5  297.57   14.20
  -9  -6  -5  315.77   15.10
  -9   6  -5  294.87   15.60
 -10  -6  -5    7.60    8.60
 -10  -6  -5   10.10    9.00
 -10   6  -5    5.90    8.40
 -11  -6  -5   82.59   15.60
 -11  -6  -5  106.39   14.50
 -11   6  -5  130.19   16.70
 -11  -7   5   71.39   14.10
 -11  -7   5   80.29   15.40
  11   7  -5   84.39   13.40
 -11   7   5   83.09   15.90
 -10  -7   5    5.50    8.00
 -10  -7   5    5.70    8.30
 -10   7   5    3.80    8.30
  10   7  -5   -0.60    7.40
  -9  -7   5   67.99   14.00
  -9  -7   5   80.79   11.70
  -9   7   5   68.29   12.50
   9   7  -5   61.19   11.00
  -8  -7   5  183.78   12.00
   8  -7  -5  177.48    9.30
  -8  -7   5  167.68   12.70
  -8   7   5  168.18   17.90
   8   7  -5  176.08   11.80
   7  -7  -5   79.89    7.90
   7  -7  -5  103.79    9.80
  -7  -7   5   77.39    9.90
  -7  -7   5   83.19   10.40
   7   7  -5  107.89   10.70
  -7   7   5   97.69    9.70
   7   7  -5   88.09    9.20
   6  -7  -5  299.47   10.40
  -6  -7   5  289.87   12.00
   6  -7  -5  302.97    9.90
  -6   7   5  306.17   11.00
   6   7  -5  308.07   11.60
   6   7  -5  299.87   11.50
   5  -7  -5   47.80    5.90
   5  -7  -5   53.89    7.00
  -5  -7   5   59.19    8.20
  -5   7   5   63.69    7.10
   5   7  -5   66.39    7.60
   5   7  -5   57.19    8.30
   4  -7  -5   41.50    6.40
   4  -7  -5   31.70    4.80
  -4  -7   5   21.80    4.90
  -4   7   5   51.59    6.20
   4   7  -5   37.10    7.10
   4   7  -5   25.60    5.20
   4   7  -5   25.40    4.90
  -4   7   5   26.40    4.40
   4   7  -5   26.80    4.80
  -3  -7   5  171.18    8.30
   3  -7  -5  171.18    7.90
   3  -7  -5  174.48    6.90
   3  -7  -5  171.18    5.20
   3  -7  -5  169.88    4.90
  -3   7   5  171.58    7.10
   3   7  -5  171.58    8.50
   3   7  -5  169.58    8.50
  -3   7   5  171.78    5.00
   3   7  -5  170.58    8.50
  -3   7   5  173.28    4.90
   3   7  -5  162.68    8.30
   2  -7  -5   51.09    4.10
  -2  -7   5   44.50    6.20
   2  -7  -5   43.50    5.80
   2  -7  -5   42.90    6.10
   2   7  -5   37.50    6.20
   2   7  -5   49.90    6.60
   2   7  -5   38.80    6.10
  -2   7   5   38.70    4.10
   2   7  -5   33.10    6.40
   1  -7  -5   45.40    6.20
  -1  -7   5   51.29    6.30
   1  -7  -5   47.10    6.00
  -1  -7   5   43.20    6.50
   1  -7  -5   49.40    6.00
   1   7  -5   54.69    6.30
   1   7  -5   55.49    6.10
   1   7  -5   53.29    6.20
  -1   7   5   49.10    4.40
   1   7  -5   58.79    6.30
   0  -7  -5    7.50    3.80
   0  -7  -5    3.50    3.80
   0  -7   5    2.90    3.50
   0   7  -5    6.10    3.80
   0   7  -5    9.80    3.60
   0   7  -5    5.00    3.80
   0   7   5    3.40    2.80
   0   7  -5    1.50    3.60
   1  -7   5   36.30    6.40
  -1  -7  -5   37.60    6.10
  -1  -7  -5   39.50    3.60
  -1  -7  -5   39.40    5.00
   1  -7   5   37.60    5.90
   1   7   5   35.20    5.30
  -1   7  -5   40.20    5.70
  -1   7  -5   41.40    7.70
   1   7   5   39.50    3.50
  -1   7  -5   36.10    5.80
  -2  -7  -5   96.69    5.10
  -2  -7  -5   78.99    6.80
   2  -7   5   74.09    6.30
  -2  -7  -5   84.39    7.20
   2  -7   5   91.39    7.50
  -2   7  -5   91.89    7.40
  -2   7  -5   74.59    5.80
   2   7   5   90.79    4.90
   2   7   5   83.49    6.90
  -2   7  -5   75.59    8.50
   3  -7   5   -0.20    4.50
   3  -7   5   -1.20    3.50
  -3  -7  -5    2.70    4.20
  -3  -7  -5   -2.10    4.10
  -3   7  -5    4.20    3.40
   3   7   5    1.70    2.80
  -3   7  -5   -1.00    4.30
   3   7   5    4.40    4.10
  -3   7  -5   -0.40    3.80
  -4  -7  -5   19.00    4.60
  -4  -7  -5   31.40    5.40
   4  -7   5   27.10    5.60
   4  -7   5   19.00    4.20
   4   7   5   22.10    3.90
  -4   7  -5   20.40    4.20
  -4   7  -5   23.60    5.50
  -4   7  -5   29.70    5.50
  -5  -7  -5   -0.10    4.30
  -5  -7  -5    3.00    5.50
   5  -7   5    4.60    4.30
  -5  -7  -5    1.40    4.70
   5   7   5   -3.40    4.20
  -5   7  -5   -1.30    5.40
  -5   7  -5    2.70    4.00
  -6  -7  -5  213.08    9.40
  -6  -7  -5  202.18   10.10
   6  -7   5  181.48    9.50
  -6  -7  -5  180.58   12.10
  -6   7  -5  198.18    8.40
  -6   7  -5  209.68   12.00
   7  -7   5   17.80    6.00
  -7  -7  -5   20.40    5.80
  -7  -7  -5   22.50    6.00
  -7   7  -5   21.00    4.80
  -7   7  -5   19.80    7.20
  -8  -7  -5   22.40    7.60
  -8  -7  -5   15.30    6.30
  -8  -7  -5   18.70    6.80
  -8   7  -5   10.30    7.80
  -9  -7  -5   33.90    7.30
  -9  -7  -5   18.50    7.90
  -9  -7  -5   17.30    8.40
  -9   7  -5   25.90    9.00
 -10  -7  -5   39.50    9.20
 -10  -7  -5   29.50    7.90
 -10  -7  -5   25.90    9.20
 -10   7  -5   26.40    9.50
 -11  -8   5    5.80    9.70
 -11  -8   5    6.30    8.70
  11   8  -5   -6.50    8.80
 -11   8   5    0.00   14.30
 -10  -8   5    9.90    8.80
 -10  -8   5   16.20    8.80
 -10   8   5   28.00    9.50
  10   8  -5   11.00    8.30
  -9  -8   5    9.20    8.20
  -9  -8   5   -4.60    7.40
   9   8  -5  -11.80    6.50
  -9   8   5   -3.90    8.20
   8  -8  -5   22.50    5.60
  -8  -8   5   28.20   13.40
  -8  -8   5   18.60    9.70
  -8   8   5   28.20    7.70
   7  -8  -5  221.68    9.90
  -7  -8   5  206.58   11.80
  -7  -8   5  214.18   12.20
   7  -8  -5  222.58   11.50
   7   8  -5  213.98   12.30
   7   8  -5  214.38   11.60
  -7   8   5  216.48   12.20
   6  -8  -5  219.98    9.50
   6  -8  -5  208.38    9.30
  -6  -8   5  220.68   11.40
  -6   8   5  220.68   10.70
   6   8  -5  222.28   11.40
   6   8  -5  230.98   11.90
  -5  -8   5    5.10    5.40
   5  -8  -5    7.80    4.60
   5  -8  -5   -3.00    3.40
  -5   8   5   10.00    4.70
   5   8  -5   -7.40    4.60
   5   8  -5   -0.50    5.00
   4  -8  -5   18.70    4.60
  -4  -8   5   20.80    5.20
   4  -8  -5   14.10    3.20
   4  -8  -5   20.20    4.00
   4  -8  -5   18.90    3.30
   4  -8  -5   21.20    3.40
   4   8  -5   23.20    5.20
  -4   8   5   16.00    3.30
   4   8  -5   17.00    5.30
  -4   8   5   22.40    4.50
   3  -8  -5  101.39    4.70
   3  -8  -5  109.29    6.80
   3  -8  -5  103.09    4.30
   3  -8  -5   97.99    7.10
   3  -8  -5  106.69    4.60
  -3  -8   5  109.99    7.90
  -3   8   5  106.09    6.70
   3   8  -5   88.99    7.50
   3   8  -5   95.49    8.00
   3   8  -5   83.69    9.30
  -3   8   5  105.69    4.60
   2  -8  -5  316.17    9.80
   2  -8  -5  321.17    8.10
  -2  -8   5  329.87   10.40
   2  -8  -5  314.57   10.10
   2   8  -5  316.37   10.80
   2   8  -5  318.67   10.60
   2   8  -5  314.17   10.40
  -2   8   5  330.27    7.90
   2   8  -5  328.07   11.60
   1  -8  -5   93.29    7.20
   1  -8  -5   92.39    7.20
  -1  -8   5  101.49    7.30
  -1  -8   5   92.59    7.50
   1   8  -5  104.19    7.70
  -1   8   5   99.19    5.70
   1   8  -5   96.09    7.40
   1   8  -5   94.59    7.20
   1   8  -5   97.49    7.40
   0  -8  -5   30.30    6.30
   0  -8   5   25.90    4.30
   0  -8  -5   23.20    4.40
   0   8  -5   21.30    4.30
   0   8  -5   20.10    4.30
   0   8  -5   38.10    6.60
   0   8   5   21.90    3.70
  -1  -8  -5  379.96   11.80
   1  -8   5  388.86   11.00
   1  -8   5  381.86   11.50
  -1  -8  -5  413.16    8.20
  -1  -8  -5  406.76   11.50
  -1   8  -5  394.36   10.60
   1   8   5  404.16    8.20
  -1   8  -5  401.16   11.30
  -1   8  -5  389.96   11.10
   1   8   5  399.26   10.80
  -2  -8  -5   -2.80    4.30
   2  -8   5    1.90    3.80
   2  -8   5   -6.50    4.10
  -2  -8  -5    0.10    3.00
  -2  -8  -5    1.00    4.40
  -2   8  -5    2.20    4.10
  -2   8  -5    1.90    3.70
  -2   8  -5   -0.70    3.70
   2   8   5    1.30    2.50
  -3  -8  -5  177.58    9.00
   3  -8   5  194.18   10.30
   3  -8   5  171.28    8.10
  -3  -8  -5  188.68    9.60
   3   8   5  181.48    7.00
  -3   8  -5  177.78    8.30
  -3   8  -5  178.98    7.60
  -3   8  -5  186.68    9.50
  -4  -8  -5   51.89    7.70
  -4  -8  -5   50.89    8.50
   4  -8   5   67.99    7.20
  -4   8  -5   56.59    8.20
  -4   8  -5   54.69    6.30
  -4   8  -5   58.69    6.80
   4   8   5   68.19    6.80
  -5  -8  -5    2.20    6.30
   5  -8   5   -2.10    4.60
  -5  -8  -5    6.70    4.50
  -5  -8  -5   -5.10    5.30
  -5   8  -5   -2.80    3.90
  -5   8  -5   12.50    6.30
  -5   8  -5    1.20    4.20
   5   8   5   13.10    5.00
  -6  -8  -5   -0.90    5.80
   6  -8   5    1.20    5.30
  -6  -8  -5   -2.10    8.90
  -6  -8  -5    4.40    5.00
  -6   8  -5   -8.20    4.30
  -6   8  -5   -3.80    8.10
   7  -8   5  249.58   11.80
  -7  -8  -5  260.37   11.10
  -7  -8  -5  271.57   12.40
  -7  -8  -5  263.97   13.60
  -7   8  -5  260.57    9.50
  -7   8  -5  243.08   14.80
  -8  -8  -5   32.30    8.10
  -8  -8  -5    7.40    7.00
  -8  -8  -5   25.30    6.60
  -8   8  -5   18.00    8.30
  -9  -8  -5   18.30   13.60
  -9  -8  -5    8.00    8.10
  -9  -8  -5   14.90    8.60
  -9   8  -5   25.90    9.30
 -10  -8  -5   51.49    8.60
 -10  -8  -5   35.20    9.50
 -10  -8  -5   48.10    9.90
 -10   8  -5   29.00   10.30
 -11  -9   5   -7.80   10.10
 -11  -9   5   -3.20    9.30
 -11   9   5    9.40    9.70
  11   9  -5    6.30    9.30
 -10  -9   5    7.20    8.80
 -10  -9   5   -9.10    8.80
 -10   9   5    7.20    8.70
  10   9  -5   -8.50    8.00
  -9  -9   5   21.60    8.60
  -9  -9   5   66.79   13.00
   9   9  -5   31.20    8.00
  -9   9   5   19.00    8.70
  -8  -9   5   -7.00    7.20
   8  -9  -5    8.20    5.60
  -8  -9   5   -6.60    7.60
   8   9  -5    1.10    6.70
  -8   9   5    4.10    7.40
   7  -9  -5    3.50    6.10
   7  -9  -5    4.80    5.40
  -7  -9   5  -10.40    8.30
  -7  -9   5   12.60    7.40
   7   9  -5    8.40    7.30
  -7   9   5   -0.20    6.40
   7   9  -5    4.60    6.70
   6  -9  -5  114.59    8.70
  -6  -9   5  122.19   10.80
   6  -9  -5  120.99    9.10
   6   9  -5   99.39   11.20
   6   9  -5  112.19   10.80
  -6   9   5  109.59   10.50
  -5  -9   5   67.79    9.10
   5  -9  -5   55.69    6.60
   5  -9  -5   68.79    7.00
   5  -9  -5   57.49    7.90
   5   9  -5   73.19    9.60
  -5   9   5   62.19    7.70
   5   9  -5   56.39    9.10
   4  -9  -5   24.20    4.30
   4  -9  -5   14.50    3.20
   4  -9  -5   17.80    2.70
   4  -9  -5   15.60    3.50
  -4  -9   5   21.20    5.60
   4  -9  -5   24.40    5.20
   4  -9  -5   25.30    4.20
  -4   9   5   25.10    4.70
   4   9  -5   21.00    5.70
   4   9  -5   18.80    5.60
  -4   9   5   19.00    3.40
   3  -9  -5  399.86   11.70
   3  -9  -5  391.16   10.80
   3  -9  -5  387.86    9.20
   3  -9  -5  406.86    8.40
  -3  -9   5  397.86   11.90
   3  -9  -5  414.06    8.60
   3   9  -5  380.66   12.40
  -3   9   5  404.66    8.90
   3   9  -5  368.96   12.60
  -3   9   5  394.56   10.20
  -2  -9   5    1.10    4.70
   2  -9  -5    4.70    4.20
   2  -9  -5   -5.40    4.20
   2   9  -5    5.30    4.40
   2   9  -5    1.00    4.60
   2   9  -5    3.90    4.70
  -2   9   5    7.20    3.00
   1  -9  -5  856.51   18.00
  -1  -9   5  862.91   18.00
   1  -9  -5  862.11   18.60
  -1  -9   5  839.52   18.40
   1   9  -5  854.21   18.50
   1   9  -5  860.01   18.70
   1   9  -5  861.91   18.60
  -1   9   5  875.71   16.60
   1   9  -5  825.42   18.20
   0  -9  -5  107.39    7.70
   0  -9  -5  111.49    8.00
   0  -9  -5  110.99    4.20
   0  -9   5  114.49    8.40
   0  -9   5  101.89    8.20
   0   9  -5   97.39    8.30
   0   9   5  102.69    6.90
   0   9  -5  101.39    7.80
   0   9  -5  103.09    7.50
   0   9  -5  103.89    7.80
  -1  -9  -5   77.49    7.80
  -1  -9  -5   75.69    4.50
   1  -9   5   79.99    8.20
  -1  -9  -5   62.69    7.60
   1  -9   5   83.49    7.80
   1   9   5   68.09   11.60
   1   9   5   72.69    4.40
  -1   9  -5   59.59    7.30
  -1   9  -5   79.19   10.80
  -2  -9  -5   75.79    8.20
   2  -9   5   71.39    8.70
   2  -9   5   62.39    7.60
  -2  -9  -5   71.69    5.90
  -2  -9  -5   70.99    8.10
  -2   9  -5   60.29    7.00
  -2   9  -5   71.49    7.40
   2   9   5   65.59    5.10
  -2   9  -5   72.49    7.30
   3  -9   5  416.36   12.20
  -3  -9  -5  421.36   13.70
  -3  -9  -5  412.46   13.20
  -3   9  -5  411.76   11.80
  -3   9  -5  427.36   13.10
  -3   9  -5  429.66   11.50
   3   9   5  427.56   10.40
  -4  -9  -5  241.58   11.80
  -4  -9  -5  232.28   11.20
   4  -9   5  230.88   10.30
  -4   9  -5  240.28    9.70
  -4   9  -5  228.48    8.90
  -4   9  -5  249.48   12.20
   4   9   5  251.57    9.40
  -5  -9  -5    9.40    9.50
  -5  -9  -5   20.30   11.50
   5  -9   5   14.40    5.40
   5   9   5   16.60    5.40
  -5   9  -5   16.90    6.70
  -5   9  -5   22.70    5.00
  -5   9  -5   26.40    4.90
   6  -9   5    2.20    5.70
  -6  -9  -5    7.50    5.20
   6  -9   5   11.30    4.80
  -6  -9  -5    1.20    6.20
  -6  -9  -5   12.70    7.20
  -6   9  -5    9.70    5.10
  -6   9  -5   11.80    9.10
  -7  -9  -5   15.30    5.90
  -7  -9  -5   21.70    7.50
  -7   9  -5   23.80    8.60
  -7   9  -5   23.20    5.20
  -8  -9  -5    0.60    8.20
  -8  -9  -5    0.00    6.40
  -8  -9  -5    4.00    7.60
  -8   9  -5    2.20    8.00
  -9  -9  -5   12.00    8.50
  -9  -9  -5    4.80    8.40
  -9  -9  -5    4.10    7.80
  -9   9  -5    4.70    9.00
 -10  -9  -5   51.39   10.30
 -10  -9  -5   14.80    8.60
 -10   9  -5   18.60   10.80
 -10 -10   5   27.30    9.80
 -10 -10   5   29.70   10.10
  10  10  -5   11.50    8.90
 -10  10   5    5.20    9.50
  -9 -10   5   10.40    8.50
  -9 -10   5   23.10    9.30
   9  10  -5   -6.00    8.00
  -9  10   5   -4.90    8.40
   8 -10  -5   -5.60    6.10
  -8 -10   5    4.70    7.90
  -8 -10   5   -8.30    7.70
  -8  10   5    0.10    7.60
   8  10  -5    2.00    7.50
   7 -10  -5   41.00    7.10
  -7 -10   5   29.50    8.40
   7 -10  -5   31.60    6.10
  -7 -10   5   42.50    8.40
   7  10  -5   33.20    8.30
   7  10  -5   32.50    7.60
  -7  10   5   32.60    8.10
   6 -10  -5  123.59    9.10
  -6 -10   5  149.29   13.30
   6 -10  -5  124.29    9.80
  -6 -10   5  133.09   11.20
   6  10  -5  110.19   11.60
  -6  10   5  140.29   10.40
   6  10  -5   97.29   10.80
   5 -10  -5  123.29    7.70
   5 -10  -5  127.19    8.00
   5 -10  -5  144.19    9.60
  -5 -10   5  130.09   10.80
  -5  10   5  127.09    8.80
   4 -10  -5  128.09    6.90
   4 -10  -5  130.09    8.90
   4 -10  -5  137.99    6.60
   4 -10  -5  126.09    8.10
   4 -10  -5  123.89    6.30
  -4 -10   5  132.79    9.60
   4 -10  -5  123.59    5.90
   4  10  -5  125.39   10.10
   4  10  -5  132.29   11.10
  -4  10   5  162.38    8.40
   3 -10  -5  221.28    6.50
   3 -10  -5  227.88    6.60
   3 -10  -5  244.18   10.20
  -3 -10   5  220.18   10.20
   3 -10  -5  221.98    9.30
   3  10  -5  196.58   11.10
   3  10  -5  211.38   11.40
  -3  10   5  226.38    7.20
  -3  10   5  230.78    8.50
   2 -10  -5  291.87   10.70
  -2 -10   5  269.47   11.00
   2 -10  -5  278.47   10.90
   2  10  -5  266.27   11.60
  -2  10   5  297.07    8.60
   2  10  -5  280.77   11.30
   1 -10  -5  942.31   20.40
  -1 -10   5  956.70   19.70
   1 -10  -5  938.71   19.60
   1  10  -5  937.21   20.60
  -1  10   5  957.60   18.40
   1  10  -5  939.91   21.00
   1  10  -5  939.41   20.30
   0 -10  -5    2.20    2.30
   0 -10   5   -1.20    5.00
   0 -10  -5    1.20    5.00
   0 -10   5   -6.90    5.00
   0 -10  -5    2.00    4.90
   0  10  -5    3.70    4.70
   0  10   5   -1.40    4.00
   0  10  -5    1.50    4.90
   0  10  -5    5.70    4.80
   0  10  -5    2.30    5.10
  -1 -10  -5  280.07    7.40
  -1 -10  -5  242.38   11.00
   1 -10   5  265.37   11.60
  -1 -10  -5  257.97   11.10
  -1  10  -5  256.07   11.00
   1  10   5  273.97   10.90
  -1  10  -5  260.07   10.30
   1  10   5  263.87    7.00
  -1  10  -5  263.27   10.30
  -2 -10  -5   94.69    9.50
  -2 -10  -5   88.09    8.10
   2 -10   5   75.69   10.30
  -2 -10  -5   84.79    9.20
  -2  10  -5   53.79    8.00
  -2  10  -5   70.39    7.70
  -2  10  -5   84.79    8.60
   2  10   5   70.09    5.40
  -3 -10  -5   13.20    6.10
   3 -10   5   12.90    5.40
  -3 -10  -5   12.30    6.30
   3  10   5   15.90    4.00
  -3  10  -5   14.00    4.80
  -3  10  -5    8.40    6.30
  -3  10  -5    2.50    4.60
  -4 -10  -5    7.90   11.40
   4 -10   5    4.50    5.30
  -4 -10  -5  -10.70    7.10
  -4  10  -5    8.60    4.60
  -4  10  -5    0.90    6.20
  -4  10  -5   -2.30    4.40
   4  10   5    3.90    4.40
  -5 -10  -5  193.68   12.60
  -5  10  -5  181.58   15.80
  -5  10  -5  186.08    9.00
   5  10   5  189.28   12.80
  -5  10  -5  204.28    9.70
  -6 -10  -5   32.90    7.20
  -6 -10  -5   25.90    7.80
   6 -10   5   10.60    5.30
  -6  10  -5   23.30    7.70
  -6  10  -5   20.30    5.30
  -7 -10  -5    7.60    7.50
  -7 -10  -5    0.40    8.00
  -7  10  -5   -2.00    8.20
  -7  10  -5   10.50    5.30
  -8 -10  -5   70.79   12.50
  -8 -10  -5   59.59   10.20
  -8  10  -5   82.79   14.60
  -9 -10  -5   29.20    8.90
  -9 -10  -5   38.80    9.70
  -9  10  -5   44.70   11.90
 -10 -11   5    5.40   10.20
 -10 -11   5   -4.10    9.50
  10  11  -5   14.30    9.20
 -10  11   5    1.00    9.60
  -9 -11   5    5.70    9.70
  -9 -11   5   -8.80    8.30
   9  11  -5   -2.00    8.50
  -9  11   5   -4.80    8.80
  -8 -11   5   65.09   13.90
  -8 -11   5   72.29   12.80
   8  11  -5  106.59   13.10
  -8  11   5   90.09   13.20
  -7 -11   5   11.20    8.10
   7 -11  -5   27.30    6.60
   7 -11  -5   10.20    6.60
  -7 -11   5   13.20    7.90
   7  11  -5   -0.20    7.20
  -7  11   5    4.70    7.60
  -6 -11   5   -0.50    7.70
   6 -11  -5   -1.50    5.20
  -6 -11   5   -5.40    6.80
   6 -11  -5   13.80    6.50
   6  11  -5    7.80    7.40
  -6  11   5    8.30    6.40
   6  11  -5   12.40    7.20
   5 -11  -5   63.29    7.40
  -5 -11   5   68.09   10.10
   5 -11  -5   60.99    6.40
   5 -11  -5   57.69    5.30
   5 -11  -5   93.39    9.70
   5 -11  -5   74.89    8.20
   5  11  -5   68.49   10.40
  -5  11   5   65.79    8.60
   5  11  -5   65.59   10.90
  -4 -11   5  135.79   10.00
   4 -11  -5  115.29    6.50
   4 -11  -5  115.09    6.80
   4 -11  -5  130.99    8.60
   4 -11  -5  125.29    7.30
   4 -11  -5  118.49   10.20
   4  11  -5  124.79   11.80
  -4  11   5  129.19    8.30
   4  11  -5  132.49   10.80
   3 -11  -5   14.50    3.30
   3 -11  -5    6.60    3.10
   3 -11  -5    2.80    4.80
   3 -11  -5    0.40    5.60
  -3 -11   5    4.30    5.80
  -3  11   5    3.10    3.80
  -3  11   5    7.50    4.50
   3  11  -5    1.50    7.20
   3  11  -5   10.60    6.90
  -2 -11   5  586.44   15.40
   2 -11  -5  602.34   16.50
   2 -11  -5  600.64   15.30
  -2  11   5  595.54   13.50
   2  11  -5  588.44   16.50
   2  11  -5  597.84   17.00
  -2  11   5  584.54   12.50
   1 -11  -5   41.40    6.30
   1 -11  -5   44.10    6.70
  -1 -11   5   54.29    8.90
  -1  11   5   43.00    7.50
   1  11  -5   59.89    9.40
   1  11  -5   42.40    8.60
   0 -11  -5   11.50    2.80
   0 -11   5    7.90    5.70
   0 -11  -5   12.00    5.80
   0 -11  -5   15.70    5.80
   0  11  -5    7.20    5.20
   0  11   5   16.90    5.40
   0  11  -5    8.00    5.70
   0  11  -5   12.80    5.80
  -1 -11  -5   -2.70    5.90
  -1 -11  -5    7.60    5.90
  -1 -11  -5   -0.60    3.30
  -1  11  -5    5.90    5.30
  -1  11  -5    4.70    5.40
   1  11   5   -2.10    2.80
  -1  11  -5    5.60    5.40
  -2 -11  -5   46.20    9.50
  -2 -11  -5   33.70    7.00
  -2  11  -5   47.80    8.50
   2  11   5   27.70    5.50
  -2  11  -5   45.50    8.90
  -2  11  -5   40.10    6.50
  -3 -11  -5  397.46   15.30
  -3 -11  -5  388.86   18.20
  -3  11  -5  419.86   13.20
   3  11   5  399.66   11.10
  -3  11  -5  411.26   14.50
  -3  11  -5  413.56   12.30
  -4 -11  -5   99.19   11.30
  -4 -11  -5   98.99   10.90
  -4  11  -5  101.99   11.40
   4  11   5   99.69    8.90
  -4  11  -5  115.09    8.50
  -4  11  -5   90.99    9.00
  -5 -11  -5   24.20    7.80
  -5 -11  -5    7.40    7.20
  -5  11  -5   10.90    5.40
  -5  11  -5   16.40    7.70
  -5  11  -5   24.10    5.30
   6 -11   5    7.50    6.80
  -6 -11  -5    6.20    7.70
  -6 -11  -5    8.50    7.30
  -6  11  -5    1.00    5.20
  -6  11  -5    1.60   12.20
  -7 -11  -5   17.50    8.30
  -7 -11  -5   40.50   10.10
  -7  11  -5   -1.90    8.30
  -8 -11  -5   34.30    9.10
  -8 -11  -5   29.20    9.20
  -9 -11  -5  138.59   15.30
  -9 -11  -5  118.49   13.80
  -9  11  -5  137.09   15.90
  -9 -12   5   71.69   11.50
  -9 -12   5   82.29   15.20
   9  12  -5   82.99   15.00
  -9  12   5   97.79   14.90
  -8 -12   5   74.79   13.50
  -8 -12   5   83.29   14.20
   8  12  -5   90.39   14.20
  -8  12   5   69.49   13.90
   7 -12  -5   92.39   11.90
  -7 -12   5   81.99   13.00
  -7 -12   5   81.69   15.90
  -7  12   5   66.49   13.10
   7  12  -5   79.09   12.50
  -6 -12   5   18.80    8.20
   6 -12  -5   -2.90    6.70
  -6 -12   5   -3.10    7.40
  -6  12   5   -1.60    7.00
   6  12  -5   11.30    7.90
   6  12  -5   -3.80    6.70
  -5 -12   5   -7.30    7.40
  -5 -12   5    4.10    7.40
   5 -12  -5    0.00    5.20
   5 -12  -5    5.00    4.50
   5 -12  -5   -9.50    6.10
  -5  12   5   -6.70    5.40
   5  12  -5   -1.90    6.80
   5  12  -5    3.20    7.40
   4 -12  -5  132.69    7.60
   4 -12  -5  109.29    7.10
   4 -12  -5  106.59    9.30
  -4 -12   5  129.49   11.00
   4 -12  -5  115.79   11.30
   4  12  -5   98.79   12.10
   4  12  -5   98.19   11.40
  -4  12   5  119.49    8.80
   3 -12  -5   42.60    7.00
   3 -12  -5   52.99    5.80
  -3 -12   5   46.90    9.40
   3 -12  -5   42.60    5.70
   3 -12  -5   49.00    8.40
  -3  12   5   63.29    7.70
  -3  12   5   36.90    7.20
   3  12  -5   47.50    7.90
   3  12  -5   47.60    7.60
   2 -12  -5  237.38   12.00
   2 -12  -5  223.38   11.20
  -2 -12   5  213.98   11.50
   2  12  -5  216.18   12.40
   2  12  -5  214.58   12.30
  -2  12   5  224.18    9.70
  -2  12   5  217.58    8.30
   1 -12  -5   44.10    8.10
   1 -12  -5   53.49   10.10
  -1 -12   5   54.39    9.70
   1  12  -5   35.40    8.70
  -1  12   5   37.30    5.80
   1  12  -5   42.20   10.10
   0 -12  -5  229.58   16.30
   0 -12  -5  280.07    7.80
   0 -12  -5  306.87    7.80
   0 -12   5  299.67   12.20
   0 -12  -5  288.47   12.90
   0  12  -5  288.97   12.60
   0  12  -5  302.57   12.90
  -1 -12  -5  131.69   11.50
  -1 -12  -5  127.29   11.00
  -1 -12  -5  155.78    7.40
  -1  12  -5  148.89   10.20
  -1  12  -5  144.69   10.70
   1  12   5  152.18    6.50
  -1  12  -5  133.09   10.30
  -2 -12  -5   65.69   10.70
  -2 -12  -5   66.69   10.30
  -2  12  -5   78.89   10.20
   2  12   5   76.29    6.50
  -2  12  -5   70.69   10.30
  -2  12  -5   74.69    9.70
  -3 -12  -5  177.78   12.40
  -3 -12  -5  161.08   12.10
  -3  12  -5  153.48   10.20
   3  12   5  169.38    8.90
  -3  12  -5  151.98   11.10
  -3  12  -5  158.58   11.00
  -4 -12  -5   33.10    7.80
  -4 -12  -5   18.00    7.40
   4  12   5   27.70    5.60
  -4  12  -5   24.40    6.60
  -4  12  -5   35.60    6.50
  -4  12  -5   21.80    7.20
  -5 -12  -5   -2.40    7.00
  -5 -12  -5    7.70    7.40
  -5  12  -5   -5.30    5.80
  -5  12  -5   -1.10    5.60
  -5  12  -5   -8.70    7.10
  -6 -12  -5   15.90    8.50
  -6 -12  -5    6.50    8.30
  -6  12  -5   17.20    6.60
  -6  12  -5   17.00    8.30
  -7 -12  -5    9.70    8.80
  -7 -12  -5    7.50    9.20
  -7  12  -5    6.00    8.40
  -8 -12  -5   74.99   14.40
  -8 -12  -5   58.19   10.10
  -8  12  -5   96.09   15.50
  -8 -13   5   23.90    9.60
  -8 -13   5   39.20    9.90
  -8  13   5   27.70    9.30
   8  13  -5   35.80    9.40
   7 -13  -5   17.00    8.00
  -7 -13   5   11.30    8.90
  -7 -13   5   30.00    9.70
  -7  13   5   25.90    8.40
   7  13  -5   16.10    8.90
  -6 -13   5   26.90    8.50
  -6 -13   5    9.20    9.10
   6 -13  -5   37.90    9.30
   6  13  -5    3.80    7.80
  -6  13   5    9.60    7.50
  -5 -13   5    0.10    7.90
   5 -13  -5    2.70   12.60
  -5 -13   5    0.70    7.60
   5 -13  -5    1.00    5.70
   5  13  -5    2.20    7.40
   5  13  -5   -3.70    7.50
  -5  13   5   -1.20    6.20
   4 -13  -5  404.96   11.70
   4 -13  -5  395.96   13.70
   4 -13  -5  380.06   15.80
  -4 -13   5  412.36   15.00
   4  13  -5  375.56   16.10
  -4  13   5  423.36   13.00
   4  13  -5  395.86   16.00
   3 -13  -5  109.89   10.30
  -3 -13   5  133.29   11.30
   3 -13  -5   96.99   11.90
   3  13  -5  118.09   12.20
   3  13  -5  107.89   11.80
  -3  13   5  108.49    9.10
  -3  13   5  132.39    8.80
   2 -13  -5    6.40    6.30
   2 -13  -5   12.40    6.70
  -2 -13   5   10.90    6.30
  -2  13   5   13.60    5.20
   2  13  -5    8.40    7.10
  -2  13   5    9.20    4.20
   2  13  -5   14.00    7.20
   1 -13  -5   13.50    6.90
   1 -13  -5    1.90    6.50
  -1 -13   5    2.10    6.50
   1  13  -5    5.20    6.60
   1  13  -5   -1.80    8.20
   0 -13   5    9.80    6.70
   0 -13  -5   17.70    8.30
   0 -13  -5   20.30    7.20
   0  13  -5   17.90    7.20
   0  13  -5    9.90    6.80
  -1 -13  -5   -8.20    6.60
  -1 -13  -5    3.10    6.60
  -1  13  -5   -0.70    6.30
  -1  13  -5    2.80   10.30
   1  13   5    0.30    3.40
  -2 -13  -5   35.70    8.30
  -2 -13  -5   38.20    8.20
  -2  13  -5   42.30    7.50
   2  13   5   44.50    7.10
  -2  13  -5   32.10    7.30
  -2  13  -5   35.80    7.00
  -3 -13  -5  218.68   13.80
  -3 -13  -5  217.98   13.80
  -3  13  -5  254.97   12.50
   3  13   5  239.28   10.10
  -3  13  -5  189.48   21.70
  -3  13  -5  223.18   12.70
  -4 -13  -5   23.60    8.10
  -4 -13  -5   25.10    7.80
   4  13   5   16.70    5.70
  -4  13  -5   14.50    7.20
  -4  13  -5   10.10    7.80
  -4  13  -5   15.30    6.70
   5 -13   5   94.29   10.80
  -5 -13  -5   58.39   12.30
  -5 -13  -5   76.49   12.50
  -5  13  -5   80.09   10.40
  -5  13  -5   60.59   11.20
  -5  13  -5   60.79   13.00
  -6 -13  -5  -13.70    7.70
  -6 -13  -5   -8.60    8.40
  -6  13  -5   -2.70    8.60
  -6  13  -5   -0.60    6.90
  -7 -13  -5   30.10    9.50
  -7 -13  -5   41.30   10.20
  -7  13  -5   52.39   10.50
  -7 -14   5   -3.30    9.10
  -7 -14   5    0.20    8.70
   7 -14  -5   25.30    8.70
   7  14  -5    9.40    8.60
  -7  14   5   -2.90    8.40
  -6 -14   5  101.69   15.60
  -6 -14   5   74.59   17.10
   6 -14  -5  105.09   12.80
  -6  14   5   93.79   15.80
   6  14  -5   91.99   14.60
   5 -14  -5    4.90    7.40
  -5 -14   5    4.40    8.40
  -5 -14   5   14.60    8.00
   5  14  -5  -18.30    7.70
   5  14  -5  -13.80    7.50
  -5  14   5   -1.50    6.90
  -4 -14   5  145.29   12.80
   4 -14  -5  126.59   12.70
  -4 -14   5  124.59   13.20
   4 -14  -5  107.99   11.30
   4  14  -5  115.59   13.00
   4  14  -5  118.59   12.60
  -4  14   5  110.49    9.80
  -3 -14   5   -4.50    7.00
   3 -14  -5   -8.90    7.50
   3 -14  -5    0.20    6.50
   3 -14  -5    9.30    7.00
   3  14  -5   -1.00    7.00
   3  14  -5    8.70    7.70
  -3  14   5    0.60    5.10
   2 -14  -5   21.20    7.30
   2 -14  -5    6.60    7.80
  -2 -14   5    4.80    6.80
   2  14  -5   10.10    7.50
   2  14  -5    7.50    7.20
   1 -14  -5   12.40    7.40
  -1 -14   5   17.00    7.50
   1 -14  -5   33.70    7.40
   1  14  -5   19.90    7.70
   1  14  -5   14.10    7.30
   0 -14   5  169.48   12.60
   0 -14  -5  173.38   12.70
   0 -14  -5  169.08   12.90
   0  14  -5  176.08   20.20
   0  14  -5  171.88   13.40
  -1 -14  -5   28.40    7.90
   1 -14   5   29.90    8.00
  -1 -14  -5   21.30    7.90
  -1  14  -5   23.10    7.70
  -1  14  -5   15.10    7.50
  -1  14  -5   33.70    7.70
  -2 -14  -5   50.19    8.80
  -2 -14  -5   38.30    8.70
  -2  14  -5   78.49   11.80
  -2  14  -5   42.40    8.00
  -3 -14  -5    2.00    7.90
  -3 -14  -5    2.00    7.70
  -3  14  -5   -1.60    7.40
  -3  14  -5   -2.10    7.00
  -3  14  -5    3.90    7.30
  -4 -14  -5   68.89   12.90
  -4 -14  -5   79.69   12.90
  -4  14  -5   54.49    9.20
  -4  14  -5   61.89   10.20
  -5 -14  -5   21.80    9.00
   5 -14   5   13.90    7.60
  -5 -14  -5    8.00    8.70
  -5  14  -5   11.70    7.40
  -5  14  -5    1.20    8.40
  -5  14  -5   10.00    7.50
  -6 -14  -5   -8.60    8.60
  -6 -14  -5    8.20   11.40
  -6  14  -5   22.30    9.20
  -7 -14  -5    1.40    9.00
  -7 -14  -5   -3.70    9.90
  -7  14  -5    3.50    9.50
  -6 -15   5   16.00    9.50
  -6 -15   5    4.70    9.20
   6 -15  -5   27.70    9.00
   6  15  -5    6.40    8.70
  -6  15   5   26.30    8.90
  -5 -15   5   10.00   10.40
  -5 -15   5   18.90    9.80
   5 -15  -5   13.40    8.50
   5  15  -5    4.80    8.00
  -4 -15   5   60.09   12.80
  -4 -15   5   46.80    9.90
   4 -15  -5   55.99    8.30
   4 -15  -5   56.69    9.20
   4  15  -5   52.59   10.00
   4  15  -5   52.59    9.40
   3 -15  -5   -1.10    7.40
   3 -15  -5   -4.70    7.20
  -3 -15   5    6.80    8.30
  -3 -15   5    3.90    7.90
   3  15  -5   11.90    8.00
   3  15  -5   11.50    8.50
   2 -15  -5   37.70    8.60
   2 -15  -5   25.90    7.80
  -2 -15   5   11.30    8.00
   2  15  -5   12.20   11.90
   2  15  -5   14.80    7.90
  -1 -15   5   15.80    8.00
   1 -15  -5   13.90    7.60
   1 -15  -5   -1.40    7.50
   1  15  -5    2.50    7.60
   1  15  -5    8.60    8.10
   0 -15  -5    1.50    7.20
   0 -15   5   -0.40    7.40
   0 -15  -5    3.20    7.80
   0  15  -5  -18.90    7.10
   0  15  -5    2.10    7.80
  -1 -15  -5    1.40    7.80
  -1 -15  -5   -1.00    7.90
  -1  15  -5   17.70    7.70
  -1  15  -5    4.60    7.80
  -2 -15  -5   -5.10    7.50
  -2 -15  -5    6.00    7.90
  -2  15  -5   -7.20    7.30
  -2  15  -5    2.80    7.70
  -2  15  -5    6.20    7.60
  -3 -15  -5  142.89   15.30
  -3 -15  -5  105.19   13.80
  -3  15  -5  109.69   14.10
  -3  15  -5  170.48   13.40
  -3  15  -5  124.99   13.50
  -4 -15  -5   11.50    9.50
  -4 -15  -5    8.20    9.20
  -4  15  -5    5.60    8.40
  -4  15  -5   17.50    8.20
  -4  15  -5    8.50    8.70
  -5 -15  -5   51.99   11.70
  -5 -15  -5   34.70   10.10
   5 -15   5   41.00    8.60
  -5  15  -5   20.00    8.90
  -5  15  -5   64.99   13.00
  -6 -15  -5  -11.40    9.30
  -6 -15  -5   -9.30    9.80
  -6  15  -5    4.70    9.40
  -5 -16   5   -2.40    9.70
   5 -16  -5   -5.10    8.30
   5  16  -5   -8.10    8.80
  -4 -16   5    5.10    9.10
   4 -16  -5    5.80    7.90
   4 -16  -5   -4.50    8.30
   4  16  -5    5.40    8.20
   3 -16  -5    7.30    8.40
  -3 -16   5   10.60    8.70
   3 -16  -5    8.80    8.40
  -3 -16   5   -4.10    9.10
   3  16  -5   -9.00    8.30
   3  16  -5    6.90    8.90
   2 -16  -5   -5.70    8.10
  -2 -16   5    6.40    8.70
  -2 -16   5   14.90    8.40
   2 -16  -5   21.90    8.20
   2  16  -5   11.60    8.40
   2  16  -5   17.00    8.70
   1 -16  -5   49.80    9.80
  -1 -16   5   38.80   11.20
   1 -16  -5   66.29   13.30
  -1 -16   5   55.09   10.00
   1  16  -5   72.79   14.20
   0 -16  -5   40.10    9.40
   0 -16   5   40.00    8.80
   0 -16  -5   55.39    9.50
   0  16  -5   36.20    8.80
   0  16  -5   45.90    9.10
  -1 -16  -5   -3.80    8.20
   1 -16   5   17.40    8.70
  -1 -16  -5   -7.40    8.20
  -1  16  -5   -6.30    7.90
  -1  16  -5   -2.30    8.40
   2 -16   5   43.70    9.70
  -2 -16  -5   36.10    9.50
  -2 -16  -5   27.00    9.10
  -2  16  -5   23.20    9.00
  -2  16  -5   31.10    9.30
  -2  16  -5   21.90    8.80
  -3 -16  -5   33.70    9.40
  -3 -16  -5   29.00    9.90
  -3  16  -5   12.30    9.00
  -3  16  -5    3.10    8.90
  -3  16  -5   14.60    8.70
  -4 -16  -5   76.59   16.10
  -4 -16  -5   32.80   10.00
   4 -16   5   38.90    9.20
  -4  16  -5   26.30    8.80
  -4  16  -5   27.30    9.10
  -4  16  -5   37.70    9.50
   3 -17  -5    6.30    8.70
  -3 -17   5    6.50   10.00
   3 -17  -5   24.20    9.00
   3  17  -5   25.30   10.30
  -2 -17   5   24.90   10.00
   2 -17  -5   29.60    9.50
   2 -17  -5   39.00    9.30
   2  17  -5   18.10   17.40
   2  17  -5   31.40    9.70
  -1 -17   5   30.30    9.60
  -1 -17   5   37.90   10.60
   1 -17  -5   25.20    9.30
   1 -17  -5   18.00    9.30
   1  17  -5   24.60   10.00
   1  17  -5   20.80   10.00
   0 -17   5   74.79   13.90
   0 -17   5   63.19   10.70
   0 -17  -5   62.79   10.90
   0 -17  -5   41.00   10.30
   0  17  -5   55.89   10.10
   0  17  -5   69.49   10.50
   1 -17   5    1.60    9.10
   1 -17   5    7.60    9.40
  -1 -17  -5    1.50    9.00
  -1 -17  -5    4.00    9.20
  -1  17  -5    9.50    9.00
  -1  17  -5   15.60    9.40
   2 -17   5   10.20    9.60
   2 -17   5   25.00    9.60
  -2 -17  -5   25.10    9.50
  -2 -17  -5   16.40    9.50
  -2  17  -5   41.60    9.50
  -2  17  -5   34.60    9.90
  -2  17  -5   25.90    9.90
 -12   0   6   79.79   14.50
 -11   0   6  -11.00    8.30
  10   0  -6  246.78   10.30
 -10   0   6  261.07   15.60
  10   0  -6  252.77   10.20
   9   0  -6    7.80    4.90
  -9   0   6   -8.20    6.80
   9   0  -6    1.70    4.10
   8   0  -6 1051.59   20.10
  -8   0   6 1061.19   23.60
   8   0  -6 1051.69   19.10
  -7   0   6   -1.20    5.30
   7   0  -6    6.00    4.20
   7   0  -6   -5.10    2.90
  -7   0   6   -4.30    3.50
   6   0  -6   35.90    4.40
   6   0  -6   30.30    4.50
   6   0  -6   25.80    4.80
  -6   0   6   31.70    4.50
  -6   0   6   34.00    5.30
   5   0  -6    0.80    3.50
   5   0  -6   -2.30    2.30
   5   0  -6   -5.50    3.50
  -5   0   6    0.20    2.40
  -5   0   6    1.20    2.30
  -5   0   6    3.30    4.20
   4   0  -6 1169.88   20.50
  -4   0   6 1145.29   21.30
   4   0  -6 1155.58   20.70
  -4   0   6 1173.98   19.00
  -4   0   6 1162.98   19.00
   3   0  -6   -2.20    3.10
  -3   0   6    0.20    2.00
   3   0  -6   -1.00    2.50
  -3   0   6   -0.20    3.20
  -3   0   6    5.60    3.50
  -3   0   6   -1.20    1.80
   2   0  -6    7.70    2.40
   2   0  -6    7.00    2.00
  -2   0   6    6.00    2.50
   2   0  -6    4.10    2.80
  -2   0   6    7.20    2.30
   1   0  -6   -1.30    1.90
  -1   0   6   -1.70    2.10
  -1   0   6   -1.20    2.10
   1   0  -6    0.20    2.10
   0   0   6   12.30    2.40
   0   0  -6   15.20    2.50
   0   0   6   12.20    2.40
   0   0   6   10.30    2.50
  -1   0  -6   -0.80    2.30
  -1   0  -6    0.60    2.40
   1   0   6   -2.60    2.30
  -1   0  -6    3.00    3.10
   2   0   6  198.78    6.60
  -2   0  -6  212.38    7.20
   2   0   6  195.38    6.80
  -2   0  -6  193.88    7.00
  -2   0  -6  193.48    6.80
  -3   0  -6   -4.60    3.30
   3   0   6    4.00    3.10
  -3   0  -6   -4.70    3.50
   3   0   6   -2.80    2.80
  -4   0  -6  895.21   17.10
   4   0   6  872.51   17.20
  -4   0  -6  885.51   17.60
   4   0   6  895.61   17.90
  -5   0  -6   -0.50    4.40
   5   0   6    1.40    4.00
  -5   0  -6    7.40    3.90
   5   0   6   -1.40    4.20
   6   0   6  655.33   15.40
  -6   0  -6  635.54   14.40
  -6   0  -6  641.34   15.60
  -7   0  -6  -11.10    4.40
  -7   0  -6    1.70    5.90
  -8   0  -6    6.90    4.90
  -8   0  -6    1.00    6.90
  -9   0  -6    1.00    5.50
  -9   0  -6    1.90    7.40
 -10   0  -6  107.99   10.00
 -10   0  -6  138.49   14.30
 -11   0  -6    6.10    9.20
 -12  -1   6   17.80    9.70
 -12   1   6   15.90    9.60
 -11  -1   6   24.30    9.20
 -11   1   6   27.00    9.70
  10  -1  -6    3.00    5.00
  10  -1  -6    4.30    5.10
 -10  -1   6    5.70    8.30
  10   1  -6    4.70    5.50
  10   1  -6   24.00    5.50
 -10   1   6    1.50    7.90
  -9  -1   6   85.49   12.30
   9  -1  -6  108.49    6.60
   9  -1  -6  116.79    8.30
  -9  -1   6  114.09    7.90
   9   1  -6   91.09    8.40
   9   1  -6  113.29    8.70
  -9   1   6  116.09   11.60
   8  -1  -6  480.05   12.10
  -8  -1   6  442.26   15.20
  -8  -1   6  476.65   11.60
   8  -1  -6  463.05   10.20
   8   1  -6  475.55   11.60
  -8   1   6  440.96   15.20
   8   1  -6  492.15   12.50
  -8   1   6  465.55   10.40
   7  -1  -6  228.38    6.50
   7  -1  -6  207.48   10.90
  -7  -1   6  227.68   10.60
   7  -1  -6  227.08    8.70
  -7   1   6  232.68   10.50
   7   1  -6  204.78    8.00
   7   1  -6  225.18    9.00
  -7   1   6  218.58    6.30
   7   1  -6  221.98    7.80
   6  -1  -6   25.10    3.80
   6  -1  -6   24.50    4.10
  -6  -1   6   21.10    4.90
   6  -1  -6   20.60    4.50
   6   1  -6   25.30    3.90
  -6   1   6   18.70    4.80
   6   1  -6   23.20    4.30
   6   1  -6   24.00    4.60
  -6   1   6   25.30    3.70
  -6   1   6   15.40    2.30
   6   1  -6   17.00    4.80
  -5  -1   6  220.18    8.70
   5  -1  -6  216.28    8.30
   5  -1  -6  225.88    7.70
  -5  -1   6  222.78    6.70
   5   1  -6  223.18    6.60
   5   1  -6  211.08    7.80
   5   1  -6  219.88    7.30
  -5   1   6  214.98    8.60
  -5   1   6  220.28    5.30
   5   1  -6  218.78    8.50
  -5   1   6  222.48    5.50
   4  -1  -6   31.40    4.00
  -4  -1   6   45.10    6.20
   4  -1  -6   39.70    5.20
  -4  -1   6   36.30    5.90
  -4  -1   6   36.70    4.00
   4   1  -6   43.30    4.00
   4   1  -6   29.80    5.20
  -4   1   6   41.60    6.40
   4   1  -6   39.50    5.60
  -4   1   6   43.30    3.10
  -4   1   6   38.00    3.00
   3  -1  -6   19.60    4.10
  -3  -1   6   24.20    3.60
  -3  -1   6   25.00    5.40
   3  -1  -6   23.00    3.60
  -3  -1   6   23.40    5.00
  -3  -1   6   22.20    3.60
  -3   1   6   19.10    3.60
  -3   1   6   24.00    4.20
   3   1  -6   26.00    4.70
  -3   1   6   24.00    2.90
   3   1  -6   19.00    3.60
  -3   1   6   25.80    4.10
   2  -1  -6    4.10    2.90
   2  -1  -6    1.80    1.80
  -2  -1   6    6.20    2.20
  -2  -1   6    0.90    3.20
   2  -1  -6    2.60    2.10
  -2  -1   6    2.30    2.60
   2   1  -6   -0.90    2.80
   2   1  -6    1.30    2.10
   2   1  -6    3.10    2.40
  -2   1   6    4.10    1.90
  -2   1   6    6.70    2.10
  -1  -1   6    5.80    2.30
   1  -1  -6    5.00    2.00
  -1  -1   6    3.50    2.50
   1  -1  -6    7.20    2.10
  -1   1   6    4.90    1.90
   1   1  -6    2.20    2.40
   1   1  -6    4.90    2.20
  -1   1   6    4.50    2.10
   0  -1   6  874.61   15.80
   0  -1  -6  909.61   15.50
   0  -1   6  882.41   15.60
   0  -1   6  884.71   15.80
   0   1   6  913.61   16.90
   0   1  -6  881.91   15.70
   0   1   6  917.61   15.10
   0   1  -6  885.91   15.60
   0   1   6  897.71   15.40
   1  -1   6 2807.42   43.90
   1  -1   6 2800.12   43.70
   1  -1   6 2778.52   43.80
  -1  -1  -6 2867.51   43.30
  -1  -1  -6 2821.82   43.60
  -1  -1  -6 2828.22   44.00
   1   1   6 2835.32   43.60
  -1   1  -6 2752.22   43.80
  -1   1  -6 2783.72   43.70
  -1   1  -6 2885.31   44.10
   1   1   6 2762.72   43.60
   2  -1   6 5969.10   92.09
   2  -1   6 6029.60   92.39
  -2  -1  -6 6119.69   92.39
  -2  -1  -6 6199.18   92.09
   2   1   6 6132.29   92.19
   2   1   6 6014.90   91.99
  -2   1  -6 6236.28   92.29
  -2   1  -6 6226.68   92.49
   3  -1   6  110.79    6.20
  -3  -1  -6  118.69    6.70
  -3  -1  -6  108.59    6.30
   3  -1   6   99.29    6.40
   3   1   6  105.39    6.30
   3   1   6  110.19    6.10
  -3   1  -6  132.89    6.60
  -3   1  -6  109.09    6.50
  -4  -1  -6  212.98    8.10
   4  -1   6  213.88    8.00
  -4  -1  -6  221.98    7.90
   4  -1   6  229.28    8.60
  -4   1  -6  218.38    8.00
   4   1   6  221.68    8.20
   4   1   6  224.38    8.40
  -4   1  -6  214.18    8.40
   5  -1   6  914.81   18.20
   5  -1   6  921.81   19.30
  -5  -1  -6  908.91   18.30
  -5  -1  -6  926.91   18.60
   5   1   6  924.51   19.10
  -5   1  -6  898.61   17.60
   5   1   6  912.51   18.40
  -5   1  -6  921.01   18.90
   6  -1   6  144.79    8.80
  -6  -1  -6  151.58    8.10
  -6  -1  -6  148.79    9.10
   6   1   6  147.89    9.20
  -6   1  -6  151.58    9.50
  -6   1  -6  149.09    7.80
  -7  -1  -6   -3.80    5.80
  -7  -1  -6   -1.00    4.50
  -7   1  -6    1.30    4.20
  -7   1  -6   -0.80    5.90
  -8  -1  -6  107.69   10.70
  -8  -1  -6  110.99    9.00
  -8   1  -6  114.79    8.30
  -9  -1  -6   40.00    8.30
  -9  -1  -6   50.79    9.50
  -9   1  -6   61.99    8.40
  -9   1  -6   43.30    8.50
 -10  -1  -6    1.60    6.90
 -10  -1  -6   -2.90    8.60
 -10   1  -6    9.90    6.20
 -10   1  -6    6.00    8.10
 -11  -1  -6   33.20    9.90
 -11  -1  -6   27.40    8.70
 -11   1  -6   34.80   10.10
 -12  -2   6    4.50    9.40
 -12   2   6   -5.30    9.70
 -11  -2   6   -2.60    8.90
 -11   2   6   22.70    8.90
 -10  -2   6   -2.80    5.50
 -10  -2   6   -3.60    7.90
 -10   2   6   -1.00    7.70
  10   2  -6    5.20    5.50
   9  -2  -6   71.29    5.50
  -9  -2   6   71.69   12.10
  -9  -2   6   69.99    8.30
   9  -2  -6   75.89    8.00
  -9   2   6   68.89   11.90
   9   2  -6   67.59    9.10
  -9   2   6   55.89    5.20
   9   2  -6   61.49    8.70
   8  -2  -6  300.47    9.90
   8  -2  -6  290.77    7.20
  -8  -2   6  274.57   12.70
  -8  -2   6  298.37   10.00
   8   2  -6  288.07   10.00
   8   2  -6  284.47   10.50
  -8   2   6  276.77   13.00
  -8   2   6  268.97    6.70
   7  -2  -6   93.89    7.00
   7  -2  -6   93.99    9.60
  -7  -2   6   86.99    9.10
   7   2  -6   88.39    6.70
  -7   2   6   96.79    4.10
   7   2  -6   97.59    7.80
  -7   2   6   84.09    9.40
   7   2  -6   96.79    7.40
  -7   2   6   95.99    4.20
  -6  -2   6   15.50    5.00
   6  -2  -6   17.80    4.50
   6  -2  -6   23.80    4.00
   6   2  -6   30.00    6.10
   6   2  -6   21.40    4.30
  -6   2   6   28.80    3.00
   6   2  -6   17.10    4.90
   6   2  -6   19.10    3.60
  -6   2   6   18.10    4.90
  -6   2   6   19.60    2.80
   5  -2  -6  409.26   10.00
   5  -2  -6  401.26   10.40
  -5  -2   6  398.56   11.30
   5   2  -6  401.36   11.20
  -5   2   6  415.06   11.20
  -5   2   6  416.46    7.20
   5   2  -6  396.96   10.10
   5   2  -6  397.86    9.60
   5   2  -6  408.66   10.50
   4  -2  -6  545.95   11.40
  -4  -2   6  535.15   11.50
   4  -2  -6  561.64   11.80
   4   2  -6  554.04   11.20
  -4   2   6  527.25   14.80
   4   2  -6  564.84   12.30
  -4   2   6  559.24   12.70
  -4   2   6  555.14    9.10
   4   2  -6  526.95   12.50
  -4   2   6  478.35   10.60
   4   2  -6  547.05   11.70
   3  -2  -6 1973.50   31.70
   3  -2  -6 1959.60   29.80
  -3  -2   6 1965.10   32.60
  -3  -2   6 1954.20   32.50
   3  -2  -6 1982.20   31.00
  -3  -2   6 1898.01   31.20
  -3   2   6 1951.70   29.80
  -3   2   6 1970.70   31.00
   3   2  -6 1899.51   32.20
   3   2  -6 2012.60   31.90
   3   2  -6 2017.70   32.20
  -3   2   6 1967.80   32.00
  -2  -2   6  132.29    6.40
   2  -2  -6  136.69    6.00
   2  -2  -6  141.39    4.10
  -2  -2   6  138.29    6.20
  -2  -2   6  136.59    5.30
  -2  -2   6  131.69    5.30
   2  -2  -6  133.89    4.50
   2   2  -6  130.69    6.00
  -2   2   6  138.89    4.40
   2   2  -6  130.59    5.90
  -2   2   6  137.69    4.30
   2   2  -6  139.99    5.90
  -1  -2   6 1607.44   26.00
  -1  -2   6 1628.34   26.60
  -1  -2   6 1595.14   26.40
   1  -2  -6 1619.74   25.30
   1  -2  -6 1566.34   24.70
   1  -2  -6 1594.94   26.30
  -1   2   6 1587.24   24.70
   1   2  -6 1609.94   26.40
  -1   2   6 1640.84   26.20
   1   2  -6 1576.04   25.90
   1   2  -6 1602.94   26.30
   1   2  -6 1614.64   26.50
   0  -2  -6  129.79    6.90
   0  -2   6  133.49    5.90
   0  -2  -6  141.99    5.10
   0  -2  -6  137.09    5.70
   0   2   6  144.29    4.20
   0   2  -6  141.09    6.10
   0   2  -6  136.89    5.30
   0   2  -6  149.09    6.00
   0   2  -6  141.99    5.60
   0   2   6  144.59    4.20
   0   2   6  135.29    5.10
  -1  -2  -6  143.59    5.80
  -1  -2  -6  145.49    4.80
   1  -2   6  141.69    5.80
  -1  -2  -6  152.68    5.90
  -1  -2  -6  140.99    6.30
[truncated: 665,432 more chars]
