# Supplementary material for: Synthesis and structure of 1′,4′-diphenyl-1a,1′,4′,4′′,5′′,9b-hexa­hydro-2′′H-di­spiro­[cyclopropa[l]phenanthrene-1,2′-[1,4]ep­oxy­naphthalene-3′,3′′-thio­phene]
Source: Acta Crystallogr E Crystallogr Commun. 2025 May 13;81(Pt 6):501–4. doi: 10.1107/S2056989025004104 (PMC12142417; doi:10.1107/S2056989025004104)
Supplement: Supplementary file 2 [file e-81-00501-Isup2.hkl]

data_I                                                                          
_shelx_title ' dt1857a_0m_a.res in P2(1)/n'                                     
_shelx_refln_list_code          4                                               
_shelx_F_calc_maximum      153.87                                               
_exptl_crystal_F_000      1152.00                                               
_reflns_d_resolution_high  0.7994                                               
                                                                                
loop_                                                                           
 _space_group_symop_operation_xyz                                               
 'x, y, z'                                                                      
 '-x+1/2, y+1/2, -z+1/2'                                                        
 '-x, -y, -z'                                                                   
 'x-1/2, -y-1/2, z-1/2'                                                         
                                                                                
_cell_length_a    10.2352                                                       
_cell_length_b    14.3939                                                       
_cell_length_c    19.1199                                                       
_cell_angle_alpha  90.000                                                       
_cell_angle_beta   98.121                                                       
_cell_angle_gamma  90.000                                                       
                                                                                
_shelx_F_squared_multiplier     1.000                                           
                                                                                
loop_                                                                           
 _refln_index_h                                                                 
 _refln_index_k                                                                 
 _refln_index_l                                                                 
 _refln_F_squared_calc                                                          
 _refln_F_squared_meas                                                          
 _refln_F_squared_sigma                                                         
 _refln_observed_status                                                         
   2   0   0          0.21          4.41         2.46 o                         
   4   0   0        327.32        261.84         5.39 o                         
   6   0   0         93.97        130.39         7.68 o                         
   8   0   0         34.83         21.77         5.51 o                         
  10   0   0       1097.54       1011.98        36.65 o                         
  12   0   0        118.16        114.82        22.19 o                         
   2   1   0        708.71        630.26         4.54 o                         
   3   1   0       1034.99        989.99         6.81 o                         
   4   1   0        688.34        714.44         5.93 o                         
   5   1   0       1154.23       1083.91         8.96 o                         
   6   1   0        916.71        937.27         8.14 o                         
   7   1   0         22.56         34.62         3.95 o                         
   8   1   0         13.18         16.39         4.44 o                         
   9   1   0         91.58        102.67         9.02 o                         
  10   1   0       1209.99       1205.04        17.12 o                         
  11   1   0         50.73         70.68        13.17 o                         
  12   1   0          0.78          4.50        25.66 o                         
   0   2   0      11358.21      10058.46       414.54 o                         
   1   2   0       6558.14       5695.43        38.96 o                         
   2   2   0        690.49        728.92         5.15 o                         
   3   2   0        158.38        182.57         3.04 o                         
   4   2   0          0.30         -0.40         1.83 o                         
   5   2   0        477.78        569.27         5.80 o                         
   6   2   0         26.56         29.85         2.70 o                         
   7   2   0        321.89        348.82         6.66 o                         
   8   2   0        244.38        228.05         8.03 o                         
   9   2   0         36.29         55.44         5.27 o                         
  10   2   0       1060.66       1006.43        15.98 o                         
  11   2   0         14.60          4.10        13.03 o                         
  12   2   0         69.00         61.00        14.53 o                         
   1   3   0       1106.54       1040.74         8.47 o                         
   2   3   0      11848.43      11430.76        64.46 o                         
   3   3   0        169.07        229.85         3.75 o                         
   4   3   0       1101.66       1135.69         8.20 o                         
   5   3   0        139.13        133.09         3.79 o                         
   6   3   0         23.69         26.14         2.53 o                         
   7   3   0        118.27        112.08         5.30 o                         
   8   3   0        151.21        154.17         9.00 o                         
   9   3   0         77.32         59.09         5.31 o                         
  10   3   0         13.64         35.18         6.27 o                         
  11   3   0         33.42         45.57         9.55 o                         
  12   3   0         70.21         75.83        14.81 o                         
   0   4   0        480.09        550.94         6.23 o                         
   1   4   0       1054.10       1084.96         7.53 o                         
   2   4   0        326.55        383.36         3.91 o                         
   3   4   0       8012.51       8141.11        39.28 o                         
   4   4   0        920.08       1025.71         7.38 o                         
   5   4   0        309.11        336.45         4.57 o                         
   6   4   0       1374.82       1402.27         9.98 o                         
   7   4   0        825.10        846.37         8.67 o                         
   8   4   0        285.74        298.65        10.38 o                         
   9   4   0        735.77        666.80        11.65 o                         
  10   4   0          4.94         -6.59         6.59 o                         
  11   4   0         13.14         20.17         9.50 o                         
  12   4   0         22.82         10.30        14.30 o                         
   1   5   0        151.81        175.98         2.88 o                         
   2   5   0       3074.56       3415.93        18.46 o                         
   3   5   0        985.06        898.35         6.67 o                         
   4   5   0       1517.08       1640.09        10.46 o                         
   5   5   0         87.64        116.55         4.41 o                         
   6   5   0        696.52        705.74         6.90 o                         
   7   5   0         80.50         99.95         5.99 o                         
   8   5   0        296.42        324.06         9.85 o                         
   9   5   0        146.14        143.18         8.45 o                         
  10   5   0         23.62         10.06         7.14 o                         
  11   5   0         50.70         41.05        13.99 o                         
  12   5   0          4.47        -14.38        14.38 o                         
   0   6   0       2179.62       2247.59        15.78 o                         
   1   6   0       2121.67       2168.48        10.91 o                         
   2   6   0       4024.18       4529.99        20.19 o                         
   3   6   0        520.20        497.55         5.18 o                         
   4   6   0       2413.09       2702.41        15.76 o                         
   5   6   0        521.80        596.22         6.16 o                         
   6   6   0         29.05         16.72         2.95 o                         
   7   6   0        390.31        407.52         7.20 o                         
   8   6   0       2885.72       2877.87        21.99 o                         
   9   6   0        145.58        144.02         9.62 o                         
  10   6   0         87.81        106.69        23.94 o                         
  11   6   0         97.47        128.81        18.92 o                         
   1   7   0         83.81         51.84         2.67 o                         
   2   7   0        211.01        244.32         3.68 o                         
   3   7   0         26.78         13.71         2.09 o                         
   4   7   0        129.40        121.05         3.86 o                         
   5   7   0        736.43        772.79         7.55 o                         
   6   7   0        676.65        623.11         7.72 o                         
   7   7   0        320.00        325.24         7.06 o                         
   8   7   0          1.66          3.74         3.92 o                         
   9   7   0        133.47        103.23         9.81 o                         
  10   7   0         26.76         40.27         8.44 o                         
  11   7   0         14.59         15.32         9.47 o                         
   0   8   0        973.33        913.82         9.17 o                         
   1   8   0        233.45        235.45         4.01 o                         
   2   8   0        897.91        965.06         7.44 o                         
   3   8   0          7.84         10.61         2.26 o                         
   4   8   0        981.18       1047.82         7.81 o                         
   5   8   0        140.55        121.01         5.87 o                         
   6   8   0        214.46        173.29         5.54 o                         
   7   8   0         30.03         32.97         4.20 o                         
   8   8   0        209.95        184.21        10.42 o                         
   9   8   0         22.82         17.11         7.94 o                         
  10   8   0         18.86         14.34         8.64 o                         
  11   8   0          4.50         13.05         9.61 o                         
   1   9   0         42.54         49.62         2.73 o                         
   2   9   0         47.84         57.71         3.43 o                         
   3   9   0          6.01         11.12         2.60 o                         
   4   9   0        991.91       1028.30         8.17 o                         
   5   9   0        201.25        185.13         5.29 o                         
   6   9   0        489.18        471.27         8.57 o                         
   7   9   0        104.51         80.90         6.21 o                         
   8   9   0          2.48         15.20         7.80 o                         
   9   9   0         22.22         12.07         7.83 o                         
  10   9   0          0.02          8.22        12.61 o                         
   0  10   0         11.28          5.98         3.09 o                         
   1  10   0        596.06        606.32         5.82 o                         
   2  10   0        751.85        774.18         7.13 o                         
   3  10   0        313.39        252.89         4.96 o                         
   4  10   0        131.78        111.06         5.01 o                         
   5  10   0        134.32        122.64         5.91 o                         
   6  10   0         97.15         98.61         6.44 o                         
   7  10   0          1.64         -4.55         5.15 o                         
   8  10   0         18.34         34.88         8.06 o                         
   9  10   0         10.45         -3.92         8.51 o                         
  10  10   0         19.14         15.21         9.85 o                         
   1  11   0       2267.85       2306.77        14.28 o                         
   2  11   0         59.87         43.73         3.21 o                         
   3  11   0        625.71        604.09         8.54 o                         
   4  11   0         18.45         29.77         5.48 o                         
   5  11   0         22.76         24.82         4.03 o                         
   6  11   0         32.02         32.32         4.66 o                         
   7  11   0         25.97         24.25         7.62 o                         
   8  11   0          4.49         13.80         8.31 o                         
   9  11   0        122.62        134.77        13.11 o                         
  10  11   0          0.09          7.01         9.00 o                         
   0  12   0       2595.17       2510.22        22.21 o                         
   1  12   0        749.04        768.03         9.01 o                         
   2  12   0        123.02        122.64         5.90 o                         
   3  12   0       1801.41       1632.06        12.63 o                         
   4  12   0         45.35         42.63         5.29 o                         
   5  12   0        551.43        561.29         9.29 o                         
   6  12   0         83.64         87.75         8.59 o                         
   7  12   0         44.64         50.23        11.00 o                         
   8  12   0        147.85        192.14        19.71 o                         
   9  12   0          3.43         -5.98        10.36 o                         
   1  13   0        182.09        191.84         7.00 o                         
   2  13   0         30.39         14.97         4.01 o                         
   3  13   0        230.37        268.85         9.24 o                         
   4  13   0         50.42         53.08         9.28 o                         
   5  13   0         29.52         25.65         5.64 o                         
   6  13   0         33.89         36.27         7.80 o                         
   7  13   0          0.90          0.61         9.86 o                         
   8  13   0        167.16        196.01        18.56 o                         
   0  14   0        233.86        230.24        11.20 o                         
   1  14   0          1.96          5.48         3.99 o                         
   2  14   0         45.88         46.52         6.20 o                         
   3  14   0         39.84         24.61         7.12 o                         
   4  14   0         18.88         37.86         7.63 o                         
   5  14   0         50.80         56.15         7.13 o                         
   6  14   0          3.07         -8.13         8.13 o                         
   7  14   0        129.83        142.84        15.10 o                         
   1  15   0         43.44         48.46         6.41 o                         
   2  15   0        104.18         78.77         7.33 o                         
   3  15   0         13.69         11.93         7.03 o                         
   4  15   0         11.60          1.37         7.02 o                         
   5  15   0         62.99         54.20         8.24 o                         
   6  15   0         99.05        113.16        11.15 o                         
   7  15   0          1.74         49.89        20.97 o                         
   0  16   0         57.70         76.50        10.46 o                         
   1  16   0          0.28         -1.06         6.61 o                         
   2  16   0          2.73         -3.03         6.61 o                         
   3  16   0          0.78          9.18         7.62 o                         
   4  16   0          2.88         -4.99         7.89 o                         
   5  16   0         24.18         27.93         9.39 o                         
   1  17   0          3.59          2.34         8.02 o                         
   2  17   0          2.92         -8.10         8.10 o                         
   3  17   0          1.32         25.75         8.48 o                         
   4  17   0         35.76         54.24        15.77 o                         
   0  18   0        172.87        281.39        34.01 o                         
 -11   0   1        727.02        707.53        34.01 o                         
  -9   0   1        693.10        656.64        13.33 o                         
  -7   0   1        743.85        765.92        26.88 o                         
  -5   0   1       5742.44       5776.24        45.48 o                         
  -3   0   1       3891.36       4041.04        31.65 o                         
   3   0   1        120.42        146.12         4.34 o                         
   5   0   1        256.46        270.66        10.34 o                         
   7   0   1        654.58        615.67        16.60 o                         
   9   0   1        327.25        330.32        16.92 o                         
  11   0   1        242.29        269.78        27.29 o                         
 -12   1   1        161.72        184.70        36.96 o                         
 -11   1   1          8.50         12.66        14.86 o                         
 -10   1   1          3.97         16.44         6.31 o                         
  -9   1   1        101.21        108.62         8.10 o                         
  -8   1   1         69.30         75.22         5.70 o                         
  -7   1   1         15.22         23.61         3.68 o                         
  -6   1   1       1858.96       1853.87        13.54 o                         
  -5   1   1        243.31        306.72         4.61 o                         
  -4   1   1        172.93        197.63         3.47 o                         
  -3   1   1          0.02          1.04         1.38 o                         
  -2   1   1       2940.48       3029.31        16.56 o                         
   1   1   1       8149.55       6912.94       102.81 o                         
   2   1   1       2753.26       2612.86        14.71 o                         
   3   1   1       1180.73       1112.43         7.72 o                         
   4   1   1       1138.11       1171.87         8.48 o                         
   5   1   1        127.06        187.99         4.89 o                         
   6   1   1         28.30         27.18         3.09 o                         
   7   1   1        697.27        669.24         9.45 o                         
   8   1   1        123.35        116.81         7.60 o                         
   9   1   1        391.04        351.12        12.13 o                         
  10   1   1         32.49         10.64        10.96 o                         
  11   1   1        185.89        146.90        18.92 o                         
  12   1   1        507.42        506.65        28.40 o                         
 -12   2   1         55.24         46.69        19.75 o                         
 -11   2   1          0.05        -11.52        11.52 o                         
 -10   2   1         80.11         76.66         7.61 o                         
  -9   2   1         18.08         10.11         4.80 o                         
  -8   2   1         89.93         81.14         6.25 o                         
  -7   2   1         12.15         16.86         2.93 o                         
  -6   2   1        391.12        443.49         5.29 o                         
  -5   2   1         28.39         41.25         2.67 o                         
  -4   2   1        741.00        711.51         5.72 o                         
  -3   2   1         26.25         29.44         1.72 o                         
  -2   2   1      14306.21      12981.56        72.71 o                         
  -1   2   1      23676.99      20360.31       299.31 o                         
   0   2   1         18.39         33.32         1.64 o                         
   1   2   1         24.75         56.16         1.92 o                         
   3   2   1        238.71        229.33         3.62 o                         
   4   2   1       2684.07       2675.15        21.96 o                         
   5   2   1        650.56        627.52         6.30 o                         
   6   2   1         18.06         17.10         3.01 o                         
   7   2   1         19.43         14.01         3.97 o                         
   8   2   1          0.62         -1.05         3.52 o                         
   9   2   1        393.58        387.04        10.22 o                         
  10   2   1         28.49         34.28         6.98 o                         
  11   2   1          4.56         -0.02        10.62 o                         
  12   2   1        535.07        528.93        26.56 o                         
 -12   3   1        221.65        253.48        22.52 o                         
 -11   3   1          0.02          2.76         9.00 o                         
 -10   3   1         27.41         11.14         5.38 o                         
  -9   3   1          0.71          5.53         4.85 o                         
  -8   3   1         32.55         18.10         3.96 o                         
  -7   3   1         16.46         14.86         2.92 o                         
  -6   3   1          3.16          2.23         2.22 o                         
  -5   3   1        747.38        787.56         6.53 o                         
  -4   3   1       6565.49       6694.70        35.87 o                         
  -3   3   1        984.96        991.63         6.52 o                         
  -2   3   1       5162.93       4985.39        26.94 o                         
  -1   3   1       5171.81       5173.23        27.66 o                         
   0   3   1       5301.02       5228.67        34.03 o                         
   1   3   1       6147.93       6001.02        30.20 o                         
   2   3   1       2313.46       2390.65        14.01 o                         
   3   3   1       1213.30       1340.82         8.14 o                         
   4   3   1         61.38         74.79         3.48 o                         
   5   3   1        454.89        452.54         5.19 o                         
   6   3   1        543.23        556.23         6.16 o                         
   7   3   1        490.29        524.86         7.92 o                         
   8   3   1        561.89        577.64         9.62 o                         
   9   3   1         83.13         77.68         5.69 o                         
  10   3   1         62.74         48.45         7.25 o                         
  11   3   1         90.16         79.02        10.07 o                         
  12   3   1        143.84        151.76        23.13 o                         
 -12   4   1         16.09         -2.93        13.51 o                         
 -11   4   1         29.62          6.42        10.44 o                         
 -10   4   1         34.03         23.59         7.56 o                         
  -9   4   1         12.25         14.79         4.93 o                         
  -8   4   1          0.72         -0.12         3.45 o                         
  -7   4   1        133.60        118.11         4.88 o                         
  -6   4   1        934.25        879.15         7.34 o                         
  -5   4   1        253.04        202.32         3.76 o                         
  -4   4   1        122.92         95.08         3.06 o                         
  -3   4   1       2117.33       2148.05        18.27 o                         
  -2   4   1       6976.12       7060.50        58.23 o                         
  -1   4   1        975.95       1021.35         6.71 o                         
   0   4   1        321.57        319.74         3.61 o                         
   1   4   1        424.46        351.89         3.61 o                         
   2   4   1       1305.91       1394.57         8.53 o                         
   3   4   1       4617.11       4564.62        28.71 o                         
   4   4   1       1019.71       1098.22         7.83 o                         
   5   4   1        283.62        289.35         4.61 o                         
   6   4   1        182.88        164.29         4.81 o                         
   7   4   1       1096.16       1089.31        14.18 o                         
   8   4   1          2.11          0.06         4.47 o                         
   9   4   1         74.17         71.60         5.37 o                         
  10   4   1         53.41         68.48        10.96 o                         
  11   4   1         19.60          9.47         9.95 o                         
  12   4   1        223.49        218.01        22.75 o                         
 -12   5   1        303.39        375.47        24.47 o                         
 -11   5   1        229.67        182.50        15.69 o                         
 -10   5   1        161.06        144.97        11.69 o                         
  -9   5   1          2.04          5.20         4.25 o                         
  -8   5   1         17.31         12.66         3.83 o                         
  -7   5   1         67.61         74.47         4.37 o                         
  -6   5   1        305.37        324.82         4.93 o                         
  -5   5   1       1356.74       1424.84         9.63 o                         
  -4   5   1       1483.35       1602.74        10.15 o                         
  -3   5   1       4085.25       3935.82        20.11 o                         
  -2   5   1         29.36         19.68         1.58 o                         
  -1   5   1       1423.51       1283.38         7.56 o                         
   0   5   1        191.79        212.31         2.94 o                         
   1   5   1       2528.35       2418.23        12.16 o                         
   2   5   1        839.57        824.18         5.82 o                         
   3   5   1       1498.90       1601.00        10.69 o                         
   4   5   1       1471.02       1439.69         9.61 o                         
   5   5   1         39.58         40.44         3.12 o                         
   6   5   1        337.30        365.63         5.74 o                         
   7   5   1         49.26         59.85         4.82 o                         
   8   5   1        943.50        912.92        12.17 o                         
   9   5   1        179.50        223.12        11.35 o                         
  10   5   1         50.64         38.40         8.05 o                         
  11   5   1        100.99        100.14        14.05 o                         
  12   5   1         12.86          9.92        15.54 o                         
 -12   6   1         46.08         35.02        18.73 o                         
 -11   6   1        244.65        276.60        30.26 o                         
 -10   6   1          3.12         -3.18         7.64 o                         
  -9   6   1        354.92        319.49        14.03 o                         
  -8   6   1        115.40         97.78         5.52 o                         
  -7   6   1        477.91        434.69         6.72 o                         
  -6   6   1          0.09          1.38         2.27 o                         
  -5   6   1       5199.33       5276.95        28.78 o                         
  -4   6   1       2169.11       2115.05        12.91 o                         
  -3   6   1       1540.21       1627.93         8.99 o                         
  -2   6   1          6.42          7.19         1.54 o                         
  -1   6   1       2044.55       2067.55        10.46 o                         
   0   6   1        280.18        243.46         3.15 o                         
   1   6   1        632.52        594.15         4.52 o                         
   2   6   1         43.01         20.32         1.81 o                         
   3   6   1       4099.15       4300.70        24.78 o                         
   4   6   1        278.53        274.05         4.16 o                         
   5   6   1        157.49        164.26         4.52 o                         
   6   6   1       1619.30       1640.85        12.99 o                         
   7   6   1        210.10        218.40         7.72 o                         
   8   6   1         33.81         26.36         5.09 o                         
   9   6   1         50.83         62.95         5.92 o                         
  10   6   1        149.61        178.43        10.49 o                         
  11   6   1         25.94         27.51        10.99 o                         
 -11   7   1          3.63         22.70        10.93 o                         
 -10   7   1          8.05         -6.41         7.99 o                         
  -9   7   1        542.29        500.84        16.11 o                         
  -8   7   1        142.84        104.97         5.91 o                         
  -7   7   1       1574.65       1424.87        12.80 o                         
  -6   7   1          2.87          0.32         2.82 o                         
  -5   7   1         28.68         26.82         2.49 o                         
  -4   7   1       5741.25       5810.97        29.37 o                         
  -3   7   1        122.43        133.04         3.25 o                         
  -2   7   1        361.77        336.50         3.71 o                         
  -1   7   1       1138.28       1245.20         7.42 o                         
   0   7   1       1967.10       1997.97        12.04 o                         
   1   7   1         89.74        103.34         3.02 o                         
   2   7   1        216.38        258.29         3.99 o                         
   3   7   1         84.63         60.00         3.17 o                         
   4   7   1       1261.54       1249.60         8.65 o                         
   5   7   1        644.33        580.55         6.85 o                         
   6   7   1        232.01        256.70         6.93 o                         
   7   7   1        536.24        471.74         9.42 o                         
   8   7   1         21.36         20.48         5.29 o                         
   9   7   1         31.65         45.33         7.78 o                         
  10   7   1         89.05         85.70         7.89 o                         
  11   7   1          2.89          1.25        10.84 o                         
 -11   8   1          2.82          8.21         9.87 o                         
 -10   8   1         10.05         27.61         8.63 o                         
  -9   8   1          6.75          7.21         8.88 o                         
  -8   8   1         19.09          7.70        10.55 o                         
  -7   8   1        111.42         99.13         7.98 o                         
  -6   8   1        688.00        606.76         7.08 o                         
  -5   8   1        172.55        190.60         4.88 o                         
  -4   8   1         21.04         21.81         2.80 o                         
  -3   8   1         33.75         40.90         2.31 o                         
  -2   8   1        471.96        536.55         4.59 o                         
  -1   8   1         46.69         51.83         2.77 o                         
   0   8   1        106.50        146.26         3.66 o                         
   1   8   1          0.80          0.94         2.03 o                         
   2   8   1        448.57        433.96         5.39 o                         
   3   8   1         73.03         91.33         4.21 o                         
   4   8   1         12.47         15.41         3.02 o                         
   5   8   1        811.17        852.97         8.56 o                         
   6   8   1        559.41        545.32         9.56 o                         
   7   8   1        572.34        560.92        20.83 o                         
   8   8   1        720.65        685.83        12.33 o                         
   9   8   1         10.92          4.88         8.91 o                         
  10   8   1         12.05          4.52         7.59 o                         
  11   8   1          1.24          4.36         9.37 o                         
 -11   9   1        102.88        122.53        14.42 o                         
 -10   9   1         29.82         33.60         9.08 o                         
  -9   9   1          1.99         -8.93         8.93 o                         
  -8   9   1        355.50        327.97        13.89 o                         
  -7   9   1          0.04          2.75         3.79 o                         
  -6   9   1        949.70        890.64         8.85 o                         
  -5   9   1        694.55        738.32         7.32 o                         
  -4   9   1         62.08         76.81         3.93 o                         
  -3   9   1        395.26        414.71         5.49 o                         
  -2   9   1         14.53          3.17         2.44 o                         
  -1   9   1        105.80         68.62         3.48 o                         
   0   9   1        970.64       1062.66         7.91 o                         
   1   9   1       1623.60       1748.65        11.07 o                         
   2   9   1         42.57         31.62         2.79 o                         
   3   9   1        617.42        652.29         7.24 o                         
   4   9   1         80.97        103.25         4.71 o                         
   5   9   1          6.83          2.80         3.71 o                         
   6   9   1        542.85        516.05         8.46 o                         
   7   9   1        494.44        518.82        12.75 o                         
   8   9   1         44.23         40.01         7.97 o                         
   9   9   1         12.72         10.97         7.09 o                         
  10   9   1          0.56         -6.97        12.44 o                         
 -10  10   1         11.57         20.50        10.11 o                         
  -9  10   1          3.05          9.06        10.17 o                         
  -8  10   1          7.68          1.75         7.67 o                         
  -7  10   1        514.26        483.68        11.17 o                         
  -6  10   1          0.06          3.94         3.67 o                         
  -5  10   1        340.33        278.40         7.58 o                         
  -4  10   1        146.60        151.48         5.42 o                         
  -3  10   1        192.19        179.03         5.25 o                         
  -2  10   1        470.25        438.41         5.30 o                         
  -1  10   1          7.67          9.27         2.47 o                         
   0  10   1        498.69        524.16         6.66 o                         
   1  10   1          0.15          1.22         2.66 o                         
   2  10   1       1472.20       1492.46        11.66 o                         
   3  10   1          6.10          0.50         3.17 o                         
   4  10   1        962.28       1020.22         9.14 o                         
   5  10   1        515.83        472.68        12.02 o                         
   6  10   1        590.36        635.26         8.52 o                         
   7  10   1        895.11        821.57        12.46 o                         
   8  10   1          2.13         -9.42        15.46 o                         
   9  10   1          0.01         12.31         7.58 o                         
  10  10   1          2.29          7.02         8.01 o                         
 -10  11   1        226.33        257.88        28.83 o                         
  -9  11   1         12.20         14.07         9.06 o                         
  -8  11   1         21.05         33.54         8.16 o                         
  -7  11   1         20.91          7.96         6.18 o                         
  -6  11   1       1177.86       1221.23        16.21 o                         
  -5  11   1        194.57        173.49         6.52 o                         
  -4  11   1          8.81         14.49         5.26 o                         
  -3  11   1         15.00         20.37         3.41 o                         
  -2  11   1       1219.52       1126.37         8.33 o                         
  -1  11   1        198.83        200.10         5.43 o                         
   0  11   1         51.52         39.33         3.46 o                         
   1  11   1          2.11         -3.08         3.08 o                         
   2  11   1        429.76        407.29         7.00 o                         
   3  11   1        140.91        148.84         5.44 o                         
   4  11   1          4.72         27.52         3.83 o                         
   5  11   1        129.85        189.96         7.38 o                         
   6  11   1          0.71         -1.89         4.35 o                         
   7  11   1          0.06          7.78         7.32 o                         
   8  11   1          2.38         -8.63         8.63 o                         
   9  11   1         23.38         11.80         9.98 o                         
  -9  12   1          0.73          2.88        10.24 o                         
  -8  12   1        143.74        149.59        18.69 o                         
  -7  12   1         35.01         29.54         8.01 o                         
  -6  12   1         70.28         62.05         6.78 o                         
  -5  12   1        654.24        651.01         9.26 o                         
  -4  12   1        207.70        190.33         6.84 o                         
  -3  12   1          6.32         15.50         3.98 o                         
  -2  12   1        177.25        198.71         6.11 o                         
  -1  12   1        109.47         93.30         4.87 o                         
   0  12   1        328.79        303.81         5.67 o                         
   1  12   1         30.55         32.55         3.79 o                         
   2  12   1        308.60        328.56         6.82 o                         
   3  12   1        130.93        114.29         5.17 o                         
   4  12   1        932.18        853.19         9.74 o                         
   5  12   1         11.74         30.19         4.85 o                         
   6  12   1         15.80          9.82         6.12 o                         
   7  12   1          7.66          4.10        10.59 o                         
   8  12   1          1.47          2.21         8.72 o                         
   9  12   1         29.34          8.08         9.40 o                         
  -8  13   1          0.16         16.55        10.27 o                         
  -7  13   1         67.80         60.08        10.81 o                         
  -6  13   1          1.44          9.85         6.91 o                         
  -5  13   1         63.62         75.89         8.47 o                         
  -4  13   1        213.15        215.81         7.78 o                         
  -3  13   1          2.16         -4.20         4.20 o                         
  -2  13   1        117.79        109.83         6.69 o                         
  -1  13   1        872.09        852.91        10.43 o                         
   0  13   1          4.50         -2.06         4.06 o                         
   1  13   1        127.53        124.03         6.16 o                         
   2  13   1        246.85        224.11         6.88 o                         
   3  13   1        369.33        402.68         9.10 o                         
   4  13   1         14.61         20.56         7.23 o                         
   5  13   1         30.12         31.15         5.94 o                         
   6  13   1         69.57         43.13         8.12 o                         
   7  13   1         24.66         24.86         8.67 o                         
   8  13   1         13.38         46.16         9.61 o                         
  -8  14   1         15.33          1.63        11.10 o                         
  -7  14   1         84.65        110.84        15.62 o                         
  -6  14   1        218.28        244.83        26.25 o                         
  -5  14   1        226.44        265.06        15.91 o                         
  -4  14   1          0.01          5.18         5.71 o                         
  -3  14   1         55.86         66.84         5.71 o                         
  -2  14   1        238.30        206.87         8.20 o                         
  -1  14   1          0.03          2.81         4.33 o                         
   0  14   1        182.55        186.06         7.67 o                         
   1  14   1          0.41         -2.89         4.58 o                         
   2  14   1         39.66         21.00         4.88 o                         
   3  14   1        701.47        634.46        16.76 o                         
   4  14   1          6.81         12.12         7.48 o                         
   5  14   1        139.99        139.12        10.49 o                         
   6  14   1          5.79         -4.56         7.29 o                         
   7  14   1          0.01          6.04         9.18 o                         
  -7  15   1        121.80        144.93        15.54 o                         
  -6  15   1         28.65         21.08         9.23 o                         
  -5  15   1        127.95        145.54        12.52 o                         
  -4  15   1         54.01         51.37        10.41 o                         
  -3  15   1        217.38        225.68        12.46 o                         
  -2  15   1         32.66         36.92         6.77 o                         
  -1  15   1         18.29         20.54         6.59 o                         
   0  15   1         22.51          9.46         5.49 o                         
   1  15   1         13.08         12.06         4.87 o                         
   2  15   1         16.51         16.56         5.62 o                         
   3  15   1          7.66         15.49         6.40 o                         
   4  15   1         33.66         13.11         7.71 o                         
   5  15   1         84.80         65.39         7.24 o                         
   6  15   1         23.47         28.48        12.34 o                         
  -5  16   1          6.80         -5.48        10.76 o                         
  -4  16   1         10.81          0.49        10.05 o                         
  -3  16   1         18.30         25.90         8.04 o                         
  -2  16   1          9.27         23.86         8.57 o                         
  -1  16   1         15.04         19.66         9.28 o                         
   0  16   1         73.34         74.77         9.82 o                         
   1  16   1         67.15         57.81         7.23 o                         
   2  16   1         59.85         79.13         6.81 o                         
   3  16   1          3.99          8.87         6.77 o                         
   4  16   1          0.11          2.71         7.02 o                         
   5  16   1         40.74         51.43         8.74 o                         
  -4  17   1         71.79         76.98        10.09 o                         
  -3  17   1          0.44          8.06        11.20 o                         
  -2  17   1         23.07         27.33         9.27 o                         
  -1  17   1          0.16          0.61         7.82 o                         
   0  17   1        193.94        205.62        14.07 o                         
   1  17   1          0.70         10.65         9.58 o                         
   2  17   1        167.96        168.30        12.53 o                         
   3  17   1          2.63         11.83        10.76 o                         
   4  17   1         25.28         19.86         7.86 o                         
 -12   0   2          5.50         -4.89        19.34 o                         
 -10   0   2         23.79         10.63         9.54 o                         
  -8   0   2        513.70        536.48        14.79 o                         
  -6   0   2       1247.13       1327.37        13.98 o                         
  -4   0   2       2461.97       2688.79        22.25 o                         
  -2   0   2      20772.02      18331.53       191.34 o                         
   2   0   2         37.96         89.41         3.78 o                         
   4   0   2        796.97        887.94        10.10 o                         
   6   0   2        516.02        522.35        12.19 o                         
   8   0   2        355.58        410.89        11.33 o                         
  10   0   2         65.64         36.33         9.00 o                         
  12   0   2        145.93        169.39        32.78 o                         
 -12   1   2        403.99        406.09        30.95 o                         
 -11   1   2         88.92         96.03        13.97 o                         
 -10   1   2        437.59        415.12        11.51 o                         
  -9   1   2        152.60        149.65         8.10 o                         
  -8   1   2        251.46        270.00         6.70 o                         
  -7   1   2         10.62         12.34         2.81 o                         
  -6   1   2       1498.58       1572.15        11.91 o                         
  -5   1   2         50.52         31.02         2.15 o                         
  -4   1   2       1228.77       1136.24         7.47 o                         
  -3   1   2        798.93        761.57         5.46 o                         
  -2   1   2         23.76         20.72         1.64 o                         
  -1   1   2       2071.36       1680.42        87.93 o                         
   1   1   2        502.17        459.41         5.64 o                         
   2   1   2       4755.33       4842.15        26.31 o                         
   3   1   2        740.76        696.38         5.71 o                         
   4   1   2        360.23        408.32         4.96 o                         
   5   1   2        588.81        634.75         6.94 o                         
   6   1   2          0.52         -1.64         2.94 o                         
   7   1   2         21.96         24.58         3.72 o                         
   8   1   2        136.36        111.94         6.49 o                         
   9   1   2        191.94        177.53         8.61 o                         
  10   1   2         83.29         81.11         8.81 o                         
  11   1   2         25.13         32.17        12.96 o                         
  12   1   2          7.02         21.62        13.88 o                         
 -12   2   2        132.37        111.69        15.25 o                         
 -11   2   2        204.44        225.70        38.08 o                         
 -10   2   2        126.70        129.59         9.84 o                         
  -9   2   2         64.67         62.48         6.13 o                         
  -8   2   2        365.41        367.75         7.23 o                         
  -7   2   2        670.33        644.87         7.64 o                         
  -6   2   2        117.78        126.47         4.56 o                         
  -5   2   2       1227.11       1129.42         8.46 o                         
  -4   2   2       1009.56       1047.41         7.01 o                         
  -3   2   2        371.55        315.53         4.44 o                         
  -2   2   2      13080.73      11908.64        72.33 o                         
  -1   2   2       5327.08       4728.47        40.87 o                         
   0   2   2       2212.48       1948.19        12.80 o                         
   1   2   2        250.44        274.10         4.27 o                         
   2   2   2      19024.86      17570.35        91.93 o                         
   3   2   2        226.58        206.96         3.39 o                         
   4   2   2        439.24        460.73         5.16 o                         
   5   2   2         10.89          8.20         2.43 o                         
   6   2   2        673.00        683.04         7.92 o                         
   7   2   2         75.45         72.84         5.62 o                         
   8   2   2         89.40        115.25         8.14 o                         
   9   2   2        977.10        951.49        27.38 o                         
  10   2   2        237.19        225.03        13.66 o                         
  11   2   2          0.13         -6.30        12.29 o                         
  12   2   2        169.57        174.02        21.51 o                         
 -12   3   2         73.15         62.52        14.60 o                         
 -11   3   2          9.51         -1.95         8.96 o                         
 -10   3   2         70.99         66.65         6.98 o                         
  -9   3   2          4.63         -3.98         9.11 o                         
  -8   3   2          0.08          2.67         3.17 o                         
  -7   3   2        426.73        445.29         6.41 o                         
  -6   3   2          7.20          6.59         2.09 o                         
  -5   3   2       1120.44       1252.51         9.29 o                         
  -4   3   2       1826.67       1833.14        12.03 o                         
  -3   3   2       1190.99       1170.17        10.22 o                         
  -2   3   2        484.99        481.48         4.34 o                         
  -1   3   2       5049.98       4884.08        26.19 o                         
   0   3   2      12080.39      11519.69        56.90 o                         
   1   3   2        974.48        988.04         6.25 o                         
   2   3   2       3450.62       3378.50        19.04 o                         
   3   3   2        827.04        828.57         6.26 o                         
   4   3   2        219.67        196.00         4.09 o                         
   5   3   2       2480.38       2558.15        15.16 o                         
   6   3   2        130.41        129.39         4.88 o                         
   7   3   2          0.38         -3.24         3.24 o                         
   8   3   2         54.70         67.95         5.50 o                         
   9   3   2        313.74        311.37        14.57 o                         
  10   3   2         10.99         -2.71        12.78 o                         
  11   3   2        252.91        309.49        16.91 o                         
  12   3   2          3.52         -0.06        14.23 o                         
 -12   4   2          8.78          3.04        13.72 o                         
 -11   4   2        158.41        165.24        29.05 o                         
 -10   4   2          7.03         17.95         6.80 o                         
  -9   4   2          3.88          1.32         4.59 o                         
  -8   4   2         32.72         28.64         3.40 o                         
  -7   4   2         11.49         18.43         2.72 o                         
  -6   4   2          8.27          7.28         2.05 o                         
  -5   4   2       1302.19       1369.64        11.14 o                         
  -4   4   2        828.89        898.34         7.59 o                         
  -3   4   2       3838.46       3764.45        23.06 o                         
  -2   4   2       3212.32       3271.18        16.50 o                         
  -1   4   2        292.34        279.35         3.29 o                         
   0   4   2        496.20        518.31         4.47 o                         
   1   4   2       7809.12       7424.74        39.68 o                         
   2   4   2        542.80        561.68         5.38 o                         
   3   4   2        484.05        456.12         4.84 o                         
   4   4   2        675.07        664.61         6.10 o                         
   5   4   2        123.48        144.09         4.24 o                         
   6   4   2        134.57        114.38         5.04 o                         
   7   4   2        100.04         92.38         5.72 o                         
   8   4   2        425.42        430.56         8.77 o                         
   9   4   2         13.92         25.75         5.60 o                         
  10   4   2         72.11         65.17         9.00 o                         
  11   4   2        305.32        295.56        16.65 o                         
  12   4   2        102.47         81.28        15.84 o                         
 -12   5   2          7.46          0.89        14.03 o                         
 -11   5   2         86.21         93.01        15.87 o                         
 -10   5   2        229.43        251.44        12.19 o                         
  -9   5   2         61.53         68.37         6.45 o                         
  -8   5   2         49.56         30.61         5.04 o                         
  -7   5   2        650.76        593.73        10.25 o                         
  -6   5   2         82.02         94.93         5.50 o                         
  -5   5   2        538.77        537.02         6.62 o                         
  -4   5   2       1068.56       1179.87         8.78 o                         
  -3   5   2        171.47        206.23         3.48 o                         
  -2   5   2       6698.02       6594.96        35.94 o                         
  -1   5   2        626.07        638.12         4.96 o                         
   0   5   2        616.67        686.57         4.58 o                         
   1   5   2        138.28        135.08         2.81 o                         
   2   5   2       1063.67       1078.82         6.72 o                         
   3   5   2        320.63        349.38         4.56 o                         
   4   5   2         19.95         12.46         2.40 o                         
   5   5   2          2.57          6.87         2.72 o                         
   6   5   2        179.39        167.39         6.38 o                         
   7   5   2        543.61        523.78         9.33 o                         
   8   5   2        278.40        288.45         8.00 o                         
   9   5   2         18.30         16.27         5.67 o                         
  10   5   2        136.71        147.28        10.58 o                         
  11   5   2         48.53         24.98        13.37 o                         
 -12   6   2          0.00        -11.16        11.16 o                         
 -11   6   2          6.60         14.20         8.73 o                         
 -10   6   2        184.63        212.58        13.78 o                         
  -9   6   2        124.04        116.64        12.12 o                         
  -8   6   2         57.94         40.84         7.88 o                         
  -7   6   2         16.63          9.54         5.60 o                         
  -6   6   2        284.69        292.61         8.24 o                         
  -5   6   2        284.83        280.64         5.78 o                         
  -4   6   2        167.63        234.30         3.51 o                         
  -3   6   2        210.35        260.32         3.91 o                         
  -2   6   2         57.78         68.39         2.62 o                         
  -1   6   2        417.93        461.30         4.42 o                         
   0   6   2         43.92         45.44         2.15 o                         
   1   6   2         37.08         40.91         1.99 o                         
   2   6   2        414.07        458.29         4.69 o                         
   3   6   2        571.50        619.14         6.31 o                         
   4   6   2          0.08          0.57         2.41 o                         
   5   6   2         45.74         49.22         3.74 o                         
   6   6   2        380.35        383.42         8.08 o                         
   7   6   2        196.37        212.57        11.08 o                         
   8   6   2       1408.70       1417.39        14.29 o                         
   9   6   2        108.41         96.32         7.77 o                         
  10   6   2          0.76         -6.05         7.49 o                         
  11   6   2        227.99        245.24        26.90 o                         
 -11   7   2         12.29         20.28         9.58 o                         
 -10   7   2        142.59        170.45        13.99 o                         
  -9   7   2        196.01        221.91        14.15 o                         
  -8   7   2       2040.05       2106.25        23.71 o                         
  -7   7   2        175.47        231.47        10.44 o                         
  -6   7   2       1826.82       1844.38        15.85 o                         
  -5   7   2        381.71        395.44         4.81 o                         
  -4   7   2          6.47          7.12         2.01 o                         
  -3   7   2         33.40         47.84         2.87 o                         
  -2   7   2       1101.31       1297.76         7.88 o                         
  -1   7   2       2863.24       3114.01        15.19 o                         
   0   7   2        886.19        908.93         6.33 o                         
   1   7   2        330.93        381.00         4.39 o                         
   2   7   2       1862.62       1986.94        11.67 o                         
   3   7   2        145.20        140.74         4.08 o                         
   4   7   2         89.40        125.78         4.30 o                         
   5   7   2        607.87        661.22         8.16 o                         
   6   7   2       1978.39       1913.13        17.80 o                         
   7   7   2        149.19        163.46         8.35 o                         
   8   7   2        463.95        526.30         9.85 o                         
   9   7   2          8.34          9.50         6.41 o                         
  10   7   2        101.42         88.47         9.02 o                         
  11   7   2         49.48         69.87        11.87 o                         
 -11   8   2         56.84         41.47         9.55 o                         
 -10   8   2         32.38         23.11         8.43 o                         
  -9   8   2         16.37          7.26         9.13 o                         
  -8   8   2        331.93        346.66        14.23 o                         
  -7   8   2        762.21        731.17        11.89 o                         
  -6   8   2       1384.05       1377.58        13.60 o                         
  -5   8   2       2549.70       2540.83        16.31 o                         
  -4   8   2        581.54        637.58         6.04 o                         
  -3   8   2        408.19        434.15         4.55 o                         
  -2   8   2         89.55        107.41         3.23 o                         
  -1   8   2       4142.70       4216.66        21.00 o                         
   0   8   2         14.08         15.65         2.07 o                         
   1   8   2       6484.21       6870.61        34.20 o                         
   2   8   2       1702.60       1738.33        11.57 o                         
   3   8   2        195.87        136.32         4.34 o                         
   4   8   2       1422.92       1405.59        10.92 o                         
   5   8   2         83.27         84.88         4.93 o                         
   6   8   2        185.22        205.89        12.98 o                         
   7   8   2         43.35         49.41         7.95 o                         
   8   8   2       1253.45       1381.53        14.94 o                         
   9   8   2         17.68          8.57         6.88 o                         
  10   8   2          0.35         -8.75         8.75 o                         
  11   8   2          9.02         -5.81        11.18 o                         
 -11   9   2          7.98         16.88         9.96 o                         
 -10   9   2         67.36         59.94        10.64 o                         
  -9   9   2          3.82          9.71         8.19 o                         
  -8   9   2        459.40        457.58        13.81 o                         
  -7   9   2          1.87         13.72         5.65 o                         
  -6   9   2        279.20        296.09         6.79 o                         
  -5   9   2        834.26        726.63         8.36 o                         
  -4   9   2        907.88        881.34         7.14 o                         
  -3   9   2        507.58        506.91         5.80 o                         
  -2   9   2        323.92        258.32         4.31 o                         
  -1   9   2        246.27        274.11         4.44 o                         
   0   9   2          1.04          0.26         2.13 o                         
   1   9   2       1095.71       1144.75         8.37 o                         
   2   9   2          1.93          2.41         2.61 o                         
   3   9   2        477.97        499.47         7.13 o                         
   4   9   2        289.88        286.28         5.64 o                         
   5   9   2         65.40         80.65         4.73 o                         
   6   9   2        323.45        364.36        10.39 o                         
   7   9   2        325.07        406.82        10.09 o                         
   8   9   2        414.14        427.59        13.06 o                         
   9   9   2         74.36         69.21         8.07 o                         
  10   9   2         66.19         48.18         9.49 o                         
 -10  10   2         22.03         37.47        15.99 o                         
  -9  10   2         50.69         67.99         9.93 o                         
  -8  10   2         95.29         82.69         8.65 o                         
  -7  10   2         53.50         49.44         6.10 o                         
  -6  10   2        390.94        428.28         8.93 o                         
  -5  10   2        619.55        653.78         7.27 o                         
  -4  10   2        189.60        156.79         6.69 o                         
  -3  10   2        178.40        176.11         7.24 o                         
  -2  10   2         20.11         19.47         2.77 o                         
  -1  10   2        166.18        179.65         4.21 o                         
   0  10   2        289.60        312.92         4.71 o                         
   1  10   2        808.32        778.80         7.71 o                         
   2  10   2         38.55         45.59         3.46 o                         
   3  10   2        115.37        107.86         5.52 o                         
   4  10   2       1464.77       1534.73        11.66 o                         
   5  10   2         16.47         24.45         5.63 o                         
   6  10   2         99.16         73.03         5.28 o                         
   7  10   2        700.22        737.38        12.08 o                         
   8  10   2         12.17          2.39         9.07 o                         
   9  10   2         31.13         29.16         9.22 o                         
  10  10   2         26.47         18.42        12.70 o                         
 -10  11   2          5.34         35.71        13.70 o                         
  -9  11   2        253.38        290.39        14.73 o                         
  -8  11   2        139.66        208.25        18.00 o                         
  -7  11   2        508.18        413.46        13.47 o                         
  -6  11   2         72.52         56.59         5.53 o                         
  -5  11   2         65.76         69.80         5.10 o                         
  -4  11   2        372.29        360.59        10.67 o                         
  -3  11   2        149.31        135.90         5.60 o                         
  -2  11   2          0.02         -0.72         3.02 o                         
  -1  11   2          0.19         -3.48         3.48 o                         
   0  11   2         59.21         46.21         2.93 o                         
   1  11   2       1247.13       1252.82        10.46 o                         
   2  11   2         31.59         30.44         3.68 o                         
   3  11   2        165.89        149.54         6.30 o                         
   4  11   2         71.60         55.26         4.39 o                         
   5  11   2        159.06        225.72         8.73 o                         
   6  11   2        251.25        229.14         7.89 o                         
   7  11   2         32.37         26.07         6.62 o                         
   8  11   2          1.35         11.19        13.49 o                         
   9  11   2         14.72          7.20         9.12 o                         
  -9  12   2         50.41         26.02         9.34 o                         
  -8  12   2          0.08          5.46        12.34 o                         
  -7  12   2         17.83         27.30         6.86 o                         
  -6  12   2          0.11         -2.85         6.26 o                         
  -5  12   2         12.57         20.47         4.28 o                         
  -4  12   2         68.20         67.91         4.79 o                         
  -3  12   2        188.09        209.46         8.28 o                         
  -2  12   2          8.82         24.45         3.89 o                         
  -1  12   2        127.45        109.71         5.63 o                         
   0  12   2        126.37        134.97         5.67 o                         
   1  12   2        873.19        831.10         9.97 o                         
   2  12   2        671.47        683.74        10.15 o                         
   3  12   2        182.50        148.48         6.97 o                         
   4  12   2        657.26        558.65         9.46 o                         
   5  12   2          5.00         13.59         5.21 o                         
   6  12   2         80.51        113.32         6.97 o                         
   7  12   2        153.99        205.93        14.03 o                         
   8  12   2        155.76        160.18        13.02 o                         
   9  12   2          3.78         -8.79        11.09 o                         
  -8  13   2        176.96        215.89        36.35 o                         
  -7  13   2         59.90         56.95         9.38 o                         
  -6  13   2         22.45         24.85         6.90 o                         
  -5  13   2        103.01         97.02         7.39 o                         
  -4  13   2         39.28         42.95         4.87 o                         
  -3  13   2        606.78        576.36         8.80 o                         
  -2  13   2        142.72        114.51         6.38 o                         
  -1  13   2         27.91         20.86         4.31 o                         
   0  13   2        482.67        488.05         8.15 o                         
   1  13   2         41.20         21.22         4.46 o                         
   2  13   2         40.04         28.82         4.91 o                         
   3  13   2        205.78        164.03         7.71 o                         
   4  13   2         15.53          3.10         4.74 o                         
   5  13   2          0.05         -2.57         7.57 o                         
   6  13   2          5.46          8.42         8.08 o                         
   7  13   2         87.68         83.17         9.73 o                         
   8  13   2         26.25         30.55         9.59 o                         
  -8  14   2         23.22         43.85        11.95 o                         
  -7  14   2          4.32          6.15        10.35 o                         
  -6  14   2         27.07         13.11         8.57 o                         
  -5  14   2        103.57        109.76         9.00 o                         
  -4  14   2         20.82         15.31         5.54 o                         
  -3  14   2          2.12          1.71         4.89 o                         
  -2  14   2          3.49         -2.40         4.71 o                         
  -1  14   2         74.63         67.04         5.07 o                         
   0  14   2          0.01          1.30         5.07 o                         
   1  14   2        211.22        215.97         7.63 o                         
   2  14   2        318.12        296.51         9.35 o                         
   3  14   2        136.30         95.76         6.57 o                         
   4  14   2          3.46         -1.49         5.99 o                         
   5  14   2         95.29        122.33         9.16 o                         
   6  14   2        139.92        115.42         9.48 o                         
   7  14   2         17.91         36.43        12.93 o                         
  -7  15   2          0.13         -5.25        14.84 o                         
  -6  15   2          0.53          3.79         8.79 o                         
  -5  15   2          1.48         12.83         9.38 o                         
  -4  15   2          0.02          5.59         9.91 o                         
  -3  15   2         11.16          2.50         7.24 o                         
  -2  15   2        194.25        161.47        10.00 o                         
  -1  15   2          8.10          1.83         6.98 o                         
   0  15   2         60.13         72.06         7.45 o                         
   1  15   2         21.60         20.38         5.31 o                         
   2  15   2        431.25        454.73        11.18 o                         
   3  15   2         22.21         14.89         5.98 o                         
   4  15   2          5.02          2.28         7.30 o                         
   5  15   2         67.95         34.92         7.14 o                         
   6  15   2         74.26         91.88        11.18 o                         
  -5  16   2         29.30         52.23        13.52 o                         
  -4  16   2          1.33         15.56         8.18 o                         
  -3  16   2          5.11         12.40         9.49 o                         
  -2  16   2         28.28         26.22         8.54 o                         
  -1  16   2         40.91         48.08         9.58 o                         
   0  16   2          0.87          3.68         8.15 o                         
   1  16   2          2.33          2.81         9.74 o                         
   2  16   2         27.00         29.70         6.52 o                         
   3  16   2          4.57          1.83         6.80 o                         
   4  16   2          0.85          6.74         7.31 o                         
   5  16   2         53.47         41.52         8.54 o                         
  -4  17   2          1.48        -10.23        10.23 o                         
  -3  17   2          4.61         18.42         9.34 o                         
  -2  17   2          6.53         20.64         9.09 o                         
  -1  17   2          4.44         -3.20         8.98 o                         
   0  17   2        147.88        223.71        15.64 o                         
   1  17   2        144.50        149.45        13.03 o                         
   2  17   2          3.92         11.09         9.46 o                         
   3  17   2         11.23         10.72         8.23 o                         
 -11   0   3        324.51        254.31        29.93 o                         
  -9   0   3         56.53         46.28         6.22 o                         
  -7   0   3         69.29         75.09        11.84 o                         
  -5   0   3       3597.24       3781.70        30.86 o                         
  -3   0   3        771.46        705.50         7.37 o                         
  -1   0   3      15634.08      14048.51       146.27 o                         
   1   0   3       3598.57       3728.17        28.76 o                         
   3   0   3      20095.47      19003.59       141.23 o                         
   5   0   3        460.04        531.20         8.52 o                         
   7   0   3        141.28        134.01        15.16 o                         
   9   0   3        677.09        626.83        17.21 o                         
  11   0   3       1491.49       1473.28        46.83 o                         
 -12   1   3         15.87         33.49        24.54 o                         
 -11   1   3          2.04         -4.16        11.91 o                         
 -10   1   3         97.03         91.21         6.60 o                         
  -9   1   3         81.98         70.63         5.71 o                         
  -8   1   3        457.85        501.00         7.75 o                         
  -7   1   3         24.17         22.61         2.77 o                         
  -6   1   3        395.06        370.83         5.10 o                         
  -5   1   3        443.62        426.92         4.80 o                         
  -4   1   3        417.90        394.18         4.22 o                         
  -3   1   3        700.16        650.96         5.23 o                         
  -2   1   3         17.29         21.86         1.54 o                         
  -1   1   3       7745.53       6988.15        34.71 o                         
   0   1   3        501.85        467.53         3.86 o                         
   1   1   3       9728.67       9246.30        58.77 o                         
   2   1   3      21821.85      19645.31       102.73 o                         
   3   1   3        285.43        317.20         4.22 o                         
   4   1   3       1036.73       1028.13         7.99 o                         
   5   1   3        845.47        832.38         8.16 o                         
   6   1   3        303.88        335.14         5.72 o                         
   7   1   3        430.73        422.16         7.49 o                         
   8   1   3          1.33          6.43         4.51 o                         
   9   1   3        343.00        287.06        10.27 o                         
  10   1   3        309.39        304.19        14.73 o                         
  11   1   3        109.30        127.75        16.68 o                         
  12   1   3         22.06         50.94        14.90 o                         
 -12   2   3         30.34         29.66        13.85 o                         
 -11   2   3          3.37          5.80        15.88 o                         
 -10   2   3         19.36         19.88         5.29 o                         
  -9   2   3         62.93         53.71         5.68 o                         
  -8   2   3        107.91         93.00         5.12 o                         
  -7   2   3        775.90        828.21         7.62 o                         
  -6   2   3        406.96        371.70         4.69 o                         
  -5   2   3       6013.79       6417.91        33.34 o                         
  -4   2   3        178.41        111.13         3.43 o                         
  -3   2   3          0.62          0.53         2.18 o                         
  -2   2   3       1453.13       1488.46        10.58 o                         
  -1   2   3       7728.36       7079.56        74.35 o                         
   0   2   3      21915.35      18467.91       121.85 o                         
   1   2   3       9164.99       8775.19        72.47 o                         
   2   2   3       7919.13       7768.66        41.64 o                         
   3   2   3       1843.28       1698.60        10.96 o                         
   4   2   3         65.42         69.77         3.81 o                         
   5   2   3        118.84        125.47         4.98 o                         
   6   2   3          0.47         -1.43         3.09 o                         
   7   2   3        155.21        160.96         6.38 o                         
   8   2   3          2.51          3.66         5.99 o                         
   9   2   3        137.48        116.97         9.19 o                         
  10   2   3         20.44         25.35         8.56 o                         
  11   2   3        530.31        505.42        22.34 o                         
  12   2   3         53.29         66.87        15.02 o                         
 -12   3   3         63.25         59.61        14.25 o                         
 -11   3   3         35.49         26.22        13.81 o                         
 -10   3   3        280.99        273.35        10.97 o                         
  -9   3   3       1202.36       1153.63        15.61 o                         
  -8   3   3        293.92        298.66         5.87 o                         
  -7   3   3        228.70        218.49         4.61 o                         
  -6   3   3          0.51          7.66         2.17 o                         
  -5   3   3         58.57         93.79         4.57 o                         
  -4   3   3       6278.21       6570.72        36.28 o                         
  -3   3   3        189.84        193.07         3.80 o                         
  -2   3   3       1057.63       1164.49         9.39 o                         
  -1   3   3        286.56        338.09         6.97 o                         
   0   3   3       2323.92       2409.90        14.84 o                         
   1   3   3        769.25        722.23         6.30 o                         
   2   3   3        488.24        433.07         4.28 o                         
   3   3   3       2464.22       2671.51        16.06 o                         
   4   3   3       1267.98       1355.88         9.53 o                         
   5   3   3         24.66         23.97         2.74 o                         
   6   3   3        121.02        120.91         5.06 o                         
   7   3   3          5.12          3.54         4.05 o                         
   8   3   3        512.06        522.22         8.63 o                         
   9   3   3        631.41        677.15        10.97 o                         
  10   3   3          7.52         14.88        19.72 o                         
  11   3   3        135.60        111.33        10.98 o                         
  12   3   3         34.84         25.54        14.98 o                         
 -12   4   3         10.68         15.78        19.75 o                         
 -11   4   3         81.83         53.93        10.09 o                         
 -10   4   3          9.97         14.83         6.82 o                         
  -9   4   3        132.75        130.20         7.88 o                         
  -8   4   3        248.12        290.03         5.78 o                         
  -7   4   3        527.41        489.31         8.57 o                         
  -6   4   3          2.68          3.47         3.19 o                         
  -5   4   3        172.27        157.88         5.01 o                         
  -4   4   3       1709.31       1748.65        16.02 o                         
  -3   4   3       1812.21       2057.80        20.67 o                         
  -2   4   3        702.52        710.67         5.03 o                         
  -1   4   3        254.38        188.04         3.78 o                         
   0   4   3       1764.10       1698.22        12.13 o                         
   1   4   3       1655.96       1738.19        10.11 o                         
   2   4   3        906.83        974.21         6.57 o                         
   3   4   3        699.46        787.33         6.04 o                         
   4   4   3        573.95        612.89         5.75 o                         
   5   4   3         47.65         34.09         2.77 o                         
   6   4   3        423.13        406.56         6.87 o                         
   7   4   3        861.74        824.02        11.98 o                         
   8   4   3         15.40         12.63         4.94 o                         
   9   4   3        100.59         97.49         7.61 o                         
  10   4   3         61.71         80.03        10.09 o                         
  11   4   3          0.67         -9.40        12.52 o                         
  12   4   3         27.60          8.87        14.98 o                         
 -12   5   3         28.52         16.05        14.36 o                         
 -11   5   3        198.36        206.83        16.77 o                         
 -10   5   3        188.06        183.43        12.11 o                         
  -9   5   3         18.26         20.24         6.86 o                         
  -8   5   3         23.98         26.98         9.76 o                         
  -7   5   3        300.76        328.37        13.19 o                         
  -6   5   3        125.55        115.60         5.71 o                         
  -5   5   3         92.07         78.36         4.92 o                         
  -4   5   3       1680.08       1561.85        11.07 o                         
  -3   5   3        599.20        665.17         4.81 o                         
  -2   5   3        315.44        339.36         5.04 o                         
  -1   5   3        209.98        197.53         3.55 o                         
   0   5   3        334.83        300.73         2.99 o                         
   1   5   3       3555.65       3558.27        16.74 o                         
   2   5   3        244.81        223.86         3.69 o                         
   3   5   3          3.38          7.67         2.06 o                         
   4   5   3        169.56        159.54         4.52 o                         
   5   5   3         68.61         53.23         3.86 o                         
   6   5   3         76.32         71.77         6.31 o                         
   7   5   3        226.14        228.15         7.91 o                         
   8   5   3        657.25        604.05        10.92 o                         
   9   5   3         37.38         51.79         6.08 o                         
  10   5   3          0.01         -8.99         8.99 o                         
  11   5   3        105.77        120.64        26.90 o                         
 -12   6   3        118.21        118.76        17.24 o                         
 -11   6   3          1.16          3.93         8.54 o                         
 -10   6   3        180.22        199.73        13.02 o                         
  -9   6   3        231.59        224.44        11.45 o                         
  -8   6   3         80.68         76.13         8.03 o                         
  -7   6   3        285.92        293.15         8.91 o                         
  -6   6   3         64.49         56.86         4.15 o                         
  -5   6   3       1821.92       1933.02        12.83 o                         
  -4   6   3       1199.86       1177.54         8.77 o                         
  -3   6   3       8679.43       9098.19        41.89 o                         
  -2   6   3        824.37        968.59         6.75 o                         
  -1   6   3         82.66         97.73         2.91 o                         
   0   6   3        481.75        523.50         4.18 o                         
   1   6   3       1444.76       1497.75         8.75 o                         
   2   6   3        154.27        129.98         3.39 o                         
   3   6   3       6518.12       7004.55        36.74 o                         
   4   6   3       1528.19       1523.94        10.59 o                         
   5   6   3        294.89        265.78         6.03 o                         
   6   6   3        690.51        710.12         9.27 o                         
   7   6   3       2580.70       2578.99        20.54 o                         
   8   6   3          0.39          2.26         5.23 o                         
   9   6   3         76.94         80.32        12.90 o                         
  10   6   3        137.31        136.61        16.49 o                         
  11   6   3          5.47         22.58        11.05 o                         
 -11   7   3         80.34         81.89        19.01 o                         
 -10   7   3        159.56        177.64        16.75 o                         
  -9   7   3        170.87        186.53        12.07 o                         
  -8   7   3         28.72         36.00         7.11 o                         
  -7   7   3        231.48        224.09         8.08 o                         
  -6   7   3        811.50        791.67        10.01 o                         
  -5   7   3         26.90         37.73         3.67 o                         
  -4   7   3       1007.86        980.85         7.14 o                         
  -3   7   3        123.01        151.15         3.05 o                         
  -2   7   3         31.70         11.13         1.75 o                         
  -1   7   3        386.73        394.56         4.01 o                         
   0   7   3        150.62        133.00         3.17 o                         
   1   7   3         63.59         70.72         3.02 o                         
   2   7   3       2203.74       2548.66        13.69 o                         
   3   7   3         68.14         84.87         3.78 o                         
   4   7   3          1.96          0.76         2.46 o                         
   5   7   3         64.58         59.71         3.51 o                         
   6   7   3        371.74        404.53         7.10 o                         
   7   7   3        108.24        119.27         7.47 o                         
   8   7   3         34.20         17.84         6.67 o                         
   9   7   3        752.27        801.74        15.85 o                         
  10   7   3         61.71         64.33        11.93 o                         
  11   7   3          2.62         -1.59        16.84 o                         
 -11   8   3          1.80         -1.47        14.61 o                         
 -10   8   3         78.52         72.87        11.81 o                         
  -9   8   3         66.83         74.00         8.95 o                         
  -8   8   3          3.80          2.23         9.29 o                         
  -7   8   3       1176.82       1279.63        15.15 o                         
  -6   8   3        160.08        161.80         7.89 o                         
  -5   8   3        106.24         92.86         6.05 o                         
  -4   8   3        222.20        231.72         5.36 o                         
  -3   8   3          2.95         -1.09         1.77 o                         
  -2   8   3          0.11          5.61         1.86 o                         
  -1   8   3       2657.97       2692.88        14.89 o                         
   0   8   3        440.97        485.41         4.91 o                         
   1   8   3        162.98        180.96         5.20 o                         
   2   8   3          7.53          3.90         2.18 o                         
   3   8   3        138.12        131.79         4.25 o                         
   4   8   3        181.89        157.21         5.15 o                         
   5   8   3          0.45          1.27         2.86 o                         
   6   8   3       1526.12       1524.21        13.33 o                         
   7   8   3        125.82        132.45         7.00 o                         
   8   8   3          3.04         -0.74         5.91 o                         
   9   8   3          0.34          0.35         7.76 o                         
  10   8   3          3.34          1.43         8.83 o                         
  11   8   3          8.03         30.54        19.34 o                         
 -11   9   3         33.08         45.59        11.31 o                         
 -10   9   3          0.39         -5.40        13.55 o                         
  -9   9   3          3.27          3.66         7.92 o                         
  -8   9   3         32.18         38.11         7.69 o                         
  -7   9   3         11.60         19.24         6.06 o                         
  -6   9   3       2728.38       2808.53        22.32 o                         
  -5   9   3        645.13        701.23         7.10 o                         
  -4   9   3          3.98          2.31         3.30 o                         
  -3   9   3        103.49         89.93         3.82 o                         
  -2   9   3         22.16         23.59         2.29 o                         
  -1   9   3       1144.46       1172.02         8.34 o                         
   0   9   3        789.38        905.88         7.07 o                         
   1   9   3        136.20        153.87         4.17 o                         
   2   9   3        370.41        380.79         5.64 o                         
   3   9   3         16.16         16.33         2.97 o                         
   4   9   3        194.69        171.20         5.53 o                         
   5   9   3        904.13        864.55         7.99 o                         
   6   9   3          1.39         -0.80         3.86 o                         
   7   9   3        108.29        130.65         7.37 o                         
   8   9   3          0.89          1.58         8.79 o                         
   9   9   3         98.24        121.12        11.67 o                         
  10   9   3         14.11         15.73         9.06 o                         
 -10  10   3        172.42        239.79        15.23 o                         
  -9  10   3         10.17         12.28         8.57 o                         
  -8  10   3          8.20          2.59         7.69 o                         
  -7  10   3        463.25        468.24        11.93 o                         
  -6  10   3         14.96         14.95         5.28 o                         
  -5  10   3         14.08         12.67         3.40 o                         
  -4  10   3        457.49        444.50         5.97 o                         
  -3  10   3        258.71        267.54         4.75 o                         
  -2  10   3        684.17        643.23         6.37 o                         
  -1  10   3        469.99        454.86         5.90 o                         
   0  10   3        556.97        572.81         5.74 o                         
   1  10   3        912.31        887.54         8.70 o                         
   2  10   3         20.77         24.94         3.12 o                         
   3  10   3         31.62         30.94         3.46 o                         
   4  10   3       1043.01       1027.96        10.11 o                         
   5  10   3        584.37        553.78         7.47 o                         
   6  10   3        456.62        548.34         8.81 o                         
   7  10   3         33.33         47.89         8.36 o                         
   8  10   3         16.57         12.05         7.79 o                         
   9  10   3         57.85         52.29         9.56 o                         
  10  10   3          1.26        -10.76        10.76 o                         
 -10  11   3        180.94        214.60        15.64 o                         
  -9  11   3          0.76          1.80         8.95 o                         
  -8  11   3          0.03         -1.08        11.76 o                         
  -7  11   3          9.85         23.13         6.47 o                         
  -6  11   3        309.82        258.49         9.23 o                         
  -5  11   3         18.44          5.27         3.19 o                         
  -4  11   3        732.83        750.99        14.62 o                         
  -3  11   3         39.65         35.42         3.26 o                         
  -2  11   3         52.20         54.04         3.53 o                         
  -1  11   3         23.10         22.73         3.18 o                         
   0  11   3        725.94        675.04         6.87 o                         
   1  11   3          6.86          1.07         4.40 o                         
   2  11   3        259.08        226.45         6.06 o                         
   3  11   3          0.03         -1.87         3.79 o                         
   4  11   3         87.65         78.62         4.94 o                         
   5  11   3        131.66        150.97         7.11 o                         
   6  11   3         37.27         27.57         4.95 o                         
   7  11   3         24.62         11.84         7.96 o                         
   8  11   3        248.76        232.92        23.81 o                         
   9  11   3          0.02        -11.01        11.01 o                         
  -9  12   3          8.82         -9.41        10.70 o                         
  -8  12   3         35.71         22.99        10.79 o                         
  -7  12   3          0.92          1.05         6.70 o                         
  -6  12   3          5.25         11.34         6.72 o                         
  -5  12   3         52.85         48.52         4.35 o                         
  -4  12   3        376.72        409.52         7.24 o                         
  -3  12   3         85.70         71.67         4.50 o                         
  -2  12   3        274.71        241.07         6.97 o                         
  -1  12   3         42.44         51.91         4.05 o                         
   0  12   3        994.45       1014.14        11.48 o                         
   1  12   3         37.20         39.67         4.68 o                         
   2  12   3         73.52         97.18         6.71 o                         
   3  12   3       1530.02       1429.33        13.81 o                         
   4  12   3        214.28        205.49         8.02 o                         
   5  12   3        181.78        208.84         9.12 o                         
   6  12   3        126.69        121.21         7.35 o                         
   7  12   3         61.09         61.53        10.78 o                         
   8  12   3         33.06         19.09        11.41 o                         
   9  12   3         86.31         87.46        17.39 o                         
  -8  13   3         12.98         41.12         9.59 o                         
  -7  13   3         44.46         59.56         9.17 o                         
  -6  13   3          6.60         -4.38         7.38 o                         
  -5  13   3          5.37          1.14         4.99 o                         
  -4  13   3        253.30        245.90         7.64 o                         
  -3  13   3        269.44        272.19         7.21 o                         
  -2  13   3        111.59        109.27         6.34 o                         
  -1  13   3        118.34        128.72         6.65 o                         
   0  13   3        181.03        207.37         8.92 o                         
   1  13   3        591.17        551.59        10.37 o                         
   2  13   3          1.28          0.13         4.58 o                         
   3  13   3         15.53         18.46         5.04 o                         
   4  13   3        206.63        178.87         9.47 o                         
   5  13   3        234.42        217.12        10.14 o                         
   6  13   3         73.01         74.69         7.27 o                         
   7  13   3         20.89         20.67        13.80 o                         
   8  13   3          1.26         12.46        16.09 o                         
  -8  14   3         59.42         31.22        19.55 o                         
  -7  14   3          0.51         -5.15        18.75 o                         
  -6  14   3         85.62        125.41         9.39 o                         
  -5  14   3         52.05         47.22         6.36 o                         
  -4  14   3        183.27        215.20         9.67 o                         
  -3  14   3         16.54          8.93         6.39 o                         
  -2  14   3         98.16         83.42         7.55 o                         
  -1  14   3          0.06         -0.52         5.14 o                         
   0  14   3         70.98         76.23         6.06 o                         
   1  14   3        115.24        175.66         8.15 o                         
   2  14   3        423.73        382.11        10.57 o                         
   3  14   3        223.61        213.56         9.90 o                         
   4  14   3        101.88        111.05         9.56 o                         
   5  14   3         36.54         48.62         6.83 o                         
   6  14   3        372.25        317.69        17.74 o                         
   7  14   3        124.17        121.27        14.72 o                         
  -7  15   3         74.56         59.72        12.08 o                         
  -6  15   3         12.56         23.06         8.89 o                         
  -5  15   3         98.21        138.68        19.72 o                         
  -4  15   3         25.07         42.61         7.40 o                         
  -3  15   3          3.66         13.03         7.60 o                         
  -2  15   3          9.39          7.81         6.42 o                         
  -1  15   3          2.57          0.29         6.29 o                         
   0  15   3         41.47         34.34         6.55 o                         
   1  15   3        382.51        387.72        11.42 o                         
   2  15   3         51.25         70.28         6.98 o                         
   3  15   3         18.15         29.63         6.12 o                         
   4  15   3        104.93        145.79        15.83 o                         
   5  15   3         60.66         32.17         7.35 o                         
   6  15   3          7.85          7.25        14.08 o                         
  -5  16   3          8.52         10.95        12.04 o                         
  -4  16   3          0.12         12.94         8.45 o                         
  -3  16   3         24.88         26.11         8.70 o                         
  -2  16   3          0.00          1.06         8.14 o                         
  -1  16   3          0.05          0.49         7.33 o                         
   0  16   3         57.08         48.80         7.14 o                         
   1  16   3        124.58        113.66         8.59 o                         
   2  16   3          7.10          7.48         6.98 o                         
   3  16   3         38.60         50.59         6.82 o                         
   4  16   3         98.00        113.10        13.90 o                         
   5  16   3          6.55         22.11         9.27 o                         
  -4  17   3         20.00         32.70        10.58 o                         
  -3  17   3          5.38         11.08        15.61 o                         
  -2  17   3          2.26         14.37         9.14 o                         
  -1  17   3         71.32         46.80         9.51 o                         
   0  17   3        287.43        303.42        15.51 o                         
   1  17   3          2.47         -9.51        11.98 o                         
   2  17   3         29.88         28.77         7.18 o                         
   3  17   3          0.03         -7.36         7.36 o                         
 -12   0   4         12.84         38.48        19.75 o                         
 -10   0   4        663.17        765.33        20.11 o                         
  -8   0   4          5.82         -3.24         4.91 o                         
  -6   0   4       3997.40       4576.28        44.72 o                         
  -4   0   4       2390.19       2349.29        19.88 o                         
  -2   0   4       5065.91       4817.61        36.70 o                         
   2   0   4       2142.98       2112.36        18.02 o                         
   4   0   4        999.12       1027.39        11.51 o                         
   6   0   4        417.10        429.24         9.00 o                         
   8   0   4        700.75        700.53        17.26 o                         
  10   0   4        540.45        578.82        18.40 o                         
  12   0   4        191.47        190.98        33.39 o                         
 -12   1   4         79.20         98.20        39.09 o                         
 -11   1   4         53.74         52.45        17.92 o                         
 -10   1   4         67.01         63.84         9.09 o                         
  -9   1   4          6.51         -3.68         3.68 o                         
  -8   1   4         69.51         75.48         4.96 o                         
  -7   1   4        588.31        568.31         6.03 o                         
  -6   1   4       3124.05       3418.37        20.47 o                         
  -5   1   4       1194.10       1087.40         7.58 o                         
  -4   1   4        129.99        120.15         3.02 o                         
  -3   1   4       3186.27       2992.62        15.37 o                         
  -2   1   4       1624.18       1602.48         9.55 o                         
  -1   1   4        108.25        100.32         2.37 o                         
   0   1   4       1422.73       1455.89        10.55 o                         
   1   1   4         19.24         31.41         1.90 o                         
   2   1   4         16.33         23.46         1.97 o                         
   3   1   4          2.02          7.38         2.04 o                         
   4   1   4        607.41        626.70         6.75 o                         
   5   1   4       1820.64       1854.98        12.81 o                         
   6   1   4         31.40         31.61         4.17 o                         
   7   1   4        180.18        181.91         6.68 o                         
   8   1   4        146.96        140.67         8.15 o                         
   9   1   4          0.14         -5.59         5.59 o                         
  10   1   4         96.66        117.32         9.55 o                         
  11   1   4         18.89         12.40        12.45 o                         
  12   1   4         12.03         28.62        20.16 o                         
 -12   2   4         19.44         37.36        13.96 o                         
 -11   2   4         51.29         72.76        19.85 o                         
 -10   2   4         63.55         68.24         5.84 o                         
  -9   2   4         50.49         41.61         4.03 o                         
  -8   2   4        335.54        353.63         6.18 o                         
  -7   2   4        224.53        226.60         4.70 o                         
  -6   2   4        372.29        355.62         4.33 o                         
  -5   2   4         73.71        107.88         3.16 o                         
  -4   2   4       1201.49       1172.88         8.63 o                         
  -3   2   4        793.35        807.23         6.77 o                         
  -2   2   4          4.13          0.89         1.17 o                         
  -1   2   4       3265.42       3218.11        16.76 o                         
   0   2   4         17.66         29.21         1.88 o                         
   1   2   4       5960.24       5932.40        30.22 o                         
   2   2   4       1246.10       1381.85         8.63 o                         
   3   2   4       5455.69       5321.18        29.70 o                         
   4   2   4        123.97        106.22         4.73 o                         
   5   2   4        873.96        855.11         8.33 o                         
   6   2   4        182.73        193.95         5.72 o                         
   7   2   4        161.61        163.50         7.15 o                         
   8   2   4         88.52         77.11         6.09 o                         
   9   2   4        387.87        391.98        14.80 o                         
  10   2   4        473.56        437.26        15.30 o                         
  11   2   4         12.51          4.76         9.56 o                         
  12   2   4         53.63         28.77        15.47 o                         
 -12   3   4          5.11          2.38        13.46 o                         
 -11   3   4          1.02         34.92        23.52 o                         
 -10   3   4          8.87          8.88         6.40 o                         
  -9   3   4        563.06        542.23        11.55 o                         
  -8   3   4         15.94          7.17         2.76 o                         
  -7   3   4        147.08        151.58         4.21 o                         
  -6   3   4          7.91          3.65         3.06 o                         
  -5   3   4         18.85         26.28         2.91 o                         
  -4   3   4        466.71        453.25         5.36 o                         
  -3   3   4        174.51        170.01         3.42 o                         
  -2   3   4        104.53        148.07         2.51 o                         
  -1   3   4        247.03        256.05         4.22 o                         
   0   3   4       2397.38       2367.82        16.04 o                         
   1   3   4        909.86        973.34         7.25 o                         
   2   3   4        255.09        237.44         3.46 o                         
   3   3   4        921.19        986.89         7.33 o                         
   4   3   4        730.38        736.96         7.06 o                         
   5   3   4       1180.71       1143.91         8.97 o                         
   6   3   4          1.77          6.86         3.03 o                         
   7   3   4         12.40         10.18         3.82 o                         
   8   3   4          0.66         -4.57         4.57 o                         
   9   3   4        374.51        397.03        17.25 o                         
  10   3   4         24.14         -0.41         9.50 o                         
  11   3   4        244.97        239.04        16.38 o                         
 -12   4   4          2.60          2.67        23.62 o                         
 -11   4   4         28.28         11.77         9.77 o                         
 -10   4   4          0.42          1.29         6.64 o                         
  -9   4   4        143.23        153.77         9.90 o                         
  -8   4   4         69.77         75.60         6.34 o                         
  -7   4   4         34.26         21.83         4.60 o                         
  -6   4   4          3.59          2.98         3.21 o                         
  -5   4   4       1579.96       1633.67        12.66 o                         
  -4   4   4       1920.05       2053.74        13.39 o                         
  -3   4   4       1138.72       1231.28         8.76 o                         
  -2   4   4          2.14          2.01         1.59 o                         
  -1   4   4         11.18         21.74         1.84 o                         
   0   4   4        615.38        600.43         6.21 o                         
   1   4   4         49.53         42.31         2.08 o                         
   2   4   4        581.86        633.03         5.47 o                         
   3   4   4       2368.93       2386.28        15.00 o                         
   4   4   4        860.03        849.06         9.90 o                         
   5   4   4        186.76        202.43         4.69 o                         
   6   4   4         13.14         14.99         3.32 o                         
   7   4   4        212.82        237.27         6.93 o                         
   8   4   4        303.44        288.15         7.81 o                         
   9   4   4        436.55        410.42        11.86 o                         
  10   4   4        191.89        210.46        15.02 o                         
  11   4   4         92.26         96.68        11.32 o                         
 -12   5   4          9.25          5.44        14.46 o                         
 -11   5   4        356.07        381.18        18.25 o                         
 -10   5   4         43.35         53.63         8.09 o                         
  -9   5   4          0.31         -6.35         6.35 o                         
  -8   5   4         57.19         62.10         6.68 o                         
  -7   5   4        198.93        222.35         7.25 o                         
  -6   5   4         29.23         27.98         3.51 o                         
  -5   5   4         88.32         70.26         4.09 o                         
  -4   5   4       1849.12       1860.24        11.85 o                         
  -3   5   4        831.34        750.38         6.20 o                         
  -2   5   4        552.99        547.98         6.12 o                         
  -1   5   4       2409.58       2527.38        14.36 o                         
   0   5   4        561.52        503.66         4.99 o                         
   1   5   4         14.58         10.75         1.79 o                         
   2   5   4        376.12        429.30         4.79 o                         
   3   5   4         49.36         47.79         3.14 o                         
   4   5   4        801.00        826.56         7.94 o                         
   5   5   4        121.74        130.77         4.79 o                         
   6   5   4        360.31        345.48         8.45 o                         
   7   5   4        519.24        508.29         8.48 o                         
   8   5   4       1109.61       1148.53        13.40 o                         
   9   5   4        108.15        115.85        11.72 o                         
  10   5   4         15.07         -2.99         9.54 o                         
  11   5   4         29.61         25.79        10.74 o                         
 -12   6   4         34.68         36.17        12.89 o                         
 -11   6   4         20.34         36.71         8.78 o                         
 -10   6   4        305.78        328.44        15.94 o                         
  -9   6   4         17.57         20.70         7.60 o                         
  -8   6   4        598.34        629.16        11.95 o                         
  -7   6   4         53.39         76.34         5.72 o                         
  -6   6   4        194.76        175.82         6.22 o                         
  -5   6   4        119.43        148.38         5.15 o                         
  -4   6   4         52.85         35.81         2.82 o                         
  -3   6   4         44.90         54.30         3.38 o                         
  -2   6   4       2793.57       2938.69        16.42 o                         
  -1   6   4         33.63         22.91         2.62 o                         
   0   6   4        276.01        276.52         4.51 o                         
   1   6   4       2047.20       2183.88        12.42 o                         
   2   6   4        933.52       1003.33         7.16 o                         
   3   6   4        740.22        827.83         7.58 o                         
   4   6   4        128.80         99.64         4.62 o                         
   5   6   4        413.83        405.32         6.33 o                         
   6   6   4         12.15         13.69         3.84 o                         
   7   6   4        301.59        263.49         8.03 o                         
   8   6   4         26.77         20.32         4.55 o                         
   9   6   4        423.06        371.87        12.76 o                         
  10   6   4        314.12        290.91        13.58 o                         
  11   6   4          0.83         12.16        15.85 o                         
 -11   7   4         31.89         45.84         9.22 o                         
 -10   7   4         14.40         22.97         9.29 o                         
  -9   7   4         40.41         45.28         7.97 o                         
  -8   7   4        531.17        547.91        11.04 o                         
  -7   7   4        231.69        225.37         8.09 o                         
  -6   7   4        408.21        373.04         8.71 o                         
  -5   7   4          1.45         -2.69         3.38 o                         
  -4   7   4        326.82        309.75         5.63 o                         
  -3   7   4       2053.66       1895.37        10.12 o                         
  -2   7   4        582.02        650.21         6.17 o                         
  -1   7   4         20.29         24.13         2.35 o                         
   0   7   4        108.96        110.94         3.24 o                         
   1   7   4         10.75         16.07         2.65 o                         
   2   7   4          5.87          7.94         2.20 o                         
   3   7   4        396.24        469.62         6.56 o                         
   4   7   4         78.08         89.51         4.60 o                         
   5   7   4        404.45        411.06         6.92 o                         
   6   7   4         92.86         92.36         6.23 o                         
   7   7   4        133.57        128.92         9.86 o                         
   8   7   4        247.73        231.32        10.00 o                         
   9   7   4        223.93        201.98        11.20 o                         
  10   7   4         50.67         39.38         9.64 o                         
  11   7   4         10.50          6.43        11.35 o                         
 -11   8   4         20.99         29.19         9.61 o                         
 -10   8   4         11.38         20.27         8.67 o                         
  -9   8   4         11.72         22.25         9.55 o                         
  -8   8   4         73.02         67.10         7.94 o                         
  -7   8   4         11.80         15.52         4.94 o                         
  -6   8   4        182.85        150.72         6.92 o                         
  -5   8   4       1371.07       1288.30        12.51 o                         
  -4   8   4          2.22          5.41         1.99 o                         
  -3   8   4        494.74        482.51         4.99 o                         
  -2   8   4         34.74         44.35         2.61 o                         
  -1   8   4       1002.19       1054.11        10.94 o                         
   0   8   4         26.24         22.90         2.14 o                         
   1   8   4          7.56         12.75         2.32 o                         
   2   8   4        252.08        288.24         4.65 o                         
   3   8   4         46.36         61.17         3.74 o                         
   4   8   4         95.86         74.37         4.62 o                         
   5   8   4         37.08         29.57         5.21 o                         
   6   8   4       1242.97       1180.86        12.82 o                         
   7   8   4        371.47        341.28        10.99 o                         
   8   8   4         82.32         85.49         7.33 o                         
   9   8   4        283.96        286.24        13.69 o                         
  10   8   4         21.64         20.94         8.73 o                         
 -11   9   4         30.24         44.82        10.24 o                         
 -10   9   4         63.53         40.62         9.26 o                         
  -9   9   4         14.44         -4.39        13.31 o                         
  -8   9   4        312.98        326.99        15.70 o                         
  -7   9   4         97.13         65.17         6.26 o                         
  -6   9   4        403.30        391.91         8.34 o                         
  -5   9   4        633.28        597.69        11.63 o                         
  -4   9   4        140.64        114.27         4.13 o                         
  -3   9   4         11.40         19.70         2.26 o                         
  -2   9   4         37.95         34.62         2.71 o                         
  -1   9   4        132.71        113.25         3.67 o                         
   0   9   4        451.11        438.91         5.53 o                         
   1   9   4        115.97        116.14         3.98 o                         
   2   9   4         19.14         15.49         2.63 o                         
   3   9   4        180.54        178.20         5.54 o                         
   4   9   4       1294.24       1341.66        12.06 o                         
   5   9   4         63.58         78.41         4.68 o                         
   6   9   4        434.22        480.21         8.12 o                         
   7   9   4          4.36         -1.25         5.13 o                         
   8   9   4         12.55         20.24         6.61 o                         
   9   9   4         31.05         33.21         8.41 o                         
  10   9   4         34.04         34.98         9.54 o                         
 -10  10   4         17.64          6.05        10.35 o                         
  -9  10   4         37.17         32.08         8.85 o                         
  -8  10   4          8.59         10.87         8.76 o                         
  -7  10   4         35.74         24.29         6.96 o                         
  -6  10   4          2.67          4.74         4.80 o                         
  -5  10   4        739.18        679.50         6.96 o                         
  -4  10   4        926.73        879.02         7.96 o                         
  -3  10   4        277.80        275.88         5.13 o                         
  -2  10   4          0.02          3.76         2.44 o                         
  -1  10   4         23.43         15.53         2.58 o                         
   0  10   4         21.19         18.76         2.66 o                         
   1  10   4         21.14          8.35         2.90 o                         
   2  10   4          8.88          3.89         3.20 o                         
   3  10   4         90.67         93.15         5.59 o                         
   4  10   4         89.07         83.27         5.74 o                         
   5  10   4        324.82        325.02         8.61 o                         
   6  10   4         15.41         37.00         4.69 o                         
   7  10   4          9.76         19.64         7.56 o                         
   8  10   4        120.89        120.83        13.37 o                         
   9  10   4         60.77         67.11        11.08 o                         
  10  10   4         10.58          5.19        17.92 o                         
 -10  11   4          0.89         22.05         9.95 o                         
  -9  11   4         89.47        140.05        28.27 o                         
  -8  11   4        167.44        164.43        13.43 o                         
  -7  11   4         73.52         61.16         9.39 o                         
  -6  11   4          0.02         10.35         5.38 o                         
  -5  11   4         50.77         38.81         3.52 o                         
  -4  11   4        120.04        129.90         6.04 o                         
  -3  11   4       1347.71       1434.07        10.79 o                         
  -2  11   4        414.25        384.99         5.88 o                         
  -1  11   4        533.43        521.46         6.88 o                         
   0  11   4          1.56         -1.32         2.74 o                         
   1  11   4          4.38          1.27         3.18 o                         
   2  11   4         23.32         29.97         4.22 o                         
   3  11   4        567.96        509.92        12.51 o                         
   4  11   4         35.49         43.04         5.01 o                         
   5  11   4        136.58        129.93         8.16 o                         
   6  11   4          8.46          3.24         7.29 o                         
   7  11   4        104.08        162.56        15.60 o                         
   8  11   4         26.93         58.21        10.73 o                         
   9  11   4          8.13          1.38        10.72 o                         
  -9  12   4          8.82         15.96        15.55 o                         
  -8  12   4        172.57        202.78        15.25 o                         
  -7  12   4          3.87         13.05         6.84 o                         
  -6  12   4          1.57          9.62         7.34 o                         
  -5  12   4         15.91         16.16         4.08 o                         
  -4  12   4        342.05        424.50         7.21 o                         
  -3  12   4       1902.19       1827.25        12.35 o                         
  -2  12   4        485.78        501.93         9.53 o                         
  -1  12   4        278.88        265.02         6.48 o                         
   0  12   4        376.16        349.51        10.23 o                         
   1  12   4         70.70         61.73         5.39 o                         
   2  12   4        323.62        383.87        10.00 o                         
   3  12   4        260.18        270.34         8.67 o                         
   4  12   4        291.51        277.58         9.35 o                         
   5  12   4        347.23        296.61         9.38 o                         
   6  12   4         21.65         34.62         6.59 o                         
   7  12   4          0.11          6.51         9.63 o                         
   8  12   4         70.44         54.64        10.97 o                         
  -8  13   4          4.12          2.21         8.98 o                         
  -7  13   4        108.24        175.78        17.99 o                         
  -6  13   4         22.77         12.55         6.93 o                         
  -5  13   4         16.86         28.49         5.42 o                         
  -4  13   4         66.54         42.75         4.55 o                         
  -3  13   4          6.98         11.39         3.93 o                         
  -2  13   4          5.35          9.84         4.01 o                         
  -1  13   4         73.80         73.03         5.21 o                         
   0  13   4          7.28          8.23         5.96 o                         
   1  13   4        459.58        461.03         9.98 o                         
   2  13   4        429.76        413.29         9.56 o                         
   3  13   4         26.69         19.81         5.48 o                         
   4  13   4         14.54          3.54         6.38 o                         
   5  13   4        104.66         88.11         7.24 o                         
   6  13   4          0.19         -2.81         8.27 o                         
   7  13   4         17.10         19.95        10.33 o                         
   8  13   4         30.12         22.23        11.22 o                         
  -7  14   4          4.48         19.32         8.61 o                         
  -6  14   4          2.11         -0.09         7.32 o                         
  -5  14   4         11.31         31.38         6.41 o                         
  -4  14   4          6.18         23.50         5.57 o                         
  -3  14   4         50.09         48.89         5.28 o                         
  -2  14   4        199.07        178.07         9.86 o                         
  -1  14   4          4.72          2.67         6.44 o                         
   0  14   4         75.60         52.54         6.88 o                         
   1  14   4         69.76         78.42         6.19 o                         
   2  14   4        654.50        682.19        11.71 o                         
   3  14   4        184.57        188.52        10.41 o                         
   4  14   4          5.25          4.71         6.34 o                         
   5  14   4         15.41          0.33         7.28 o                         
   6  14   4         29.61         13.32        10.62 o                         
   7  14   4         87.23        102.48        12.92 o                         
  -6  15   4         47.81         65.74        14.05 o                         
  -5  15   4         78.00         82.30         8.52 o                         
  -4  15   4         32.99         20.80         6.92 o                         
  -3  15   4        176.29        159.30        10.79 o                         
  -2  15   4          4.31          2.03         6.85 o                         
  -1  15   4         29.90         28.26         6.72 o                         
   0  15   4        105.46         86.91         8.07 o                         
   1  15   4        207.25        191.32        13.35 o                         
   2  15   4         96.80        116.38        18.90 o                         
   3  15   4        205.07        209.36        12.31 o                         
   4  15   4         42.17         38.00         7.00 o                         
   5  15   4         38.86         27.16         7.56 o                         
   6  15   4         15.16         18.11        11.52 o                         
  -5  16   4          4.57          5.13        12.39 o                         
  -4  16   4         67.22         80.22        17.01 o                         
  -3  16   4         23.66         37.23         8.92 o                         
  -2  16   4        170.34        185.47        11.39 o                         
  -1  16   4         87.33        108.11         8.01 o                         
   0  16   4         54.41         48.30         7.25 o                         
   1  16   4         19.16         25.93         8.44 o                         
   2  16   4        175.53        162.69        14.28 o                         
   3  16   4         38.98         61.84         7.05 o                         
   4  16   4         23.65         16.99         6.88 o                         
   5  16   4          4.85          6.69         8.38 o                         
  -3  17   4        133.81        146.01        12.61 o                         
  -2  17   4          2.27         19.84         9.21 o                         
  -1  17   4         23.68         24.54        12.49 o                         
   0  17   4        175.94        217.33        13.46 o                         
   1  17   4         46.99         52.44         7.72 o                         
   2  17   4         85.66        138.36        13.26 o                         
   3  17   4          1.79          3.31         9.53 o                         
 -11   0   5         74.01        100.18        19.96 o                         
  -9   0   5        918.01       1007.00        18.87 o                         
  -7   0   5       1262.15       1273.70        13.28 o                         
  -5   0   5        816.79        903.69         9.11 o                         
  -3   0   5        679.40        639.39         6.64 o                         
  -1   0   5       4777.18       4847.05        37.08 o                         
   3   0   5        828.56        791.23         9.88 o                         
   5   0   5       1163.64       1263.32        14.24 o                         
   7   0   5         10.60          0.43         5.65 o                         
   9   0   5         81.89         74.01         9.48 o                         
  11   0   5         18.11         -5.50        18.94 o                         
 -12   1   5         12.81         49.83        13.96 o                         
 -11   1   5         82.56         66.38        13.39 o                         
 -10   1   5         14.24         16.73         5.06 o                         
  -9   1   5       1084.24       1058.19        13.56 o                         
  -8   1   5        104.89        119.23         5.56 o                         
  -7   1   5        490.34        548.78         5.64 o                         
  -6   1   5        634.80        667.77         5.85 o                         
  -5   1   5        250.62        268.92         3.69 o                         
  -4   1   5          1.98          4.58         1.60 o                         
  -3   1   5       4894.97       5064.88        22.78 o                         
  -2   1   5       1112.21       1098.00         7.27 o                         
  -1   1   5       8946.02       8765.66        46.38 o                         
   0   1   5        802.36        720.37         5.08 o                         
   1   1   5        259.25        249.53         4.02 o                         
   2   1   5       8138.79       8021.84        38.78 o                         
   3   1   5       2919.26       2788.93        16.85 o                         
   4   1   5         25.08         28.48         3.10 o                         
   5   1   5        678.77        800.92         7.82 o                         
   6   1   5        124.09        125.48         6.11 o                         
   7   1   5        344.61        356.61         8.49 o                         
   8   1   5         95.93         90.57         7.69 o                         
   9   1   5         19.60         25.77         6.10 o                         
  10   1   5          0.15         -3.99         6.55 o                         
  11   1   5          5.51          2.18        14.36 o                         
 -12   2   5          3.15         31.19        17.41 o                         
 -11   2   5         27.11         16.38        12.16 o                         
 -10   2   5        199.91        181.85        10.50 o                         
  -9   2   5        188.39        179.38         5.67 o                         
  -8   2   5        434.17        432.63         5.98 o                         
  -7   2   5         72.47         84.15         3.50 o                         
  -6   2   5        501.82        538.26         5.09 o                         
  -5   2   5          3.33          1.69         2.41 o                         
  -4   2   5        212.80        306.77         4.32 o                         
  -3   2   5         19.18         22.96         1.74 o                         
  -2   2   5       1980.29       1934.19        15.26 o                         
  -1   2   5        244.59        258.58         3.20 o                         
   0   2   5       2296.47       2297.65        21.45 o                         
   1   2   5        343.93        429.63         4.32 o                         
   2   2   5        191.54        181.21         4.22 o                         
   3   2   5          8.13         16.19         2.52 o                         
   4   2   5       2863.44       2985.37        18.32 o                         
   5   2   5        825.90        868.46         7.71 o                         
   6   2   5        384.51        417.69         6.42 o                         
   7   2   5        338.12        358.26         7.46 o                         
   8   2   5        337.10        356.96         9.22 o                         
   9   2   5         74.76         61.89         6.86 o                         
  10   2   5          0.04          2.01        13.87 o                         
  11   2   5         81.89         74.65        10.95 o                         
 -12   3   5          8.83        -10.45        17.82 o                         
 -11   3   5        196.46        200.74        34.62 o                         
 -10   3   5          6.71          8.93         8.25 o                         
  -9   3   5        403.58        401.07        10.16 o                         
  -8   3   5        227.49        214.71         7.44 o                         
  -7   3   5         39.97         48.31         3.64 o                         
  -6   3   5        467.53        478.92         6.44 o                         
  -5   3   5        592.56        520.69         6.17 o                         
  -4   3   5        733.75        778.99         6.52 o                         
  -3   3   5       2944.93       2844.38        15.35 o                         
  -2   3   5        340.84        376.58         3.59 o                         
  -1   3   5        305.15        244.09         3.31 o                         
   0   3   5         30.89         35.22         2.18 o                         
   1   3   5       1296.23       1335.68         7.44 o                         
   2   3   5       2816.06       3010.43        16.16 o                         
   3   3   5       1304.40       1321.42        11.07 o                         
   4   3   5         65.65         63.81         3.64 o                         
   5   3   5        114.01        119.57         4.48 o                         
   6   3   5          1.61          4.62         3.36 o                         
   7   3   5        286.77        307.86         7.30 o                         
   8   3   5        544.90        505.63         9.80 o                         
   9   3   5          2.91          1.13         5.43 o                         
  10   3   5          0.04         -1.39         9.37 o                         
  11   3   5        159.80        136.88        14.90 o                         
 -12   4   5         26.59         24.45        13.82 o                         
 -11   4   5         48.46         44.06         8.18 o                         
 -10   4   5         91.41        127.27        15.02 o                         
  -9   4   5         59.06         42.11         5.57 o                         
  -8   4   5         30.77         27.24         6.89 o                         
  -7   4   5         57.49         53.88         4.02 o                         
  -6   4   5        428.20        408.00         6.70 o                         
  -5   4   5        194.13        231.26         4.98 o                         
  -4   4   5        940.11        927.32         7.76 o                         
  -3   4   5       5304.81       5773.64        30.23 o                         
  -2   4   5       2038.04       1934.92        10.08 o                         
  -1   4   5         29.38         25.88         2.01 o                         
   0   4   5       2515.50       2511.60        14.37 o                         
   1   4   5        294.93        315.13         3.96 o                         
   2   4   5       4581.64       4908.13        26.17 o                         
   3   4   5        430.40        472.83         6.97 o                         
   4   4   5         34.64         32.64         2.63 o                         
   5   4   5          7.79          6.07         2.77 o                         
   6   4   5          0.01         -0.50         3.61 o                         
   7   4   5       2293.37       2246.49        18.29 o                         
   8   4   5        201.89        194.91         8.59 o                         
   9   4   5         23.99         23.59         5.84 o                         
  10   4   5        177.22        185.23        29.84 o                         
  11   4   5          1.19          0.86        22.28 o                         
 -12   5   5          0.77        -14.30        14.30 o                         
 -11   5   5        151.59        181.73        14.55 o                         
 -10   5   5         21.76         30.07         9.65 o                         
  -9   5   5        329.13        339.04        12.31 o                         
  -8   5   5        888.32        889.72        17.49 o                         
  -7   5   5         21.47         25.64         4.00 o                         
  -6   5   5         13.78         12.39         3.44 o                         
  -5   5   5          0.65          9.72         2.84 o                         
  -4   5   5        603.64        663.97         6.27 o                         
  -3   5   5        365.70        456.48         4.63 o                         
  -2   5   5         11.91         16.41         2.27 o                         
  -1   5   5       3010.13       3130.13        17.44 o                         
   0   5   5       2582.95       2627.27        16.00 o                         
   1   5   5        613.07        610.50         5.05 o                         
   2   5   5         13.59         25.36         2.18 o                         
   3   5   5         82.23         79.39         4.07 o                         
   4   5   5         84.79         82.50         5.73 o                         
   5   5   5          7.77          3.11         3.10 o                         
   6   5   5          8.83          6.85         3.78 o                         
   7   5   5        604.90        560.16        10.87 o                         
   8   5   5         77.48         70.79         5.78 o                         
   9   5   5          9.31          3.60         7.65 o                         
  10   5   5        159.55        171.79        15.63 o                         
  11   5   5         59.38         37.25        11.20 o                         
 -12   6   5          3.84         16.22        14.76 o                         
 -11   6   5        118.49        115.28        17.97 o                         
 -10   6   5        311.84        347.55        16.11 o                         
  -9   6   5        130.47        164.55        15.91 o                         
  -8   6   5          0.29          1.87         5.79 o                         
  -7   6   5        322.46        320.67         7.53 o                         
  -6   6   5        124.29        124.32         6.51 o                         
  -5   6   5         48.84         49.04         3.47 o                         
  -4   6   5        913.01       1083.40         8.42 o                         
  -3   6   5        364.01        368.54         3.79 o                         
  -2   6   5       1684.00       1834.04        11.42 o                         
  -1   6   5       1104.77       1226.58         9.04 o                         
   0   6   5        184.63        216.94         4.51 o                         
   1   6   5        236.67        220.49         3.68 o                         
   2   6   5       2319.04       2287.70        13.08 o                         
   3   6   5       2946.29       3086.92        18.25 o                         
   4   6   5          6.05         10.93         2.90 o                         
   5   6   5         71.31         66.65         4.25 o                         
   6   6   5        158.93        152.35         6.73 o                         
   7   6   5       1109.52       1055.06        17.08 o                         
   8   6   5          0.76         -5.49         5.49 o                         
   9   6   5        622.22        640.09        17.13 o                         
  10   6   5          0.25         15.92        10.18 o                         
  11   6   5        176.31        221.34        23.95 o                         
 -11   7   5        143.75        163.01        14.86 o                         
 -10   7   5          6.74          7.12         8.12 o                         
  -9   7   5        170.78        143.04        12.38 o                         
  -8   7   5        433.28        358.48        10.88 o                         
  -7   7   5        173.69        186.08         8.57 o                         
  -6   7   5        614.55        613.74         9.14 o                         
  -5   7   5        129.34        117.69         5.99 o                         
  -4   7   5         50.17         65.83         5.56 o                         
  -3   7   5        362.80        348.53         3.80 o                         
  -2   7   5         66.56         88.68         3.71 o                         
  -1   7   5         80.90        103.87         3.81 o                         
   0   7   5         14.60          9.95         2.54 o                         
   1   7   5         84.25         78.57         3.25 o                         
   2   7   5        166.67        175.03         4.86 o                         
   3   7   5          4.19          1.99         2.54 o                         
   4   7   5         51.11         48.66         3.40 o                         
   5   7   5          8.01          2.01         3.49 o                         
   6   7   5        406.54        404.45         9.82 o                         
   7   7   5         51.33         41.75         5.29 o                         
   8   7   5         26.64         34.01         7.17 o                         
   9   7   5         22.49         51.79         8.22 o                         
  10   7   5         71.46         63.31         9.04 o                         
 -11   8   5          0.17          2.96         9.98 o                         
 -10   8   5         41.97         32.54         8.98 o                         
  -9   8   5          6.24         -6.84         7.61 o                         
  -8   8   5         37.28         49.10         7.99 o                         
  -7   8   5        464.54        440.29         8.89 o                         
  -6   8   5        454.73        447.32         8.78 o                         
  -5   8   5          0.77          3.34         5.13 o                         
  -4   8   5         58.44         38.94         2.55 o                         
  -3   8   5        195.32        209.60         4.12 o                         
  -2   8   5        739.26        654.93         6.61 o                         
  -1   8   5        206.26        197.59         4.82 o                         
   0   8   5         69.01         50.92         3.90 o                         
   1   8   5        801.38        810.85         6.65 o                         
   2   8   5          0.30         -0.08         2.41 o                         
   3   8   5        336.70        369.16         6.11 o                         
   4   8   5        124.62        121.45         5.58 o                         
   5   8   5         12.89          5.70         4.28 o                         
   6   8   5          5.80         -3.29         4.71 o                         
   7   8   5        500.18        527.78         9.84 o                         
   8   8   5         72.45         44.02         9.46 o                         
   9   8   5         35.15         33.15         9.52 o                         
  10   8   5         87.05         88.97        10.40 o                         
 -11   9   5          1.77          2.59         9.76 o                         
 -10   9   5          2.54         -1.96         9.40 o                         
  -9   9   5         54.62         71.94        19.29 o                         
  -8   9   5          1.96          0.95         6.17 o                         
  -7   9   5          0.02          7.23         5.10 o                         
  -6   9   5        198.58        232.73         8.35 o                         
  -5   9   5        140.41        128.39         6.10 o                         
  -4   9   5         35.39         41.21         2.45 o                         
  -3   9   5        811.76        809.75         6.79 o                         
  -2   9   5          2.60          5.72         3.16 o                         
  -1   9   5       1781.61       1743.07        12.32 o                         
   0   9   5        219.97        217.25         4.50 o                         
   1   9   5        151.54        150.42         4.71 o                         
   2   9   5        129.14        140.36         4.73 o                         
   3   9   5        837.65        858.29         9.33 o                         
   4   9   5        492.36        486.74         7.93 o                         
   5   9   5         40.07         40.62         4.66 o                         
   6   9   5         13.13         16.08         4.48 o                         
   7   9   5         58.83         43.00         6.54 o                         
   8   9   5         19.10          3.33         7.58 o                         
   9   9   5          6.76         12.97         8.54 o                         
  10   9   5         23.22         64.56        23.85 o                         
 -10  10   5         24.31         36.80        11.84 o                         
  -9  10   5          5.62         10.30        13.05 o                         
  -8  10   5          8.80         -3.33         6.61 o                         
  -7  10   5         78.59         71.63         5.83 o                         
  -6  10   5        282.26        257.37        11.13 o                         
  -5  10   5        253.72        264.22         8.00 o                         
  -4  10   5        256.94        268.97         4.96 o                         
  -3  10   5        409.75        456.69         6.57 o                         
  -2  10   5        583.72        576.30         9.11 o                         
  -1  10   5       1872.44       1924.51        15.35 o                         
   0  10   5          5.05          2.09         2.67 o                         
   1  10   5        505.59        539.37         6.50 o                         
   2  10   5        147.01        157.90         7.93 o                         
   3  10   5         20.96         23.70         3.96 o                         
   4  10   5          7.90          3.93         4.16 o                         
   5  10   5        430.78        392.14        10.26 o                         
   6  10   5         37.64         45.84         5.84 o                         
   7  10   5          5.24         10.02         7.03 o                         
   8  10   5        152.07        141.62        14.15 o                         
   9  10   5         86.06         75.89        11.70 o                         
 -10  11   5          0.83          8.59         9.78 o                         
  -9  11   5          0.01         -5.61         8.94 o                         
  -8  11   5        126.47        177.04        17.43 o                         
  -7  11   5         28.78         25.18         6.04 o                         
  -6  11   5         25.87          9.76         5.33 o                         
  -5  11   5        187.60        136.95         5.35 o                         
  -4  11   5        306.20        252.40         5.70 o                         
  -3  11   5          9.94         13.79         3.00 o                         
  -2  11   5       1234.31       1207.58        11.53 o                         
  -1  11   5        117.96         95.42         6.35 o                         
   0  11   5         19.01         23.42         3.44 o                         
   1  11   5          0.02          3.81         3.30 o                         
   2  11   5         73.19         79.55         6.08 o                         
   3  11   5        832.51        828.12        11.29 o                         
   4  11   5        211.23        207.98         8.13 o                         
   5  11   5         45.48         35.65         6.33 o                         
   6  11   5         22.33         10.05         6.41 o                         
   7  11   5         48.03         39.49        21.26 o                         
   8  11   5         58.83         65.12        13.17 o                         
   9  11   5        234.54        266.76        17.54 o                         
  -9  12   5        146.40        169.16        14.11 o                         
  -8  12   5        169.46        163.02        14.19 o                         
  -7  12   5        137.81        166.27        11.92 o                         
  -6  12   5          3.18          5.12         7.06 o                         
  -5  12   5          0.05         -3.04         4.30 o                         
  -4  12   5        206.97        237.50         8.30 o                         
  -3  12   5        125.36         98.69         4.86 o                         
  -2  12   5        481.23        450.13         8.26 o                         
  -1  12   5        107.38         88.97         6.85 o                         
   0  12   5        563.89        593.35        13.47 o                         
   1  12   5        284.24        297.69         7.87 o                         
   2  12   5        164.11        149.44         7.62 o                         
   3  12   5        302.55        330.74         8.93 o                         
   4  12   5         89.19         57.15         5.59 o                         
   5  12   5          2.38         -4.33         5.88 o                         
   6  12   5         50.55         29.17         7.94 o                         
   7  12   5          1.36         15.70        10.32 o                         
   8  12   5        136.76        150.95        18.60 o                         
  -8  13   5         49.19         65.87         9.71 o                         
  -7  13   5         45.15         40.70         7.95 o                         
  -6  13   5         32.37         36.98        12.29 o                         
  -5  13   5          0.69          0.23         5.59 o                         
  -4  13   5        774.35        816.71        11.20 o                         
  -3  13   5        258.35        239.60         9.28 o                         
  -2  13   5         26.26         21.68         4.49 o                         
  -1  13   5          5.34          8.81         6.25 o                         
   0  13   5         28.98         30.36         6.54 o                         
   1  13   5          0.55         -1.25         4.98 o                         
   2  13   5         63.62         78.75         6.25 o                         
   3  13   5        579.17        470.87        16.30 o                         
   4  13   5         28.51         35.55         5.87 o                         
   5  13   5        170.23        153.72        10.79 o                         
   6  13   5          6.79         -7.95         7.95 o                         
   7  13   5        101.43         86.69        11.80 o                         
  -7  14   5         26.20         11.74         9.46 o                         
  -6  14   5        164.62        195.66        13.63 o                         
  -5  14   5          0.96         -3.68         8.82 o                         
  -4  14   5        237.04        246.35         9.25 o                         
  -3  14   5          4.76          1.24         5.12 o                         
  -2  14   5          9.04         20.36         6.65 o                         
  -1  14   5         41.94         42.27         6.79 o                         
   0  14   5        355.41        349.10        12.50 o                         
   1  14   5         47.34         52.95         6.47 o                         
   2  14   5        107.39        106.28        15.28 o                         
   3  14   5          2.11          1.61         6.78 o                         
   4  14   5        108.78        132.38        11.13 o                         
   5  14   5          5.47         22.48         6.67 o                         
   6  14   5          8.80         13.96        15.48 o                         
   7  14   5          2.65          0.96        11.10 o                         
  -6  15   5         18.05         33.16         8.79 o                         
  -5  15   5         22.12         23.40         9.19 o                         
  -4  15   5        135.85        110.33         8.05 o                         
  -3  15   5          1.93          8.94         6.52 o                         
  -2  15   5         37.27         45.26         9.68 o                         
  -1  15   5         10.16         15.81         7.06 o                         
   0  15   5          5.49         -5.55         6.82 o                         
   1  15   5          4.55         11.68         7.94 o                         
   2  15   5          3.23          0.84         6.91 o                         
   3  15   5        219.43        275.63        22.17 o                         
   4  15   5          9.07         21.01         7.98 o                         
   5  15   5         95.05         87.75        13.11 o                         
   6  15   5         14.84        -10.79        11.16 o                         
  -5  16   5          0.07        -10.44        10.44 o                         
  -4  16   5          1.71          6.00         8.49 o                         
  -3  16   5          6.89          6.95         7.16 o                         
  -2  16   5          2.30         22.30         6.99 o                         
  -1  16   5        127.20        114.88        10.55 o                         
   0  16   5         84.83         90.03         8.29 o                         
   1  16   5          0.19         -1.47         7.53 o                         
   2  16   5         59.37         63.99         7.66 o                         
   3  16   5         26.06         38.12        10.47 o                         
   4  16   5         73.52         79.69        10.65 o                         
  -3  17   5         11.08         31.37        10.79 o                         
  -2  17   5         75.17         62.13         9.44 o                         
  -1  17   5         51.55         53.59         8.12 o                         
   0  17   5        131.37        125.76         9.05 o                         
   1  17   5          7.53         13.40         7.63 o                         
   2  17   5         61.61         54.34         7.42 o                         
 -12   0   6        173.26        162.47        29.53 o                         
 -10   0   6        499.96        512.94        13.38 o                         
  -8   0   6       2144.84       2146.40        24.32 o                         
  -6   0   6         57.39         65.07         4.25 o                         
  -4   0   6       2384.60       2366.75        18.24 o                         
  -2   0   6          8.59         13.31         2.15 o                         
   0   0   6         24.39         25.91         2.49 o                         
   2   0   6        391.42        404.74         6.26 o                         
   4   0   6       1531.00       1806.53        17.76 o                         
   6   0   6       1304.23       1310.94        17.76 o                         
   8   0   6         17.61          9.06         8.13 o                         
  10   0   6        243.71        243.83        31.05 o                         
 -12   1   6          6.95         34.30        13.89 o                         
 -11   1   6         57.03         52.16        13.59 o                         
 -10   1   6         15.07         17.80         6.03 o                         
  -9   1   6        239.78        221.43         7.89 o                         
  -8   1   6        957.78        956.04        10.83 o                         
  -7   1   6        426.81        451.58         5.59 o                         
  -6   1   6         65.85         44.35         2.37 o                         
  -5   1   6        412.34        448.48         4.33 o                         
  -4   1   6         69.26         79.87         2.66 o                         
  -3   1   6         54.26         46.77         2.28 o                         
  -2   1   6         13.22          6.25         1.39 o                         
  -1   1   6         10.95          9.88         1.56 o                         
   0   1   6       1892.32       1821.35        10.65 o                         
   1   1   6       5916.78       5725.33        26.85 o                         
   2   1   6      12101.60      12456.29        66.40 o                         
   3   1   6        236.64        228.74         5.54 o                         
   4   1   6        409.62        447.10         5.90 o                         
   5   1   6       1808.24       1864.78        13.34 o                         
   6   1   6        281.64        303.46         7.22 o                         
   7   1   6          0.69         -1.79         5.02 o                         
   8   1   6        241.59        227.65        10.79 o                         
   9   1   6         98.19        102.71         8.79 o                         
  10   1   6         18.26          8.33         7.40 o                         
  11   1   6         72.09         64.57        11.17 o                         
 -12   2   6          0.40         -0.66        13.75 o                         
 -11   2   6         21.19         20.46        25.76 o                         
 -10   2   6          0.66         -0.49         6.47 o                         
  -9   2   6        126.54        136.42         5.45 o                         
  -8   2   6        652.48        580.32         7.01 o                         
  -7   2   6        189.75        192.31         4.27 o                         
  -6   2   6         38.30         45.66         2.97 o                         
  -5   2   6        869.40        827.32         6.71 o                         
  -4   2   6       1109.64       1104.43        11.30 o                         
  -3   2   6       3664.54       3997.30        18.49 o                         
  -2   2   6        202.23        277.68         3.04 o                         
  -1   2   6       3080.98       3264.75        15.23 o                         
   0   2   6        320.33        286.17         3.25 o                         
   1   2   6        320.70        293.33         3.36 o                         
   2   2   6        261.01        261.41         4.01 o                         
   3   2   6      12395.83      13027.90        68.05 o                         
   4   2   6       1001.67       1092.32         8.45 o                         
   5   2   6         28.46         24.25         2.84 o                         
   6   2   6        197.46        188.21         6.28 o                         
   7   2   6         30.26         36.27         4.59 o                         
   8   2   6         54.39         55.09         5.49 o                         
   9   2   6         58.43         47.15         8.02 o                         
  10   2   6        335.65        360.24        15.96 o                         
  11   2   6         15.50         17.43        16.24 o                         
 -12   3   6          9.75          5.40        28.71 o                         
 -11   3   6          1.21         -2.57         9.62 o                         
 -10   3   6        246.36        266.00        11.68 o                         
  -9   3   6        169.09        173.21         8.79 o                         
  -8   3   6        109.08         95.33         6.19 o                         
  -7   3   6        235.25        216.73         6.63 o                         
  -6   3   6       1390.22       1285.03        10.46 o                         
  -5   3   6        123.90        118.67         4.56 o                         
  -4   3   6        295.39        272.31         4.49 o                         
  -3   3   6         14.27          9.79         1.42 o                         
  -2   3   6       5687.62       5680.44        27.91 o                         
  -1   3   6        779.58        807.34         5.28 o                         
   0   3   6          2.21          0.74         1.66 o                         
   1   3   6       1196.37       1250.28         8.69 o                         
   2   3   6        151.66        223.45         3.99 o                         
   3   3   6         96.00         75.41         4.01 o                         
   4   3   6         72.24         69.12         4.00 o                         
   5   3   6        110.90        132.38         4.79 o                         
   6   3   6          0.14          0.67         3.57 o                         
   7   3   6        550.99        507.73        10.65 o                         
   8   3   6          0.34         -0.29         4.89 o                         
   9   3   6        107.49         99.23         9.16 o                         
  10   3   6         43.70         22.02        12.57 o                         
  11   3   6          0.78         12.74        10.36 o                         
 -12   4   6          3.40          0.92        14.25 o                         
 -11   4   6         35.55         26.54         8.20 o                         
 -10   4   6         16.40          4.62         6.91 o                         
  -9   4   6         72.17         65.57         5.86 o                         
  -8   4   6        337.82        356.17         8.31 o                         
  -7   4   6        399.04        367.45         7.34 o                         
  -6   4   6        738.34        714.77         8.40 o                         
  -5   4   6         22.16         16.98         2.84 o                         
  -4   4   6        529.24        625.12         6.06 o                         
  -3   4   6        157.17        192.86         2.78 o                         
  -2   4   6       3815.52       4107.43        20.66 o                         
  -1   4   6       1080.30       1089.81         9.84 o                         
   0   4   6          4.34         17.82         2.14 o                         
   1   4   6         24.11         39.53         2.25 o                         
   2   4   6       2367.49       2597.97        15.13 o                         
   3   4   6          3.44          5.46         2.48 o                         
   4   4   6        343.24        344.99         5.33 o                         
   5   4   6       3457.92       3592.97        23.65 o                         
   6   4   6        812.32        823.58        10.31 o                         
   7   4   6        827.24        835.19        11.31 o                         
   8   4   6         46.00         47.31         8.09 o                         
   9   4   6         72.45         64.15         6.47 o                         
  10   4   6         18.16         21.60         9.64 o                         
  11   4   6         21.55         17.59        11.08 o                         
 -12   5   6          1.65         16.84        14.82 o                         
 -11   5   6        230.86        254.45        19.72 o                         
 -10   5   6        182.89        172.04        12.84 o                         
  -9   5   6        132.50         98.89         8.62 o                         
  -8   5   6         11.22         13.17         4.89 o                         
  -7   5   6         45.57         55.17         4.69 o                         
  -6   5   6          0.11          3.57         3.45 o                         
  -5   5   6        200.18        194.55         5.42 o                         
  -4   5   6        224.18        211.69         4.40 o                         
  -3   5   6       2787.13       2835.43        14.44 o                         
  -2   5   6         11.26         16.58         2.05 o                         
  -1   5   6       1626.55       1565.30        10.33 o                         
   0   5   6        266.09        268.00         4.55 o                         
   1   5   6        344.95        388.34         4.27 o                         
   2   5   6        826.00        902.39         6.80 o                         
   3   5   6       1748.07       1801.86        12.64 o                         
   4   5   6        535.08        538.75         6.81 o                         
   5   5   6        245.29        251.40         6.40 o                         
   6   5   6        830.21        830.30        10.15 o                         
   7   5   6        252.41        269.94         8.14 o                         
   8   5   6         60.13         80.26         6.90 o                         
   9   5   6        139.61        116.29         9.97 o                         
  10   5   6          2.44          8.06        12.59 o                         
  11   5   6          2.01         -3.44        10.92 o                         
 -11   6   6         20.84         13.04         8.83 o                         
 -10   6   6         65.76         78.38         9.48 o                         
  -9   6   6         18.60         15.16         7.21 o                         
  -8   6   6          0.25          2.80         5.60 o                         
  -7   6   6         27.83         29.29         4.76 o                         
  -6   6   6        476.58        469.79         8.22 o                         
  -5   6   6        296.18        293.69         6.19 o                         
  -4   6   6        437.53        364.04         5.11 o                         
  -3   6   6        286.79        319.55         3.54 o                         
  -2   6   6       3970.65       3886.67        20.67 o                         
  -1   6   6        185.04        168.96         4.05 o                         
   0   6   6       4663.63       4720.16        27.35 o                         
   1   6   6         97.96         85.97         3.14 o                         
   2   6   6        339.16        273.10         4.29 o                         
   3   6   6        257.11        225.79         4.69 o                         
   4   6   6       1169.97       1200.36        11.00 o                         
   5   6   6         35.60         47.45         4.38 o                         
   6   6   6        667.62        642.56         9.41 o                         
   7   6   6        245.05        255.10         8.88 o                         
   8   6   6        125.13        149.19         9.05 o                         
   9   6   6         19.48         16.47         7.52 o                         
  10   6   6         61.85         69.86        11.15 o                         
  11   6   6        104.45        116.37        16.34 o                         
 -11   7   6         10.92         21.03         9.01 o                         
 -10   7   6         66.00         44.38         8.81 o                         
  -9   7   6        324.74        304.05        21.27 o                         
  -8   7   6         55.51         34.03         5.83 o                         
  -7   7   6          4.28         -4.65         4.65 o                         
  -6   7   6          0.41          7.01         4.06 o                         
  -5   7   6         11.46          6.26         3.63 o                         
  -4   7   6        122.33        111.36         4.82 o                         
  -3   7   6       2180.56       2075.95        11.51 o                         
  -2   7   6        962.71        963.43         7.37 o                         
  -1   7   6        102.99         81.26         4.35 o                         
   0   7   6        387.72        418.59         6.51 o                         
   1   7   6       2013.24       2067.95        12.18 o                         
   2   7   6       1513.94       1510.13         9.90 o                         
   3   7   6         64.55         52.26         3.70 o                         
   4   7   6        123.18        122.17         6.71 o                         
   5   7   6        129.47        158.41         6.31 o                         
   6   7   6       1173.48       1147.89        13.31 o                         
   7   7   6          0.61         -5.54         5.54 o                         
   8   7   6        149.21        140.00         9.09 o                         
   9   7   6         10.98         21.58        12.70 o                         
  10   7   6         30.60         45.73        13.70 o                         
 -11   8   6          8.53          9.00         9.54 o                         
 -10   8   6          6.64          4.89         8.58 o                         
  -9   8   6        104.23         98.21         9.29 o                         
  -8   8   6          4.70          2.61         5.83 o                         
  -7   8   6        104.86         88.38         6.07 o                         
  -6   8   6         29.03         23.80         4.63 o                         
  -5   8   6        339.26        342.20         7.47 o                         
  -4   8   6       1187.70       1130.06         7.77 o                         
  -3   8   6        295.26        260.17         4.72 o                         
  -2   8   6          0.26          2.29         2.42 o                         
  -1   8   6       2616.60       2692.47        17.90 o                         
   0   8   6        277.42        341.99         6.00 o                         
   1   8   6        321.91        318.12         4.60 o                         
   2   8   6          4.77          9.94         2.51 o                         
   3   8   6        252.82        278.13         6.25 o                         
   4   8   6         95.98         85.12         5.23 o                         
   5   8   6        364.03        358.14         7.17 o                         
   6   8   6        357.60        306.11        26.24 o                         
   7   8   6         71.44         69.02         6.15 o                         
   8   8   6        236.41        245.12        12.41 o                         
   9   8   6         80.50         93.37        10.23 o                         
  10   8   6        223.52        273.18        15.53 o                         
 -10   9   6          0.55         -8.25         8.77 o                         
  -9   9   6          0.27         14.17         8.06 o                         
  -8   9   6        101.59        125.12         8.74 o                         
  -7   9   6        402.82        354.93         9.16 o                         
  -6   9   6          4.20          4.71         4.98 o                         
  -5   9   6        191.24        160.20         6.44 o                         
  -4   9   6          3.61          1.78         2.22 o                         
  -3   9   6         19.42         21.34         2.97 o                         
  -2   9   6          2.13          1.19         3.38 o                         
  -1   9   6         21.20         16.84         3.49 o                         
   0   9   6         88.91         79.29         4.57 o                         
   1   9   6         28.25         26.90         2.47 o                         
   2   9   6        222.47        258.79         5.50 o                         
   3   9   6         31.13         16.93         3.61 o                         
   4   9   6          2.24          0.49         4.73 o                         
   5   9   6        567.55        569.71        10.13 o                         
   6   9   6         75.87         70.63         7.15 o                         
   7   9   6        152.20        175.82        10.13 o                         
   8   9   6         22.80         39.24        11.15 o                         
   9   9   6         98.83         98.93        11.71 o                         
  10   9   6         41.30         41.82        11.55 o                         
 -10  10   6         18.63         27.93         9.68 o                         
  -9  10   6         19.05         14.38         8.93 o                         
  -8  10   6         39.30         11.92         6.77 o                         
  -7  10   6         26.24         43.25         5.68 o                         
  -6  10   6       1164.68       1075.12        12.93 o                         
  -5  10   6        432.14        453.86         8.03 o                         
  -4  10   6          0.11         -1.92         2.31 o                         
  -3  10   6        995.91       1005.01        10.17 o                         
  -2  10   6          3.55          4.44         3.85 o                         
  -1  10   6        140.12        145.48         6.84 o                         
   0  10   6       1653.78       1594.24        13.78 o                         
   1  10   6         14.36         11.12         2.93 o                         
   2  10   6         27.11         19.69         3.53 o                         
   3  10   6        196.74        197.07         7.24 o                         
   4  10   6         95.25         70.05         5.69 o                         
   5  10   6        803.38        838.34        12.39 o                         
   6  10   6          6.68          6.23         5.75 o                         
   7  10   6         32.92         31.81         7.49 o                         
   8  10   6         79.61         59.66        11.54 o                         
   9  10   6         16.85         11.61        18.05 o                         
  -9  11   6         89.25         90.61         9.88 o                         
  -8  11   6        209.08        245.45        11.97 o                         
  -7  11   6         68.28         69.75        10.53 o                         
  -6  11   6         56.87         47.75         8.04 o                         
  -5  11   6        121.77        113.16         5.71 o                         
  -4  11   6        196.34        220.48         6.61 o                         
  -3  11   6         12.14         30.49         4.31 o                         
  -2  11   6        554.91        581.20         9.68 o                         
  -1  11   6        126.58        109.00         7.27 o                         
   0  11   6         16.56         21.91         4.92 o                         
   1  11   6         97.52         98.97         5.44 o                         
   2  11   6          1.25         -2.79         4.19 o                         
   3  11   6        107.11        102.22         6.40 o                         
   4  11   6        244.69        236.60         8.91 o                         
   5  11   6        788.25        658.42        12.58 o                         
   6  11   6         30.67         41.21        11.43 o                         
   7  11   6          1.07          9.69        10.71 o                         
   8  11   6        147.04        160.54        17.18 o                         
   9  11   6          2.92          0.00        11.90 o                         
  -9  12   6         12.94          0.77         9.57 o                         
  -8  12   6         73.28        105.43         9.90 o                         
  -7  12   6        124.10        157.25         9.96 o                         
  -6  12   6          0.20          3.37         6.11 o                         
  -5  12   6          1.46          6.48         5.35 o                         
  -4  12   6        376.89        342.98         8.09 o                         
  -3  12   6         77.50         80.70         5.47 o                         
  -2  12   6        179.97        190.38         9.04 o                         
  -1  12   6        293.60        281.29        10.75 o                         
   0  12   6         14.92         10.44         5.80 o                         
   1  12   6          0.94          1.84         3.54 o                         
   2  12   6          1.48         -2.49         4.70 o                         
   3  12   6         92.28         76.36         6.14 o                         
   4  12   6         99.32        129.35         8.74 o                         
   5  12   6         14.93         15.43         7.08 o                         
   6  12   6         22.61         32.56         7.98 o                         
   7  12   6         34.70         25.79        10.18 o                         
   8  12   6         69.54         97.52        12.11 o                         
  -8  13   6          3.41          1.17         9.96 o                         
  -7  13   6          6.88          6.45         7.90 o                         
  -6  13   6        102.76         94.27        11.20 o                         
  -5  13   6        534.09        554.24        11.45 o                         
  -4  13   6          0.02          0.15         5.44 o                         
  -3  13   6        175.20        192.02         7.93 o                         
  -2  13   6        536.15        526.35        12.35 o                         
  -1  13   6         12.50         10.43         6.28 o                         
   0  13   6         45.28         47.19         7.23 o                         
   1  13   6         15.54          6.73         5.75 o                         
   2  13   6        343.07        370.67        13.13 o                         
   3  13   6          9.74         -5.31         5.31 o                         
   4  13   6          0.96          9.36         5.68 o                         
   5  13   6          0.75          4.10         6.77 o                         
   6  13   6         20.10         24.37         8.69 o                         
   7  13   6         99.08         99.90        11.93 o                         
  -7  14   6          0.39         13.47         9.68 o                         
  -6  14   6         20.37          8.18         8.65 o                         
  -5  14   6         10.27          6.22         7.05 o                         
  -4  14   6          1.37          2.67         6.74 o                         
  -3  14   6         77.69        103.24         8.77 o                         
  -2  14   6         21.98         25.65         7.71 o                         
  -1  14   6          7.21          4.73         6.72 o                         
   0  14   6         30.19         22.49         6.72 o                         
   1  14   6          0.45         -7.15         7.15 o                         
   2  14   6        325.11        378.75        12.16 o                         
   3  14   6         62.42         60.02         8.43 o                         
   4  14   6         16.79          9.53         8.09 o                         
   5  14   6          9.59         -0.48         7.47 o                         
   6  14   6         53.30         50.62        18.89 o                         
  -6  15   6         71.73        104.08        14.20 o                         
  -5  15   6         81.84         70.47         8.60 o                         
  -4  15   6          5.77          1.57         7.04 o                         
  -3  15   6          3.46          3.00         7.55 o                         
  -2  15   6        336.84        383.93        13.15 o                         
  -1  15   6         29.79         42.59         8.16 o                         
   0  15   6          2.17          4.36         7.12 o                         
   1  15   6        275.91        302.18        15.61 o                         
   2  15   6         35.59         30.31         7.66 o                         
   3  15   6         10.01         17.50         7.66 o                         
   4  15   6         11.65          8.53         9.62 o                         
   5  15   6          0.58          8.40         7.71 o                         
  -5  16   6         21.39         11.47        11.21 o                         
  -4  16   6         37.09         39.57         7.67 o                         
  -3  16   6          7.77         12.09         7.43 o                         
  -2  16   6         51.94         44.27         8.48 o                         
  -1  16   6         53.64         46.20         8.49 o                         
   0  16   6         48.97         47.39         7.92 o                         
   1  16   6         16.61         14.79         7.96 o                         
   2  16   6        513.73        558.87        13.78 o                         
   3  16   6         30.84         37.43        11.01 o                         
   4  16   6        203.79        196.46        13.70 o                         
  -3  17   6         47.62         51.75         9.18 o                         
  -2  17   6         30.68         18.29         7.77 o                         
  -1  17   6         51.95         35.07        10.24 o                         
   0  17   6         24.34         36.53         8.93 o                         
   1  17   6        170.85        202.55        13.68 o                         
   2  17   6         53.35         54.76         8.27 o                         
 -11   0   7          9.31          3.67        17.31 o                         
  -9   0   7        105.66         90.82         8.16 o                         
  -7   0   7       2868.10       2867.02        23.95 o                         
  -5   0   7       3595.68       3562.40        26.56 o                         
  -3   0   7        201.01        172.26         3.93 o                         
  -1   0   7        908.33        940.15         9.21 o                         
   1   0   7       4701.76       4807.84        29.03 o                         
   3   0   7       2290.34       2338.56        21.28 o                         
   5   0   7        314.44        372.51         9.02 o                         
   7   0   7         11.25          2.87         7.84 o                         
   9   0   7         13.53         35.33         9.98 o                         
  11   0   7         13.03         -3.05        18.33 o                         
 -12   1   7         16.13         20.37        13.88 o                         
 -11   1   7         11.34        -12.29        12.29 o                         
 -10   1   7          0.72         12.49         5.58 o                         
  -9   1   7        420.11        412.42         7.51 o                         
  -8   1   7        443.63        457.58         5.87 o                         
  -7   1   7        638.76        602.15         6.37 o                         
  -6   1   7        329.10        271.85         4.46 o                         
  -5   1   7       1331.07       1439.48         8.66 o                         
  -4   1   7        465.89        387.94         4.04 o                         
  -3   1   7         10.68          7.60         1.56 o                         
  -2   1   7       2536.45       2522.55        11.82 o                         
  -1   1   7       4712.07       4860.92        22.03 o                         
   0   1   7        112.34        103.84         2.48 o                         
   1   1   7       8113.94       8615.20        38.20 o                         
   2   1   7        288.87        303.83         4.17 o                         
   3   1   7        758.55        820.63         7.06 o                         
   4   1   7         19.12         24.35         2.80 o                         
   5   1   7        416.26        419.95         7.39 o                         
   6   1   7         73.01         79.67         5.78 o                         
   7   1   7         13.96         15.69         5.36 o                         
   8   1   7          5.95          2.57         6.10 o                         
   9   1   7         14.12         11.46         6.66 o                         
  10   1   7        165.18        182.94        12.66 o                         
  11   1   7        128.72         94.40        15.33 o                         
 -12   2   7          0.09        -13.24        13.24 o                         
 -11   2   7          0.83         -6.08        10.81 o                         
 -10   2   7        296.78        288.60         9.87 o                         
  -9   2   7        102.48        107.07         5.31 o                         
  -8   2   7          1.70         -1.84         3.25 o                         
  -7   2   7          0.02          3.33         2.30 o                         
  -6   2   7        146.68        151.00         3.57 o                         
  -5   2   7          0.05          3.28         1.72 o                         
  -4   2   7       2950.00       3303.99        16.59 o                         
  -3   2   7          1.86          1.02         1.60 o                         
  -2   2   7         32.50         23.87         1.62 o                         
  -1   2   7         28.04         38.84         1.85 o                         
   0   2   7         57.56         52.70         2.15 o                         
   1   2   7        283.58        251.71         3.70 o                         
   2   2   7         11.62         17.40         2.20 o                         
   3   2   7       1982.57       1926.85        12.30 o                         
   4   2   7        675.87        632.38         6.79 o                         
   5   2   7       1687.24       1741.56        12.26 o                         
   6   2   7        227.62        244.15         6.81 o                         
   7   2   7        111.54         99.87         7.34 o                         
   8   2   7          3.07          5.07         7.70 o                         
   9   2   7         10.65         14.92         6.78 o                         
  10   2   7         54.46         40.62         8.62 o                         
  11   2   7          6.26        -10.30        10.30 o                         
 -12   3   7          2.94         10.59        13.82 o                         
 -11   3   7        254.04        178.85        15.30 o                         
 -10   3   7         88.60         76.91         7.61 o                         
  -9   3   7        827.71        817.37        12.29 o                         
  -8   3   7          3.39          5.17         4.46 o                         
  -7   3   7         10.52         13.90         3.81 o                         
  -6   3   7         52.06         53.47         4.43 o                         
  -5   3   7        147.63        160.38         4.89 o                         
  -4   3   7        201.28        292.67         4.36 o                         
  -3   3   7       3299.49       3472.38        17.22 o                         
  -2   3   7         10.63         28.74         1.78 o                         
  -1   3   7         10.53         17.48         1.72 o                         
   0   3   7        169.31        189.38         3.21 o                         
   1   3   7       2071.13       2141.68        12.09 o                         
   2   3   7         27.76         26.91         2.37 o                         
   3   3   7        534.17        569.06         6.91 o                         
   4   3   7       3627.97       3609.85        20.91 o                         
   5   3   7        264.09        294.52         6.29 o                         
   6   3   7       1097.19       1089.96        11.48 o                         
   7   3   7          1.04         -4.65         4.65 o                         
   8   3   7        150.93        129.96         8.50 o                         
   9   3   7        228.48        218.11        11.36 o                         
  10   3   7        102.16        118.76        13.38 o                         
  11   3   7         25.18         28.87        10.79 o                         
 -12   4   7         55.51         66.87        16.05 o                         
 -11   4   7         87.74         77.69        11.31 o                         
 -10   4   7         91.59        104.82         9.85 o                         
  -9   4   7        282.58        292.02        10.34 o                         
  -8   4   7         98.69        110.23         7.85 o                         
  -7   4   7         50.89         60.94         4.39 o                         
  -6   4   7        971.26        965.21         9.86 o                         
  -5   4   7        279.93        291.70         5.56 o                         
  -4   4   7          0.97          6.45         2.26 o                         
  -3   4   7         53.08         68.80         2.57 o                         
  -2   4   7       1427.10       1328.20         8.26 o                         
  -1   4   7        390.41        407.50         4.77 o                         
   0   4   7        199.75        147.79         3.05 o                         
   1   4   7       3112.23       3131.27        16.70 o                         
   2   4   7       4770.51       4902.12        25.09 o                         
   3   4   7        345.75        349.90         5.50 o                         
   4   4   7        371.42        387.81         5.77 o                         
   5   4   7        139.21        155.29         5.90 o                         
   6   4   7        494.76        509.33         8.89 o                         
   7   4   7         89.21         85.12         6.78 o                         
   8   4   7         18.90         22.74         5.42 o                         
   9   4   7        175.53        190.80        17.90 o                         
  10   4   7        141.84        136.32        12.11 o                         
  11   4   7        268.30        255.68        17.96 o                         
 -12   5   7          6.27         -0.57        14.53 o                         
 -11   5   7         14.69         16.81         9.01 o                         
 -10   5   7         27.48         35.68         8.12 o                         
  -9   5   7         47.49         61.38         9.74 o                         
  -8   5   7       1387.70       1424.02        27.57 o                         
  -7   5   7        610.22        550.71         9.45 o                         
  -6   5   7          8.83          1.37         3.54 o                         
  -5   5   7        534.60        530.07         7.26 o                         
  -4   5   7        313.20        310.35         4.66 o                         
  -3   5   7        111.70        131.43         2.72 o                         
  -2   5   7       1821.58       1841.64        11.59 o                         
  -1   5   7       1720.57       1717.80        11.10 o                         
   0   5   7       3012.64       2975.60        18.33 o                         
   1   5   7         46.03         64.30         3.06 o                         
   2   5   7         55.74         83.33         3.47 o                         
   3   5   7        583.39        590.81         6.35 o                         
   4   5   7        318.58        312.87         6.00 o                         
   5   5   7         35.90         44.05         4.77 o                         
   6   5   7        543.47        532.09        11.02 o                         
   7   5   7        347.54        370.49        13.19 o                         
   8   5   7        147.61        146.82         9.19 o                         
   9   5   7        313.43        290.20        12.95 o                         
  10   5   7          3.73         13.26        10.16 o                         
  11   5   7          0.35        -11.05        11.05 o                         
 -11   6   7          0.06         12.40         8.83 o                         
 -10   6   7         99.29        102.17         9.82 o                         
  -9   6   7        431.32        447.82        12.12 o                         
  -8   6   7         92.19         72.74         6.67 o                         
  -7   6   7        142.84        157.39         7.78 o                         
  -6   6   7         83.89         85.20         5.84 o                         
  -5   6   7         25.55         25.53         3.47 o                         
  -4   6   7         27.82         22.11         4.83 o                         
  -3   6   7        226.03        234.06         4.14 o                         
  -2   6   7        210.59        222.41         4.34 o                         
  -1   6   7          9.47         -2.04         2.62 o                         
   0   6   7        102.29         87.26         5.34 o                         
   1   6   7       2661.46       2846.40        15.72 o                         
   2   6   7        461.48        491.05         5.37 o                         
   3   6   7        845.92        840.38         7.70 o                         
   4   6   7         12.96          8.57         3.20 o                         
   5   6   7         37.58         40.25         4.62 o                         
   6   6   7         35.55         45.52         5.96 o                         
   7   6   7         42.62         30.03         5.88 o                         
   8   6   7         33.87         59.77         6.66 o                         
   9   6   7         89.03         86.45         8.49 o                         
  10   6   7          0.35         -0.10        10.42 o                         
 -11   7   7          6.46         11.60        14.02 o                         
 -10   7   7         11.25         28.30         8.50 o                         
  -9   7   7         48.11         48.47         7.98 o                         
  -8   7   7          4.99          4.19         5.69 o                         
  -7   7   7        429.23        500.44         9.77 o                         
  -6   7   7        209.73        211.59         8.66 o                         
  -5   7   7          0.01         -3.21         3.21 o                         
  -4   7   7         28.12         21.04         2.99 o                         
  -3   7   7         28.44         38.31         2.53 o                         
  -2   7   7       1348.70       1242.85        10.45 o                         
  -1   7   7        403.78        439.76         6.08 o                         
   0   7   7        343.10        401.81         6.01 o                         
   1   7   7         21.34         18.86         2.61 o                         
   2   7   7        168.89        168.02         5.60 o                         
   3   7   7        127.61        110.65         5.18 o                         
   4   7   7         41.08         45.34         5.45 o                         
   5   7   7         93.16         68.83         4.76 o                         
   6   7   7         20.64         15.45         5.46 o                         
   7   7   7         38.20         35.78         5.76 o                         
   8   7   7         23.02         15.38         6.07 o                         
   9   7   7        355.57        368.20        14.40 o                         
  10   7   7         26.94         21.55        10.81 o                         
 -11   8   7         33.40         57.29         9.93 o                         
 -10   8   7          3.11          7.42         8.61 o                         
  -9   8   7          0.91          0.97         9.52 o                         
  -8   8   7          4.33          7.76         6.32 o                         
  -7   8   7        113.73         99.12         7.96 o                         
  -6   8   7        736.17        752.53        10.63 o                         
  -5   8   7        475.14        429.52         6.58 o                         
  -4   8   7       1093.91       1083.17         7.55 o                         
  -3   8   7         48.64         56.50         4.17 o                         
  -2   8   7        274.90        293.37         6.03 o                         
  -1   8   7        949.49        990.33         9.21 o                         
   0   8   7         87.52         75.01         3.88 o                         
   1   8   7        140.03        150.18         6.06 o                         
   2   8   7        246.11        268.47         5.19 o                         
   3   8   7        144.33        136.57         5.67 o                         
   4   8   7        147.32        124.72         9.13 o                         
   5   8   7        114.29         94.22         6.01 o                         
   6   8   7         60.09         65.67         5.99 o                         
   7   8   7         74.21         59.79         6.17 o                         
   8   8   7        381.56        393.34        15.94 o                         
   9   8   7        856.03        932.98        18.53 o                         
  10   8   7         53.65         38.34        15.37 o                         
 -10   9   7          6.29         11.48        12.93 o                         
  -9   9   7         59.31         50.87        10.55 o                         
  -8   9   7         47.24         31.39         6.24 o                         
  -7   9   7         49.01         49.92         6.10 o                         
  -6   9   7        259.75        255.04         8.82 o                         
  -5   9   7         20.84         11.11         3.41 o                         
  -4   9   7        645.27        598.74         6.89 o                         
  -3   9   7        976.43        904.98         8.48 o                         
  -2   9   7        162.16        185.58         6.42 o                         
  -1   9   7         74.47         68.62         5.00 o                         
   0   9   7         10.99          8.65         3.62 o                         
   1   9   7         76.92         58.21         4.49 o                         
   2   9   7        857.68        822.05         8.75 o                         
   3   9   7         82.83         85.28         5.78 o                         
   4   9   7       1359.76       1245.04        14.69 o                         
   5   9   7        173.50        167.25        10.11 o                         
   6   9   7        159.22        139.93        11.58 o                         
   7   9   7          0.12         16.39         6.85 o                         
   8   9   7         39.47         47.83        13.15 o                         
   9   9   7        489.04        547.05        18.76 o                         
 -10  10   7          4.87          0.51         9.21 o                         
  -9  10   7         10.09         31.12         9.03 o                         
  -8  10   7        299.58        302.67        11.19 o                         
  -7  10   7         13.62         17.29         7.92 o                         
  -6  10   7         35.82         20.21         5.38 o                         
  -5  10   7         40.59         41.52         5.03 o                         
  -4  10   7        385.29        364.94        11.17 o                         
  -3  10   7          4.29          2.96         3.62 o                         
  -2  10   7         15.20         13.75         4.20 o                         
  -1  10   7        393.30        392.62         8.24 o                         
   0  10   7        180.84        161.28         7.09 o                         
   1  10   7        618.20        592.52        11.49 o                         
   2  10   7          1.96         -3.34         3.34 o                         
   3  10   7         92.58         57.59         4.93 o                         
   4  10   7         16.24          7.78         4.81 o                         
   5  10   7          1.81          4.45         4.89 o                         
   6  10   7         22.41         20.56         7.74 o                         
   7  10   7         17.94         12.11         7.48 o                         
   8  10   7        132.79        155.66        19.14 o                         
   9  10   7         33.38         28.48        11.19 o                         
  -9  11   7          0.63          6.92         9.46 o                         
  -8  11   7         75.88         96.56         8.56 o                         
  -7  11   7         95.59        137.84        10.20 o                         
  -6  11   7         23.48         39.59         7.11 o                         
  -5  11   7        308.41        298.58         7.71 o                         
  -4  11   7         65.32         70.02         4.74 o                         
  -3  11   7       1446.13       1342.27        12.59 o                         
  -2  11   7        555.30        458.10        10.05 o                         
  -1  11   7        776.66        770.00        11.63 o                         
   0  11   7        752.61        746.29        11.40 o                         
   1  11   7        209.12        188.66        12.64 o                         
   2  11   7          7.05          8.04         3.80 o                         
   3  11   7         14.97          9.50         6.19 o                         
   4  11   7        299.70        311.22         9.02 o                         
   5  11   7         86.19         44.74         6.46 o                         
   6  11   7          3.90         22.58         7.50 o                         
   7  11   7        169.67        170.39        14.28 o                         
   8  11   7         32.83         36.65        17.37 o                         
  -9  12   7         12.34          3.15        17.58 o                         
  -8  12   7        276.39        249.17        15.05 o                         
  -7  12   7         54.27         95.62         7.81 o                         
  -6  12   7          2.63          0.21         6.83 o                         
  -5  12   7         35.45         61.12         6.70 o                         
  -4  12   7         38.36         36.62         4.70 o                         
  -3  12   7         21.41         15.67         4.67 o                         
  -2  12   7       1102.13       1124.02        13.57 o                         
  -1  12   7        529.62        531.02        11.94 o                         
   0  12   7         51.68         57.63         7.59 o                         
   1  12   7        218.67        219.85        10.36 o                         
   2  12   7          9.13         11.23         4.63 o                         
   3  12   7          8.11          2.81         5.01 o                         
   4  12   7          4.71         -0.99         5.63 o                         
   5  12   7        252.40        206.69        13.77 o                         
   6  12   7         60.38         85.73         9.49 o                         
   7  12   7        134.02        159.54        16.98 o                         
   8  12   7         18.17         20.93        11.59 o                         
  -8  13   7          4.77         -3.69        14.79 o                         
  -7  13   7         38.50         35.15         7.30 o                         
  -6  13   7          3.75         -3.06         6.64 o                         
  -5  13   7         58.06         49.05         6.25 o                         
  -4  13   7        147.50        165.86         9.12 o                         
  -3  13   7          0.37         -4.29         5.26 o                         
  -2  13   7         33.08         44.13         6.77 o                         
  -1  13   7         46.40         24.85         7.54 o                         
   0  13   7         13.95         13.71         6.56 o                         
   1  13   7        634.56        639.24        17.30 o                         
   2  13   7         48.95         47.15         7.64 o                         
   3  13   7         43.35         40.01         6.89 o                         
   4  13   7        313.68        295.05        12.61 o                         
   5  13   7         31.32         24.82         7.36 o                         
   6  13   7          1.17          5.96         8.65 o                         
   7  13   7          1.29          0.59        10.89 o                         
  -7  14   7          7.57          3.40         8.03 o                         
  -6  14   7         46.01         65.39         7.63 o                         
  -5  14   7         47.66         23.61         8.35 o                         
  -4  14   7          1.37          8.75         7.17 o                         
  -3  14   7          0.21         -0.91         6.06 o                         
  -2  14   7         49.30         54.28         9.85 o                         
  -1  14   7          2.97         -5.81         7.44 o                         
   0  14   7        209.62        232.12        11.51 o                         
   1  14   7         36.90         22.64         6.52 o                         
   2  14   7         20.32         13.00         7.06 o                         
   3  14   7         23.81         16.19         7.27 o                         
   4  14   7         23.32         21.63         7.51 o                         
   5  14   7          2.62         19.29         7.80 o                         
   6  14   7          0.40          3.22        10.19 o                         
  -6  15   7          6.35          9.72         8.80 o                         
  -5  15   7          2.67          4.58         8.17 o                         
  -4  15   7         63.01         47.89         9.79 o                         
  -3  15   7         21.91         17.24         9.02 o                         
  -2  15   7        180.46        195.40        12.18 o                         
  -1  15   7          3.87         17.69         7.33 o                         
   0  15   7         26.60         23.72        10.66 o                         
   1  15   7        161.86        152.89        11.08 o                         
   2  15   7          0.84          2.71         7.57 o                         
   3  15   7        406.39        523.29        14.44 o                         
   4  15   7          0.46          6.91         7.79 o                         
   5  15   7         57.80         66.42         9.02 o                         
  -5  16   7         21.59         37.03        15.87 o                         
  -4  16   7          2.99         10.25         7.72 o                         
  -3  16   7          9.18         13.63         8.11 o                         
  -2  16   7          2.83          1.97         7.86 o                         
  -1  16   7         89.27         83.21         8.74 o                         
   0  16   7         19.49         38.81         8.56 o                         
   1  16   7         12.47         12.48         8.13 o                         
   2  16   7        128.17        147.63        10.63 o                         
   3  16   7          9.14         17.49         8.28 o                         
  -2  17   7         12.48         18.14         8.74 o                         
  -1  17   7         22.47         17.52         8.40 o                         
   0  17   7        158.19        184.68        13.91 o                         
   1  17   7          3.30         -2.18         8.62 o                         
 -12   0   8          8.31         30.95        20.57 o                         
 -10   0   8        180.89        167.30        11.06 o                         
  -8   0   8        426.96        431.57        10.14 o                         
  -6   0   8          3.70         13.81         3.00 o                         
  -4   0   8        193.29        272.67         5.09 o                         
  -2   0   8       2799.21       2997.80        18.99 o                         
   0   0   8       3405.89       3690.11        24.69 o                         
   2   0   8       6985.25       7649.86        59.47 o                         
   4   0   8        619.58        596.80         8.60 o                         
   6   0   8         14.03         32.14         7.65 o                         
   8   0   8        510.02        471.74        18.03 o                         
  10   0   8         62.71         46.55        11.97 o                         
 -12   1   8         66.15         53.48        15.19 o                         
 -11   1   8         13.43         15.53         9.83 o                         
 -10   1   8        125.67        114.90         8.67 o                         
  -9   1   8        145.41        147.30         7.23 o                         
  -8   1   8        362.26        329.27         5.57 o                         
  -7   1   8        399.27        362.02         5.41 o                         
  -6   1   8       1087.00       1092.08         8.01 o                         
  -5   1   8         63.63         81.74         3.25 o                         
  -4   1   8         77.21         91.62         3.03 o                         
  -3   1   8        201.38        219.21         3.31 o                         
  -2   1   8       1128.93       1339.75         7.74 o                         
  -1   1   8        390.78        437.28         3.96 o                         
   0   1   8          1.81          3.84         1.81 o                         
   1   1   8        264.11        312.81         3.82 o                         
   2   1   8        362.82        348.14         4.65 o                         
   3   1   8       1334.14       1351.96         9.55 o                         
   4   1   8         23.58         26.06         2.83 o                         
   5   1   8         80.78         73.03         4.54 o                         
   6   1   8         91.04         84.45         6.46 o                         
   7   1   8         48.28         42.12         4.97 o                         
   8   1   8        138.77        161.14        11.08 o                         
   9   1   8          0.55          3.61        10.52 o                         
  10   1   8          6.15          5.35         8.16 o                         
  11   1   8         11.02         16.06        10.28 o                         
 -12   2   8          2.58         24.45        14.40 o                         
 -11   2   8        172.42        197.13        38.45 o                         
 -10   2   8         75.73         73.96         6.68 o                         
  -9   2   8         51.72         61.03         4.35 o                         
  -8   2   8       1736.09       1649.65        18.02 o                         
  -7   2   8        720.19        680.31         6.64 o                         
  -6   2   8         32.68         36.53         2.54 o                         
  -5   2   8        651.61        644.07         5.67 o                         
  -4   2   8       4919.64       5035.31        27.07 o                         
  -3   2   8       6200.85       6334.33        28.58 o                         
  -2   2   8       1745.62       1910.74        10.52 o                         
  -1   2   8       2713.09       2537.68        13.15 o                         
   0   2   8       4182.13       4298.79        20.18 o                         
   1   2   8       2003.19       2054.46        11.92 o                         
   2   2   8       2275.19       2407.61        13.69 o                         
   3   2   8       4305.47       4329.27        22.78 o                         
   4   2   8       3191.49       3304.83        20.82 o                         
   5   2   8          5.28         10.39         3.45 o                         
   6   2   8         25.49         20.29         4.35 o                         
   7   2   8        740.17        727.51        11.24 o                         
   8   2   8         19.53         16.03         5.21 o                         
   9   2   8          6.88          4.44         7.10 o                         
  10   2   8          4.17         -9.14         9.14 o                         
  11   2   8         43.10         61.03        11.28 o                         
 -12   3   8          4.09         20.63        14.47 o                         
 -11   3   8         37.51         35.84        12.09 o                         
 -10   3   8          0.14         -0.51         6.05 o                         
  -9   3   8        431.10        417.29         9.82 o                         
  -8   3   8       2313.21       2210.16        22.09 o                         
  -7   3   8        366.24        372.25         7.57 o                         
  -6   3   8        325.22        287.82         6.00 o                         
  -5   3   8        195.77        166.12         4.72 o                         
  -4   3   8          3.49          2.76         1.56 o                         
  -3   3   8       8803.51       9393.27        41.52 o                         
  -2   3   8         17.32         11.98         1.67 o                         
  -1   3   8       2000.58       2132.26        11.40 o                         
   0   3   8       4066.70       4056.21        19.19 o                         
   1   3   8        127.33        142.18         3.59 o                         
   2   3   8        299.78        337.98         4.61 o                         
   3   3   8         85.09         58.01         3.56 o                         
   4   3   8       2238.51       2318.10        14.79 o                         
   5   3   8       1381.37       1374.61        12.03 o                         
   6   3   8         35.36         33.00         5.32 o                         
   7   3   8         11.62          3.16         4.94 o                         
   8   3   8          0.21         -6.02         6.02 o                         
   9   3   8         57.01         61.48         7.66 o                         
  10   3   8        236.87        254.12        16.62 o                         
  11   3   8          3.26        -11.06        11.06 o                         
 -12   4   8          7.20         -7.37        27.18 o                         
 -11   4   8          9.79          3.51         8.80 o                         
 -10   4   8        124.89        154.22        12.43 o                         
  -9   4   8         90.73        109.16         8.92 o                         
  -8   4   8         10.86          7.24         5.84 o                         
  -7   4   8        827.56        782.99         9.86 o                         
  -6   4   8        334.05        325.31         7.67 o                         
  -5   4   8        168.28        162.35         4.99 o                         
  -4   4   8         46.66         58.77         2.58 o                         
  -3   4   8         14.54         51.93         2.37 o                         
  -2   4   8        198.40        192.04         3.18 o                         
  -1   4   8         48.90         23.22         2.59 o                         
   0   4   8        766.66        739.94         5.47 o                         
   1   4   8       1229.75       1380.72         9.00 o                         
   2   4   8         28.84         28.89         2.48 o                         
   3   4   8       1597.66       1677.60        11.45 o                         
   4   4   8        223.94        234.25         5.45 o                         
   5   4   8       1666.02       1733.75        14.16 o                         
   6   4   8       1266.40       1303.73        14.59 o                         
   7   4   8       1486.54       1523.69        16.85 o                         
   8   4   8         53.91         58.96         9.02 o                         
   9   4   8          2.18         -6.98         6.98 o                         
  10   4   8         64.76         53.10        10.59 o                         
  11   4   8          3.52         22.19        18.12 o                         
 -11   5   8         35.25         38.63         8.97 o                         
 -10   5   8         21.25          9.84         9.22 o                         
  -9   5   8         16.63          0.18         5.41 o                         
  -8   5   8          8.69          3.40         6.06 o                         
  -7   5   8        169.26        167.10         7.62 o                         
  -6   5   8       1466.86       1404.43        12.69 o                         
  -5   5   8        170.49        149.11         5.37 o                         
  -4   5   8        503.16        490.96         5.43 o                         
  -3   5   8         25.63         20.03         1.69 o                         
  -2   5   8          0.85          0.03         2.20 o                         
  -1   5   8        207.74        252.04         4.94 o                         
   0   5   8         38.43         59.39         3.42 o                         
   1   5   8        416.31        469.58         5.00 o                         
   2   5   8       1455.36       1454.93         9.66 o                         
   3   5   8         92.45         99.61         4.58 o                         
   4   5   8         93.74         96.15         5.15 o                         
   5   5   8        139.57        122.92         6.61 o                         
   6   5   8        387.42        424.11         9.39 o                         
   7   5   8        104.94        121.81         8.19 o                         
   8   5   8        102.59        106.82         8.32 o                         
   9   5   8         30.56         40.78         7.09 o                         
  10   5   8          0.09         -0.79        10.56 o                         
 -11   6   8         10.53          8.76        10.64 o                         
 -10   6   8         26.41         35.75        10.00 o                         
  -9   6   8         29.07         27.17         6.59 o                         
  -8   6   8        440.45        441.32        11.13 o                         
  -7   6   8          0.15          2.55         4.83 o                         
  -6   6   8       1125.49       1087.83        11.92 o                         
  -5   6   8          0.19         -3.07         3.07 o                         
  -4   6   8         50.24         51.60         3.69 o                         
  -3   6   8         36.17         27.78         2.47 o                         
  -2   6   8        316.81        304.33         5.40 o                         
  -1   6   8        236.97        300.31         5.40 o                         
   0   6   8         57.19         62.16         4.14 o                         
   1   6   8        587.74        677.12         5.99 o                         
   2   6   8          3.32          2.37         2.32 o                         
   3   6   8         20.36         12.93         3.14 o                         
   4   6   8       1062.71       1136.19        10.75 o                         
   5   6   8          1.78          4.83         3.55 o                         
   6   6   8        640.79        665.38        11.09 o                         
   7   6   8        614.51        618.11        11.48 o                         
   8   6   8         29.74         39.40         6.44 o                         
   9   6   8         65.88         71.18         8.98 o                         
  10   6   8         17.11         30.93        10.91 o                         
 -11   7   8         66.52         52.50         9.96 o                         
 -10   7   8        126.64        106.28        10.01 o                         
  -9   7   8          0.95         -1.63         5.88 o                         
  -8   7   8         19.17         10.40         6.07 o                         
  -7   7   8        452.95        432.43        10.21 o                         
  -6   7   8        950.03        990.38        11.75 o                         
  -5   7   8         37.71         32.71         3.27 o                         
  -4   7   8        300.08        352.76         4.45 o                         
  -3   7   8         78.12         85.92         3.99 o                         
  -2   7   8         35.74         39.15         2.92 o                         
  -1   7   8         27.34         16.12         3.05 o                         
   0   7   8        472.49        464.12         6.07 o                         
   1   7   8          1.62          3.40         2.55 o                         
   2   7   8       1452.56       1541.57        11.09 o                         
   3   7   8        977.97       1059.44        10.33 o                         
   4   7   8         12.34         14.11         6.04 o                         
   5   7   8          0.48          2.60         4.11 o                         
   6   7   8        153.97        138.64         9.45 o                         
   7   7   8         59.53         47.89         6.23 o                         
   8   7   8         70.05         42.12         6.61 o                         
   9   7   8          1.76          7.10         8.18 o                         
  10   7   8         93.62         92.77        12.23 o                         
 -11   8   8          4.87         -5.02        11.05 o                         
 -10   8   8         34.20         31.50         9.14 o                         
  -9   8   8        286.86        311.16        11.21 o                         
  -8   8   8          9.87          0.24         6.64 o                         
  -7   8   8          0.63          9.25         5.67 o                         
  -6   8   8       1401.75       1314.09        13.97 o                         
  -5   8   8        394.13        369.74         6.42 o                         
  -4   8   8        147.44        151.42         9.09 o                         
  -3   8   8         41.79         49.20         3.43 o                         
  -2   8   8        327.95        304.79         6.78 o                         
  -1   8   8        106.88        127.21         6.00 o                         
   0   8   8         55.98         75.86         5.57 o                         
   1   8   8        125.70        127.19         6.90 o                         
   2   8   8        874.11        878.01         9.45 o                         
   3   8   8        540.89        535.56         9.44 o                         
   4   8   8        572.28        534.86        11.21 o                         
   5   8   8        673.73        601.68         9.67 o                         
   6   8   8        156.67        140.27         7.10 o                         
   7   8   8         49.53         57.09         8.67 o                         
   8   8   8         18.48         33.95         7.78 o                         
   9   8   8         36.12         31.12        10.16 o                         
 -10   9   8         17.36         19.73         9.26 o                         
  -9   9   8         11.37         16.94         7.74 o                         
  -8   9   8        258.24        260.71        10.37 o                         
  -7   9   8        383.78        335.16         9.90 o                         
  -6   9   8        126.27        117.10         7.02 o                         
  -5   9   8       1927.88       2042.83        15.57 o                         
  -4   9   8       1128.62       1077.77         9.41 o                         
  -3   9   8          0.76         -3.31         3.31 o                         
  -2   9   8          9.94         15.79         3.89 o                         
  -1   9   8        238.11        195.17         6.90 o                         
   0   9   8       1569.95       1572.95        13.75 o                         
   1   9   8        132.09        136.98         7.54 o                         
   2   9   8         19.05         16.28         3.30 o                         
   3   9   8        422.54        412.14        11.57 o                         
   4   9   8         17.87         16.37         5.00 o                         
   5   9   8         19.90          6.44         5.13 o                         
   6   9   8         73.09         66.08        11.05 o                         
   7   9   8          1.36          5.12         9.58 o                         
   8   9   8         32.67         38.69        10.27 o                         
   9   9   8         24.74         25.53        10.80 o                         
 -10  10   8         32.67         35.99        12.37 o                         
  -9  10   8          4.09         -9.53         9.53 o                         
  -8  10   8          2.41          3.67         6.70 o                         
  -7  10   8         94.90        135.88        10.38 o                         
  -6  10   8        202.68        147.35        10.12 o                         
  -5  10   8         74.66        102.10         5.55 o                         
  -4  10   8        225.89        249.20         5.96 o                         
  -3  10   8       1648.25       1564.96        19.08 o                         
  -2  10   8         94.58         66.62         4.88 o                         
  -1  10   8        304.75        251.54         8.33 o                         
   0  10   8        286.39        280.96         8.46 o                         
   1  10   8        149.14        132.74         8.63 o                         
   2  10   8        311.15        298.80         6.52 o                         
   3  10   8         27.60         22.32         4.58 o                         
   4  10   8          1.09         -4.55         4.55 o                         
   5  10   8         12.08          6.20         5.03 o                         
   6  10   8         31.70         26.41         7.46 o                         
   7  10   8         12.70         10.79         7.76 o                         
   8  10   8        365.97        387.38        20.54 o                         
   9  10   8         73.53         81.05        14.44 o                         
  -9  11   8         59.56         48.70         9.70 o                         
  -8  11   8          4.23          8.93         6.83 o                         
  -7  11   8          3.25          2.10         7.68 o                         
  -6  11   8          4.00          9.38         6.43 o                         
  -5  11   8        179.78        203.13         8.93 o                         
  -4  11   8          6.82         -3.91         3.91 o                         
  -3  11   8         38.92         30.68         4.36 o                         
  -2  11   8         98.00         82.41         6.02 o                         
  -1  11   8          0.13          4.02         5.90 o                         
   0  11   8        116.74        124.24         8.78 o                         
   1  11   8         31.09         33.97         7.09 o                         
   2  11   8         43.73         57.31         5.02 o                         
   3  11   8         11.78          9.87         4.61 o                         
   4  11   8         69.51         44.40         5.32 o                         
   5  11   8         22.80         13.89         6.25 o                         
   6  11   8         20.60         11.84         7.90 o                         
   7  11   8          4.03          4.67         8.52 o                         
   8  11   8         99.04        113.60        12.28 o                         
  -9  12   8        109.22        108.87        15.92 o                         
  -8  12   8         18.05          4.16         7.69 o                         
  -7  12   8         49.30         39.80         7.69 o                         
  -6  12   8         25.66         19.08         6.80 o                         
  -5  12   8         17.41         10.81         5.55 o                         
  -4  12   8         43.62         50.19         5.25 o                         
  -3  12   8        460.83        467.09         8.68 o                         
  -2  12   8         13.26         11.82         5.31 o                         
  -1  12   8        858.07        773.21        13.73 o                         
   0  12   8        152.37        144.51        13.62 o                         
   1  12   8         20.39         16.70         6.62 o                         
   2  12   8          0.03          1.57         7.72 o                         
   3  12   8         12.43         12.06         7.19 o                         
   4  12   8         43.30         51.58         5.91 o                         
   5  12   8         64.84         76.09         8.06 o                         
   6  12   8          0.41         10.31         8.20 o                         
   7  12   8        136.84        160.21        14.98 o                         
  -8  13   8         33.00         16.64         8.78 o                         
  -7  13   8         44.78         55.35         7.70 o                         
  -6  13   8        277.80        269.15        15.19 o                         
  -5  13   8          1.74         -1.06         5.89 o                         
  -4  13   8          0.04         -4.94         6.49 o                         
  -3  13   8         52.51         51.30         8.16 o                         
  -2  13   8        312.51        302.98        12.72 o                         
  -1  13   8         22.70         21.29         8.09 o                         
   0  13   8         29.74         15.02         6.70 o                         
   1  13   8         68.43         80.43         6.78 o                         
   2  13   8        179.60        186.19        11.23 o                         
   3  13   8         36.06         37.06         7.62 o                         
   4  13   8          0.05          4.52         7.58 o                         
   5  13   8          3.34         -0.24         6.97 o                         
   6  13   8          2.38         -8.54         8.54 o                         
   7  13   8         29.63         20.01        16.50 o                         
  -7  14   8         10.36          9.33         8.00 o                         
  -6  14   8        226.84        227.52        13.93 o                         
  -5  14   8         44.13         51.85         9.05 o                         
  -4  14   8         12.93         34.91         7.75 o                         
  -3  14   8          2.05          0.22         7.46 o                         
  -2  14   8          1.05          2.15         9.84 o                         
  -1  14   8         44.51         39.79         7.44 o                         
   0  14   8        118.04        119.83        10.05 o                         
   1  14   8          8.24         14.50         6.61 o                         
   2  14   8         88.27         95.39         7.97 o                         
   3  14   8        268.93        276.81        12.32 o                         
   4  14   8        130.34        168.29        11.21 o                         
   5  14   8         79.52         82.86        11.40 o                         
   6  14   8         46.90         58.07        10.09 o                         
  -6  15   8          2.46         21.31         9.05 o                         
  -5  15   8         48.69         64.74        11.76 o                         
  -4  15   8        161.25        195.53        16.33 o                         
  -3  15   8         38.12         20.46        12.35 o                         
  -2  15   8          9.29         21.80         7.81 o                         
  -1  15   8          1.04         -5.16         7.25 o                         
   0  15   8          9.57         20.63         7.51 o                         
   1  15   8         35.84         25.42         7.69 o                         
   2  15   8        249.89        272.64        11.95 o                         
   3  15   8        149.66        165.43        11.48 o                         
   4  15   8        139.26        189.38        14.95 o                         
  -4  16   8         17.36         27.89         8.51 o                         
  -3  16   8          7.04         15.39         8.33 o                         
  -2  16   8         54.78         40.61         8.70 o                         
  -1  16   8          0.62         11.40         8.08 o                         
   0  16   8         12.50          7.01         7.99 o                         
   1  16   8          1.23          1.90         8.00 o                         
   2  16   8        135.60        190.12        13.45 o                         
   3  16   8          3.08         -8.35         8.35 o                         
 -11   0   9         61.83         55.79        14.17 o                         
  -9   0   9          6.52          2.87         7.43 o                         
  -7   0   9        101.74        105.46        11.63 o                         
  -5   0   9        128.86        101.23         4.75 o                         
  -3   0   9         26.26         15.56         2.67 o                         
  -1   0   9       5585.47       5518.43        35.86 o                         
   1   0   9       4893.61       4975.63        36.58 o                         
   3   0   9       1075.91        993.49        11.00 o                         
   5   0   9          0.12          9.08         4.92 o                         
   7   0   9         17.34         17.34         5.94 o                         
   9   0   9        405.15        439.05        26.78 o                         
  11   0   9         14.70         15.07        20.36 o                         
 -12   1   9         79.82         81.15        15.84 o                         
 -11   1   9          7.46          0.59        13.88 o                         
 -10   1   9          5.76         10.21         5.85 o                         
  -9   1   9          5.22          2.03         3.88 o                         
  -8   1   9         19.76         21.59         3.15 o                         
  -7   1   9        529.97        532.56         6.21 o                         
  -6   1   9        471.68        448.69         5.20 o                         
  -5   1   9        572.20        665.28         6.03 o                         
  -4   1   9        145.76        135.00         3.53 o                         
  -3   1   9        175.43        159.98         4.25 o                         
  -2   1   9       2470.23       2391.55        12.23 o                         
  -1   1   9         38.99         39.19         2.28 o                         
   0   1   9       1463.61       1621.40         9.29 o                         
   1   1   9       1913.74       2046.69        12.05 o                         
   2   1   9         78.15         72.67         3.71 o                         
   3   1   9       2809.39       3049.46        17.09 o                         
   4   1   9        575.91        590.77         6.39 o                         
   5   1   9       1395.88       1485.77        13.22 o                         
   6   1   9         37.57         35.84         4.82 o                         
   7   1   9         52.07         45.52         5.35 o                         
   8   1   9        136.52        123.92        10.20 o                         
   9   1   9         11.65         14.96         8.03 o                         
  10   1   9         15.84         18.77         8.57 o                         
  11   1   9          1.12          5.00        17.11 o                         
 -12   2   9         21.23         22.19        25.05 o                         
 -11   2   9         38.63         35.87        10.33 o                         
 -10   2   9         20.82         34.80         6.60 o                         
  -9   2   9        260.81        268.55         8.10 o                         
  -8   2   9          5.90          6.03         2.72 o                         
  -7   2   9        954.63        913.12         7.96 o                         
  -6   2   9          0.88          1.11         2.29 o                         
  -5   2   9         56.20         35.45         2.49 o                         
  -4   2   9        817.50       1005.33         6.57 o                         
  -3   2   9         67.33         48.85         2.48 o                         
  -2   2   9         87.63         99.18         3.08 o                         
  -1   2   9         15.62          1.87         1.79 o                         
   0   2   9         75.62         74.16         2.92 o                         
   1   2   9       1393.21       1465.35         8.19 o                         
   2   2   9       2820.04       2924.76        16.26 o                         
   3   2   9          0.01          1.37         2.47 o                         
   4   2   9        173.88        195.55         5.12 o                         
   5   2   9        408.34        428.07         7.42 o                         
   6   2   9        270.42        272.24         8.53 o                         
   7   2   9         43.51         52.16         6.82 o                         
   8   2   9        165.09        159.78         8.82 o                         
   9   2   9          1.26          3.36         7.45 o                         
  10   2   9         89.97         72.40        17.16 o                         
 -12   3   9          0.16        -14.53        14.53 o                         
 -11   3   9          0.40         -0.30         9.94 o                         
 -10   3   9          0.46         -5.64         6.77 o                         
  -9   3   9        104.83         97.72         7.82 o                         
  -8   3   9        496.60        498.15        11.26 o                         
  -7   3   9        313.68        283.57         6.83 o                         
  -6   3   9       1212.79       1184.59        11.19 o                         
  -5   3   9       1424.34       1295.24         8.36 o                         
  -4   3   9         48.70         42.42         2.51 o                         
  -3   3   9         77.54         51.08         2.61 o                         
  -2   3   9        117.06        114.69         3.09 o                         
  -1   3   9       2028.76       1995.93        11.62 o                         
   0   3   9        742.26        822.23         5.96 o                         
   1   3   9        104.86        146.08         3.80 o                         
   2   3   9          1.98         11.08         2.35 o                         
   3   3   9         23.22         20.43         2.60 o                         
   4   3   9         45.69         60.83         4.05 o                         
   5   3   9        306.97        310.02         6.94 o                         
   6   3   9          0.19          1.91         4.80 o                         
   7   3   9        632.40        595.47        10.96 o                         
   8   3   9         72.89         89.62         9.40 o                         
   9   3   9          0.60         -6.68         7.10 o                         
  10   3   9         12.95         11.84        10.51 o                         
 -12   4   9         18.65         27.90        26.98 o                         
 -11   4   9        138.37        122.16        12.14 o                         
 -10   4   9        146.84        136.64        10.33 o                         
  -9   4   9         39.43         28.36         6.22 o                         
  -8   4   9        194.08        169.29         9.56 o                         
  -7   4   9        274.26        264.65         7.34 o                         
  -6   4   9        644.49        616.56         7.99 o                         
  -5   4   9         95.13         87.26         4.95 o                         
  -4   4   9       1831.13       1817.85        10.02 o                         
  -3   4   9        361.36        325.74         3.90 o                         
  -2   4   9       3882.57       3906.91        18.57 o                         
  -1   4   9        587.39        574.34         5.20 o                         
   0   4   9       3036.04       3281.99        16.23 o                         
   1   4   9         33.59         29.75         2.33 o                         
   2   4   9         48.07         46.87         2.87 o                         
   3   4   9        677.57        700.21         6.73 o                         
   4   4   9       1592.83       1601.01        12.29 o                         
   5   4   9        674.63        640.15         9.03 o                         
   6   4   9       1602.74       1593.23        21.04 o                         
   7   4   9        316.55        295.05         9.65 o                         
   8   4   9         88.87        104.30        10.63 o                         
   9   4   9        116.55        106.70        15.19 o                         
  10   4   9         20.03         19.73        10.86 o                         
 -11   5   9         56.96         82.57         9.73 o                         
 -10   5   9        192.54        165.28        13.15 o                         
  -9   5   9        337.55        330.03        11.50 o                         
  -8   5   9          7.34         10.14         5.76 o                         
  -7   5   9        306.38        325.19         9.62 o                         
  -6   5   9        138.29        111.36         6.94 o                         
  -5   5   9        125.90         96.95         4.79 o                         
  -4   5   9         92.89        104.47         3.50 o                         
  -3   5   9         22.45         40.42         2.35 o                         
  -2   5   9        366.64        347.79         4.81 o                         
  -1   5   9        410.76        409.12         5.97 o                         
   0   5   9        593.16        593.40         5.14 o                         
   1   5   9        410.23        397.12         4.90 o                         
   2   5   9        700.93        728.08         6.67 o                         
   3   5   9         12.96         13.18         3.40 o                         
   4   5   9        323.10        335.25         6.54 o                         
   5   5   9       1412.20       1486.99        13.55 o                         
   6   5   9        946.03        952.72        12.92 o                         
   7   5   9          0.94         -3.73         5.30 o                         
   8   5   9         29.45         30.77         6.18 o                         
   9   5   9         40.41         40.40         7.56 o                         
  10   5   9         96.03         80.29        11.85 o                         
 -11   6   9          0.12         -1.73         9.06 o                         
 -10   6   9          0.00         20.86         8.72 o                         
  -9   6   9         31.45         16.70         6.61 o                         
  -8   6   9         83.30         75.27         7.65 o                         
  -7   6   9        782.19        763.27        12.26 o                         
  -6   6   9        169.92        177.42         7.45 o                         
  -5   6   9         71.35         72.53         4.30 o                         
  -4   6   9        209.13        230.59         4.32 o                         
  -3   6   9        241.18        217.30         5.26 o                         
  -2   6   9         52.27         58.54         3.60 o                         
  -1   6   9        389.02        342.80         5.89 o                         
   0   6   9        329.16        324.99         5.36 o                         
   1   6   9        260.60        268.91         4.48 o                         
   2   6   9         29.38         23.51         2.82 o                         
   3   6   9        518.49        543.70         8.10 o                         
   4   6   9        359.61        360.91         7.01 o                         
   5   6   9         89.32         82.97         5.57 o                         
   6   6   9        260.98        258.12         9.20 o                         
   7   6   9         20.81          6.38         5.67 o                         
   8   6   9        162.12        142.28        11.58 o                         
   9   6   9        478.41        486.94        16.27 o                         
  10   6   9         35.02         25.49        11.55 o                         
 -11   7   9        128.60        137.06        22.22 o                         
 -10   7   9         14.89         16.87         8.57 o                         
  -9   7   9         18.67         10.72         6.77 o                         
  -8   7   9         45.17         48.58         6.93 o                         
  -7   7   9        217.18        227.69         9.46 o                         
  -6   7   9        838.39        803.66        10.87 o                         
  -5   7   9        378.91        380.56         6.38 o                         
  -4   7   9         34.42         36.32         3.04 o                         
  -3   7   9        241.69        258.29         5.21 o                         
  -2   7   9        947.02        843.73         9.64 o                         
  -1   7   9        646.36        580.92         8.31 o                         
   0   7   9        107.00        107.47         5.58 o                         
   1   7   9        542.37        482.74        10.99 o                         
   2   7   9         43.46         34.19         3.18 o                         
   3   7   9          9.20         16.89         3.77 o                         
   4   7   9        843.89        935.23        11.19 o                         
   5   7   9         58.94         61.88         4.44 o                         
   6   7   9        108.67        131.86         7.10 o                         
   7   7   9         35.59         18.61         6.02 o                         
   8   7   9         30.47         29.46         6.69 o                         
   9   7   9          0.01         -6.18        12.02 o                         
 -10   8   9          3.11         -5.65         9.04 o                         
  -9   8   9          2.25          2.55         6.48 o                         
  -8   8   9         81.81        113.59         8.46 o                         
  -7   8   9        693.40        634.25        11.10 o                         
  -6   8   9        923.91        917.20        11.00 o                         
  -5   8   9        238.90        224.84         5.76 o                         
  -4   8   9        716.23        698.07         7.35 o                         
  -3   8   9         61.04         53.74         3.72 o                         
  -2   8   9         90.34         89.50         5.40 o                         
  -1   8   9        755.82        768.11         9.80 o                         
   0   8   9        660.12        612.09         8.51 o                         
   1   8   9        353.93        344.66         7.81 o                         
   2   8   9         19.32         13.40         3.69 o                         
   3   8   9       1749.69       1825.28        16.14 o                         
   4   8   9        210.23        211.81        11.44 o                         
   5   8   9         15.06         -0.45         4.55 o                         
   6   8   9         29.97         16.54        10.46 o                         
   7   8   9          9.71          1.61         7.01 o                         
   8   8   9         32.10         25.20        11.29 o                         
   9   8   9        397.97        421.29        18.34 o                         
 -10   9   9         56.39         46.09        12.93 o                         
  -9   9   9         42.27         50.96         7.37 o                         
  -8   9   9         71.69         75.22         7.57 o                         
  -7   9   9         10.47         14.08         5.56 o                         
  -6   9   9        122.58        109.34         7.13 o                         
  -5   9   9         20.56         11.57         4.83 o                         
  -4   9   9        307.01        277.81         6.41 o                         
  -3   9   9        108.49        126.80         5.79 o                         
  -2   9   9        241.95        281.52         8.38 o                         
  -1   9   9       1172.01       1114.10        12.44 o                         
   0   9   9        186.05        164.40         6.89 o                         
   1   9   9          2.40         16.38         5.54 o                         
   2   9   9        167.02        177.34         5.75 o                         
   3   9   9         58.31         57.20         5.79 o                         
   4   9   9        197.21        185.56        10.17 o                         
   5   9   9        231.53        234.45        12.22 o                         
   6   9   9         22.11         -1.48         7.10 o                         
   7   9   9        124.18        116.74        10.35 o                         
   8   9   9         40.70         42.87        12.07 o                         
   9   9   9          0.93          1.78        10.63 o                         
 -10  10   9        198.15        243.13        15.91 o                         
  -9  10   9         33.57         35.47         8.38 o                         
  -8  10   9        188.49        195.31        12.06 o                         
  -7  10   9         34.61         22.22         6.92 o                         
  -6  10   9         41.53         40.48         6.78 o                         
  -5  10   9          5.52          2.12         5.13 o                         
  -4  10   9        571.87        543.24         7.48 o                         
  -3  10   9       1079.11       1039.48        11.00 o                         
  -2  10   9         33.37         33.37         4.95 o                         
  -1  10   9        124.17        127.00         7.63 o                         
   0  10   9        146.64        144.46         8.52 o                         
   1  10   9          1.80          4.68         6.03 o                         
   2  10   9        157.67        143.56         5.88 o                         
   3  10   9         19.38         16.61         6.10 o                         
   4  10   9        300.01        265.53         8.56 o                         
   5  10   9          1.09          1.63         5.17 o                         
   6  10   9         20.51         22.55         7.62 o                         
   7  10   9         46.41         26.89         8.38 o                         
   8  10   9          7.18         12.61        10.55 o                         
  -9  11   9         25.79         41.22         8.83 o                         
  -8  11   9          5.95         22.97         8.92 o                         
  -7  11   9          0.07          3.28         8.81 o                         
  -6  11   9         28.63         12.90         6.97 o                         
  -5  11   9        123.87        117.69         8.05 o                         
  -4  11   9        135.68        131.43         6.48 o                         
  -3  11   9        480.76        474.07         8.52 o                         
  -2  11   9        655.69        678.60        11.01 o                         
  -1  11   9        205.00        190.64         9.31 o                         
   0  11   9        774.56        710.78        13.80 o                         
   1  11   9         77.07         73.00         8.41 o                         
   2  11   9        129.29        130.46         9.63 o                         
   3  11   9        334.91        320.12         8.95 o                         
   4  11   9         63.10         59.72         5.52 o                         
   5  11   9         40.77         37.36         6.71 o                         
   6  11   9          6.52         -8.24         8.24 o                         
   7  11   9          7.39         -7.61         8.63 o                         
   8  11   9         27.21         43.23        11.56 o                         
  -8  12   9         96.65        124.64        15.32 o                         
  -7  12   9         13.07         23.87         7.67 o                         
  -6  12   9          6.13          8.08         7.00 o                         
  -5  12   9         15.05         31.33         5.82 o                         
  -4  12   9         13.96         10.91         5.58 o                         
  -3  12   9        370.82        392.38        12.68 o                         
  -2  12   9        529.98        510.06        11.58 o                         
  -1  12   9        394.44        386.86        12.92 o                         
   0  12   9          0.10          8.03         6.26 o                         
   1  12   9        293.22        292.61        11.31 o                         
   2  12   9        231.08        210.97        10.58 o                         
   3  12   9          0.20          3.64         6.54 o                         
   4  12   9         74.37         72.38         7.39 o                         
   5  12   9         15.36         22.14         6.80 o                         
   6  12   9        321.25        302.00        15.92 o                         
   7  12   9          3.34         -0.73        11.04 o                         
  -8  13   9          0.93         -8.92        10.38 o                         
  -7  13   9          0.88         10.64         8.02 o                         
  -6  13   9          1.13         -3.21         7.32 o                         
  -5  13   9          0.50         13.33         7.26 o                         
  -4  13   9          8.26         14.32         7.98 o                         
  -3  13   9         17.97         24.52         7.03 o                         
  -2  13   9         40.60         41.21         8.22 o                         
  -1  13   9         42.90         14.56         7.23 o                         
   0  13   9          9.89          9.06         6.58 o                         
   1  13   9        162.87        180.57         9.96 o                         
   2  13   9        464.63        547.94        13.06 o                         
   3  13   9         40.57         36.03         7.44 o                         
   4  13   9         33.72         34.39         7.34 o                         
   5  13   9         32.37         34.39         8.10 o                         
   6  13   9        134.74        209.52        14.68 o                         
  -7  14   9        122.09        193.56        16.81 o                         
  -6  14   9         62.27         89.54        18.89 o                         
  -5  14   9         13.97         27.54         9.10 o                         
  -4  14   9        116.22        129.95        10.85 o                         
  -3  14   9         53.96         63.32         7.79 o                         
  -2  14   9        106.08         91.23         8.54 o                         
  -1  14   9          3.23         -4.12         6.99 o                         
   0  14   9         96.98         80.00         9.03 o                         
   1  14   9        154.99        114.71         8.94 o                         
   2  14   9         90.15         96.31        10.22 o                         
   3  14   9         28.94         31.45         7.68 o                         
   4  14   9         46.11         58.62         9.09 o                         
   5  14   9         22.96         28.22         9.43 o                         
  -5  15   9         55.40         79.35        10.46 o                         
  -4  15   9         25.44         21.55         8.17 o                         
  -3  15   9         39.57         47.16         8.31 o                         
  -2  15   9          1.88         -8.13         8.13 o                         
  -1  15   9        116.49        105.58         9.42 o                         
   0  15   9          1.22         -2.61         9.99 o                         
   1  15   9        206.44        156.03        11.84 o                         
   2  15   9          2.49         14.07         9.77 o                         
   3  15   9        190.59        221.81        13.47 o                         
   4  15   9         98.19        107.11        17.16 o                         
  -4  16   9         57.47         75.44        28.91 o                         
  -3  16   9         60.76         64.27         8.91 o                         
  -2  16   9          7.10         -1.67         8.34 o                         
  -1  16   9          5.58          8.64         8.27 o                         
   0  16   9         20.39         33.51        12.31 o                         
   1  16   9        243.79        296.80        14.24 o                         
   2  16   9        107.05        112.35        13.13 o                         
 -12   0  10        193.96        284.44        36.04 o                         
 -10   0  10         32.21         22.27        10.90 o                         
  -8   0  10        179.56        204.94         8.80 o                         
  -6   0  10        130.27        116.58         6.44 o                         
  -4   0  10        227.46        193.03         5.95 o                         
  -2   0  10       3498.11       4235.44        31.48 o                         
   0   0  10        389.16        357.71         6.70 o                         
   2   0  10        961.93        896.30        11.03 o                         
   4   0  10       3508.70       3528.58        31.14 o                         
   6   0  10         40.84         39.73         6.19 o                         
   8   0  10        473.63        442.63        19.11 o                         
  10   0  10         26.50         16.94        19.75 o                         
 -12   1  10          1.49         12.80        14.72 o                         
 -11   1  10         34.53         26.61        10.27 o                         
 -10   1  10         99.99        110.27         9.31 o                         
  -9   1  10         81.36         84.86         5.08 o                         
  -8   1  10        478.44        473.27         8.38 o                         
  -7   1  10        121.70        121.65         4.79 o                         
  -6   1  10       1342.38       1311.60         9.07 o                         
  -5   1  10        179.38        137.47         3.91 o                         
  -4   1  10       1195.46       1204.23         7.95 o                         
  -3   1  10       1690.24       1587.30        10.76 o                         
  -2   1  10        273.76        291.53         4.49 o                         
  -1   1  10         89.05         92.32         3.30 o                         
   0   1  10       2652.83       2679.98        15.09 o                         
   1   1  10       1281.84       1309.41         9.23 o                         
   2   1  10        362.75        344.10         5.25 o                         
   3   1  10         14.43         15.39         2.85 o                         
   4   1  10          0.77         -3.23         3.23 o                         
   5   1  10         54.42         57.72         4.37 o                         
   6   1  10        419.69        436.57         8.35 o                         
   7   1  10         83.47         71.60         5.58 o                         
   8   1  10          7.19          5.99         7.30 o                         
   9   1  10        182.60        151.10        11.76 o                         
  10   1  10          0.33          1.77         8.30 o                         
 -12   2  10          3.77         24.46        14.73 o                         
 -11   2  10         18.91         38.07        11.19 o                         
 -10   2  10         65.47         73.83         9.08 o                         
  -9   2  10        104.02         89.79         6.65 o                         
  -8   2  10        239.82        239.35         7.96 o                         
  -7   2  10         78.96         66.98         3.63 o                         
  -6   2  10        344.54        331.09         5.66 o                         
  -5   2  10        190.66        183.54         4.03 o                         
  -4   2  10        133.21        107.30         3.62 o                         
  -3   2  10        128.24        147.16         3.54 o                         
  -2   2  10       2153.81       2133.22        12.11 o                         
  -1   2  10        118.16        164.50         3.68 o                         
   0   2  10          0.94          0.00         1.99 o                         
   1   2  10        912.79        934.05         6.99 o                         
   2   2  10        360.50        369.82         5.20 o                         
   3   2  10          2.38          5.82         2.66 o                         
   4   2  10        430.75        435.68         7.03 o                         
   5   2  10        927.80        947.41        10.62 o                         
   6   2  10        190.78        183.93         6.96 o                         
   7   2  10          0.02         -4.67         5.23 o                         
   8   2  10         54.59         44.74         6.73 o                         
   9   2  10         19.72         22.81         8.09 o                         
  10   2  10         32.91         15.66        17.66 o                         
 -12   3  10         11.57         41.26        17.92 o                         
 -11   3  10         41.53         56.44        10.55 o                         
 -10   3  10          0.62          8.84         7.32 o                         
  -9   3  10          6.76          7.11         7.94 o                         
  -8   3  10        902.88        893.44        12.00 o                         
  -7   3  10         25.43         28.24         4.37 o                         
  -6   3  10        697.95        664.47         7.97 o                         
  -5   3  10        660.31        693.40         6.24 o                         
  -4   3  10        438.26        487.05         5.25 o                         
  -3   3  10        186.00        136.56         3.45 o                         
  -2   3  10        774.47        718.27         5.87 o                         
  -1   3  10          7.05         12.05         2.11 o                         
   0   3  10        936.75        945.79         6.41 o                         
   1   3  10        151.85        151.98         3.63 o                         
   2   3  10        232.29        252.55         5.93 o                         
   3   3  10        762.31        794.64         7.69 o                         
   4   3  10        390.00        395.73         6.83 o                         
   5   3  10        263.50        258.76         7.18 o                         
   6   3  10        174.60        174.60         8.13 o                         
   7   3  10          2.29          2.10         5.65 o                         
   8   3  10         12.63         14.04         6.12 o                         
   9   3  10         89.86         88.76         8.71 o                         
  10   3  10         52.33         56.64        17.00 o                         
 -11   4  10         51.90         49.85        11.48 o                         
 -10   4  10         41.60         32.10         6.38 o                         
  -9   4  10         80.32         70.23         9.26 o                         
  -8   4  10         11.77         11.27         5.87 o                         
  -7   4  10          5.14         -1.03         4.88 o                         
  -6   4  10         94.71         81.90         4.90 o                         
  -5   4  10        115.51        130.58         4.29 o                         
  -4   4  10         41.70         52.57         2.83 o                         
  -3   4  10         66.38         74.75         3.02 o                         
  -2   4  10       1973.88       2039.52        11.54 o                         
  -1   4  10         42.16         24.20         2.28 o                         
   0   4  10        257.35        285.53         4.20 o                         
   1   4  10         96.69         88.69         3.58 o                         
   2   4  10        389.76        407.97         6.31 o                         
   3   4  10        273.81        288.81         6.31 o                         
   4   4  10         29.57         39.14         5.36 o                         
   5   4  10        128.22         86.77         6.27 o                         
   6   4  10        325.19        290.62         9.30 o                         
   7   4  10         23.86         15.47         7.27 o                         
   8   4  10        145.25        168.48        10.18 o                         
   9   4  10         34.94         22.72         8.38 o                         
  10   4  10         14.29          5.89        11.12 o                         
 -11   5  10         32.67         21.48        11.11 o                         
 -10   5  10        109.84        127.72        11.72 o                         
  -9   5  10          5.78         10.80         6.82 o                         
  -8   5  10        647.04        587.77        12.55 o                         
  -7   5  10       1235.12       1194.23        13.93 o                         
  -6   5  10          2.33         -1.68         3.89 o                         
  -5   5  10       1164.73       1081.22        10.44 o                         
  -4   5  10       1087.22       1128.75         7.64 o                         
  -3   5  10       1554.08       1572.72         9.12 o                         
  -2   5  10        338.31        382.25         5.58 o                         
  -1   5  10       1302.53       1288.73        10.55 o                         
   0   5  10        376.83        351.73         4.47 o                         
   1   5  10       1075.03        968.30         7.87 o                         
   2   5  10        334.41        350.69         5.90 o                         
   3   5  10        422.78        410.82         6.77 o                         
   4   5  10          1.77          3.32         3.54 o                         
   5   5  10         30.15         18.51         4.36 o                         
   6   5  10        930.18        830.02        11.40 o                         
   7   5  10        283.13        277.08        10.24 o                         
   8   5  10        109.13        124.66         9.60 o                         
   9   5  10         15.66         -1.20        11.47 o                         
  10   5  10          5.02          3.93        21.80 o                         
 -11   6  10         52.79         82.58        10.04 o                         
 -10   6  10          4.29          6.43         7.38 o                         
  -9   6  10          5.11          6.02         7.46 o                         
  -8   6  10        286.93        314.53        11.02 o                         
  -7   6  10        116.87         96.64         7.09 o                         
  -6   6  10        940.46        865.77        10.00 o                         
  -5   6  10        126.47        129.05         5.39 o                         
  -4   6  10        362.87        321.11         4.36 o                         
  -3   6  10        891.67        967.89         8.56 o                         
  -2   6  10       1374.03       1348.67        11.41 o                         
  -1   6  10          0.00         -1.12         3.07 o                         
   0   6  10       2642.73       2670.16        19.17 o                         
   1   6  10         41.06         40.18         2.82 o                         
   2   6  10        337.36        348.26         6.28 o                         
   3   6  10          0.01         -3.57         3.57 o                         
   4   6  10        516.69        530.80         7.98 o                         
   5   6  10        692.78        694.02        10.82 o                         
   6   6  10        527.04        502.26         9.89 o                         
   7   6  10          0.72          6.43         6.16 o                         
   8   6  10         69.08         77.35         9.22 o                         
   9   6  10         44.84         22.76         9.77 o                         
 -11   7  10         93.95        135.16        22.39 o                         
 -10   7  10         34.64         37.32         8.28 o                         
  -9   7  10         66.53         93.88         9.85 o                         
  -8   7  10         84.14         83.04         6.77 o                         
  -7   7  10          4.79         14.32         5.52 o                         
  -6   7  10        152.63        152.55         7.52 o                         
  -5   7  10         52.81         39.61         3.62 o                         
  -4   7  10        548.04        556.84         6.69 o                         
  -3   7  10          4.77          7.66         2.95 o                         
  -2   7  10          2.42          0.72         3.59 o                         
  -1   7  10        116.38        115.44         6.04 o                         
   0   7  10         96.93        100.33         5.85 o                         
   1   7  10        544.36        558.65         6.45 o                         
   2   7  10         75.74         80.91         4.80 o                         
   3   7  10        349.93        334.26         7.51 o                         
   4   7  10        131.12        148.12         9.40 o                         
   5   7  10         21.55         18.62         4.27 o                         
   6   7  10          0.03          1.52         5.85 o                         
   7   7  10          1.59          6.74         6.21 o                         
   8   7  10        360.49        331.47        14.55 o                         
   9   7  10          1.17          9.68        10.39 o                         
 -10   8  10          4.44         -1.19         8.04 o                         
  -9   8  10         98.36         93.01        10.15 o                         
  -8   8  10         73.14         70.91         6.64 o                         
  -7   8  10         36.73         34.47         5.70 o                         
  -6   8  10          0.24          5.90         4.28 o                         
  -5   8  10         97.30         84.35         5.53 o                         
  -4   8  10        589.98        634.88         7.37 o                         
  -3   8  10        330.59        351.21         6.86 o                         
  -2   8  10        474.83        423.52         8.13 o                         
  -1   8  10        200.57        194.21         7.16 o                         
   0   8  10         34.21         43.02         4.35 o                         
   1   8  10         82.51        101.50         7.58 o                         
   2   8  10         25.48         24.18         3.39 o                         
   3   8  10        101.57         83.52         6.56 o                         
   4   8  10         10.76          0.94         4.50 o                         
   5   8  10        151.93        138.50         7.51 o                         
   6   8  10          3.92         10.30         7.21 o                         
   7   8  10         18.24         29.59         7.81 o                         
   8   8  10         29.35         32.87         8.63 o                         
   9   8  10          5.00         13.24        10.72 o                         
 -10   9  10          0.60         -6.55         8.28 o                         
  -9   9  10         28.69         19.54         7.65 o                         
  -8   9  10         48.96         39.17         7.40 o                         
  -7   9  10        169.98        175.56        16.09 o                         
  -6   9  10        298.50        266.45         7.91 o                         
  -5   9  10          3.07         10.23         5.22 o                         
  -4   9  10          4.53         15.27         3.83 o                         
  -3   9  10         13.64         11.91         3.87 o                         
  -2   9  10        991.12        996.07        11.91 o                         
  -1   9  10        612.80        584.60        10.11 o                         
   0   9  10        269.25        296.84         8.11 o                         
   1   9  10        267.26        267.07         9.33 o                         
   2   9  10         65.11         56.22         4.69 o                         
   3   9  10         14.72         16.95         5.51 o                         
   4   9  10         16.22          4.25         4.72 o                         
   5   9  10         53.24         76.21         6.09 o                         
   6   9  10          7.27          1.73         7.45 o                         
   7   9  10         28.05         25.32         8.14 o                         
   8   9  10         77.14         63.94        11.23 o                         
  -9  10  10        171.85        196.63        13.66 o                         
  -8  10  10         17.65         19.09        10.90 o                         
  -7  10  10        124.23        119.71        10.52 o                         
  -6  10  10        350.26        344.08        15.75 o                         
  -5  10  10          7.87          4.10         5.34 o                         
  -4  10  10         51.73         47.76         4.02 o                         
  -3  10  10        491.23        487.15         8.73 o                         
  -2  10  10       1471.60       1521.92        17.57 o                         
  -1  10  10       1239.65       1207.04        22.61 o                         
   0  10  10       1110.55       1133.20        16.25 o                         
   1  10  10        904.86        942.96        16.81 o                         
   2  10  10         58.10         58.16         6.38 o                         
   3  10  10         30.76         36.53         4.94 o                         
   4  10  10         54.91         46.55         5.41 o                         
   5  10  10        234.83        257.87        11.69 o                         
   6  10  10        131.82        129.25        12.41 o                         
   7  10  10         23.53         16.09         8.48 o                         
   8  10  10         15.24         32.26        10.99 o                         
  -9  11  10         87.98         77.33         9.18 o                         
  -8  11  10        360.50        373.91        13.74 o                         
  -7  11  10         64.02         46.60         8.78 o                         
  -6  11  10          0.31         -6.73         6.73 o                         
  -5  11  10          5.13          7.21         5.43 o                         
  -4  11  10         18.06         24.70         4.78 o                         
  -3  11  10        221.07        198.35         7.29 o                         
  -2  11  10         52.03         32.11         5.97 o                         
  -1  11  10       1961.75       1909.87        44.88 o                         
   0  11  10        332.98        292.50        12.50 o                         
   1  11  10        924.05        845.97        12.93 o                         
   2  11  10        134.50        141.81        10.02 o                         
   3  11  10        132.35        116.93         8.54 o                         
   4  11  10        361.05        401.29        11.98 o                         
   5  11  10        125.72         97.21         8.24 o                         
   6  11  10          8.94          6.63        10.79 o                         
   7  11  10          7.65         10.58         9.94 o                         
  -8  12  10         63.34         63.90         8.65 o                         
  -7  12  10         23.64         23.65        10.16 o                         
  -6  12  10        100.74        103.55         8.25 o                         
  -5  12  10         75.06         93.21         8.88 o                         
  -4  12  10         18.40         24.00         6.85 o                         
  -3  12  10          0.06         -5.26         5.26 o                         
  -2  12  10         45.41         37.95         5.80 o                         
  -1  12  10         57.28         68.22         7.14 o                         
   0  12  10        500.63        494.37        12.61 o                         
   1  12  10        160.93        194.30        10.25 o                         
   2  12  10         13.46          0.30         7.13 o                         
   3  12  10          0.62          1.03         6.61 o                         
   4  12  10         40.79         31.32         7.11 o                         
   5  12  10         32.03         33.83         7.49 o                         
   6  12  10         90.92        113.54        10.80 o                         
   7  12  10          0.61         -0.95        10.92 o                         
  -7  13  10        127.24        165.02        12.12 o                         
  -6  13  10          1.04          5.44         8.88 o                         
  -5  13  10         78.75        106.94         9.65 o                         
  -4  13  10        154.83        164.22        11.72 o                         
  -3  13  10        125.91        144.56        10.54 o                         
  -2  13  10         26.94         42.55         7.94 o                         
  -1  13  10        348.65        308.56        12.64 o                         
   0  13  10        342.25        331.18        12.73 o                         
   1  13  10        108.80        134.42        11.82 o                         
   2  13  10        200.05        201.08        13.73 o                         
   3  13  10          5.64          4.42         7.19 o                         
   4  13  10         15.41         10.62         8.22 o                         
   5  13  10          1.94         -9.06         9.06 o                         
   6  13  10          0.09         -1.30         9.79 o                         
  -6  14  10         21.95         39.96        10.48 o                         
  -5  14  10          6.17          9.05         9.55 o                         
  -4  14  10         36.61         28.42        11.96 o                         
  -3  14  10          0.01          0.14         7.30 o                         
  -2  14  10         15.98         17.88         7.44 o                         
  -1  14  10         21.00         37.37         8.15 o                         
   0  14  10         80.94         83.10         8.67 o                         
   1  14  10        111.14        142.61        10.80 o                         
   2  14  10          1.27         -4.45         6.80 o                         
   3  14  10         33.15         20.11         8.70 o                         
   4  14  10         51.33         57.11         8.37 o                         
   5  14  10         51.01         49.31        11.69 o                         
  -5  15  10          0.00         -7.22         9.50 o                         
  -4  15  10         37.60         25.15         8.17 o                         
  -3  15  10          0.61         12.18         7.82 o                         
  -2  15  10          3.49         11.91         9.05 o                         
  -1  15  10         20.46         19.21         7.88 o                         
   0  15  10         62.65         74.18         8.59 o                         
   1  15  10        284.67        276.29        14.39 o                         
   2  15  10        189.00        172.97        11.40 o                         
   3  15  10         20.28         23.29         8.54 o                         
  -3  16  10          0.55         -6.59         8.70 o                         
  -2  16  10         40.43         36.74         9.38 o                         
  -1  16  10          3.80          3.10         8.28 o                         
   0  16  10         63.85         68.55        10.86 o                         
   1  16  10         23.91         18.48         8.74 o                         
 -11   0  11          1.74          4.78        11.89 o                         
  -9   0  11        518.98        527.95        15.43 o                         
  -7   0  11       1472.82       1482.76        17.03 o                         
  -5   0  11       3567.64       3504.67        27.51 o                         
  -3   0  11       1596.81       1624.57        15.62 o                         
  -1   0  11          0.01         -2.85         2.85 o                         
   1   0  11         64.73         73.08         5.40 o                         
   3   0  11        258.22        274.11        10.95 o                         
   5   0  11        629.02        674.38        14.78 o                         
   7   0  11         79.56         88.96        11.66 o                         
   9   0  11         25.51         35.71        12.06 o                         
 -12   1  11         30.01          9.88        15.41 o                         
 -11   1  11         20.51         10.90         9.18 o                         
 -10   1  11         92.03         85.17         8.66 o                         
  -9   1  11        555.23        527.26         9.22 o                         
  -8   1  11        160.41        151.06         6.17 o                         
  -7   1  11        633.69        633.08         7.85 o                         
  -6   1  11        190.03        190.78         5.25 o                         
  -5   1  11        162.27        159.27         4.78 o                         
  -4   1  11       1186.63       1019.04         8.00 o                         
  -3   1  11          2.75          2.66         2.39 o                         
  -2   1  11       1767.47       1832.70        11.47 o                         
  -1   1  11       1244.30       1387.59         8.98 o                         
   0   1  11        435.03        455.11         5.48 o                         
   1   1  11        526.96        493.82         5.42 o                         
   2   1  11       1216.61       1187.87         9.00 o                         
   3   1  11       1102.70       1165.97        10.18 o                         
   4   1  11          1.19         10.12         3.75 o                         
   5   1  11        798.73        761.31        10.06 o                         
   6   1  11        132.30        142.20         7.36 o                         
   7   1  11         70.10         69.08         7.73 o                         
   8   1  11          0.72          1.32         8.48 o                         
   9   1  11        527.50        577.31        16.12 o                         
  10   1  11         40.06         40.79         9.30 o                         
 -11   2  11          7.62         -0.99        10.16 o                         
 -10   2  11        109.36        104.78        12.79 o                         
  -9   2  11        442.69        396.69        10.08 o                         
  -8   2  11        143.16        177.49         5.29 o                         
  -7   2  11        838.80        808.45         9.57 o                         
  -6   2  11         12.05          8.89         2.66 o                         
  -5   2  11        120.12         93.23         3.78 o                         
  -4   2  11        189.37        148.36         4.12 o                         
  -3   2  11        450.52        519.66         5.87 o                         
  -2   2  11        683.08        669.11         5.95 o                         
  -1   2  11         63.90         93.75         3.71 o                         
   0   2  11        808.55        759.57         6.74 o                         
   1   2  11       1522.11       1656.14        11.17 o                         
   2   2  11         34.31         33.35         2.89 o                         
   3   2  11          4.52          4.26         3.42 o                         
   4   2  11         31.69         43.23         3.88 o                         
   5   2  11        143.56        153.35         7.01 o                         
   6   2  11        456.57        397.11         8.71 o                         
   7   2  11          0.03          2.59         5.69 o                         
   8   2  11        282.07        235.61        12.66 o                         
   9   2  11          1.79         -5.52         8.07 o                         
  10   2  11          0.44          6.20         9.96 o                         
 -11   3  11         19.35          3.54        10.66 o                         
 -10   3  11         69.16         67.41         9.71 o                         
  -9   3  11         12.61         15.30         7.09 o                         
  -8   3  11        347.11        336.69        10.68 o                         
  -7   3  11         10.37          6.37         4.09 o                         
  -6   3  11        980.12       1040.43         8.23 o                         
  -5   3  11       3707.32       3718.10        20.50 o                         
  -4   3  11          2.60          7.27         2.34 o                         
  -3   3  11        384.13        314.85         4.59 o                         
  -2   3  11        374.33        396.44         4.87 o                         
  -1   3  11       2329.18       2218.80        12.53 o                         
   0   3  11        837.11        960.88         7.24 o                         
   1   3  11       1337.34       1367.65         9.77 o                         
   2   3  11        100.65         98.31         4.64 o                         
   3   3  11          9.66          4.97         3.28 o                         
   4   3  11         61.19         58.55         4.35 o                         
   5   3  11         29.92         25.13         4.30 o                         
   6   3  11         25.50         25.95         6.77 o                         
   7   3  11        114.64        101.20         8.19 o                         
   8   3  11        224.08        191.86        10.56 o                         
   9   3  11         29.36         30.99         9.03 o                         
  10   3  11         48.38         49.97        10.24 o                         
 -11   4  11         14.23         37.78        11.30 o                         
 -10   4  11        119.08        111.78         8.69 o                         
  -9   4  11          2.47          8.21         6.47 o                         
  -8   4  11          5.82         10.44         6.19 o                         
  -7   4  11        706.99        714.25         9.96 o                         
  -6   4  11       1639.81       1594.98        13.88 o                         
  -5   4  11          0.13         -2.37         2.37 o                         
  -4   4  11       2474.70       2402.56        13.47 o                         
  -3   4  11         36.22         29.38         2.63 o                         
  -2   4  11        603.09        594.77         5.53 o                         
  -1   4  11        787.47        878.63         6.72 o                         
   0   4  11        569.41        557.19         5.35 o                         
   1   4  11       3147.59       3272.45        17.65 o                         
   2   4  11        108.76        107.35         4.77 o                         
   3   4  11          0.71          3.21         3.33 o                         
   4   4  11        199.49        191.10         6.50 o                         
   5   4  11        893.18        817.75        11.05 o                         
   6   4  11        369.37        384.18         8.52 o                         
   7   4  11         62.96         42.01         6.42 o                         
   8   4  11        104.82        110.68         8.40 o                         
   9   4  11         11.78         24.60         9.62 o                         
  10   4  11         26.26         37.61        11.69 o                         
 -11   5  11          2.24          3.80         9.41 o                         
 -10   5  11        116.18        110.89        10.63 o                         
  -9   5  11         54.57         69.87         7.40 o                         
  -8   5  11          2.24          6.88         6.34 o                         
  -7   5  11          9.79         13.40         5.29 o                         
  -6   5  11          0.12         -3.99         3.99 o                         
  -5   5  11       1458.39       1484.56        11.48 o                         
  -4   5  11         56.64         48.08         2.76 o                         
  -3   5  11        843.65        826.65         7.11 o                         
  -2   5  11        156.35        172.65         3.81 o                         
  -1   5  11         10.46         12.77         2.38 o                         
   0   5  11        677.54        694.29         6.68 o                         
   1   5  11         65.35         57.93         3.56 o                         
   2   5  11         99.08        125.48         6.08 o                         
   3   5  11          0.68          7.23         3.66 o                         
   4   5  11         35.91         40.83         3.98 o                         
   5   5  11        303.06        296.33         9.71 o                         
   6   5  11         60.27         57.99         5.02 o                         
   7   5  11         36.09         56.10         6.72 o                         
   8   5  11        209.30        210.64        11.37 o                         
   9   5  11          2.08         16.38         8.89 o                         
 -11   6  11         54.56         61.55        10.10 o                         
 -10   6  11        111.41        138.69        10.67 o                         
  -9   6  11        271.21        292.52        12.04 o                         
  -8   6  11         85.68         78.22        11.32 o                         
  -7   6  11         24.88         23.65         6.16 o                         
  -6   6  11        111.17        102.13         6.64 o                         
  -5   6  11          7.73          4.87         3.28 o                         
  -4   6  11        787.54        729.25         6.40 o                         
  -3   6  11        266.37        259.27         7.08 o                         
  -2   6  11         38.14         44.46         3.55 o                         
  -1   6  11         98.76        107.29         6.15 o                         
   0   6  11         74.53         78.96         5.19 o                         
   1   6  11        471.00        495.72         6.83 o                         
   2   6  11        130.65        127.68         6.88 o                         
   3   6  11         68.98         72.05         5.40 o                         
   4   6  11        766.51        656.86        10.48 o                         
   5   6  11        253.87        221.44         7.97 o                         
   6   6  11        106.23        116.72         7.92 o                         
   7   6  11        106.32        139.61        13.76 o                         
   8   6  11         11.85         24.08         7.17 o                         
   9   6  11          2.47         -0.63        10.44 o                         
 -10   7  11          1.87         -2.59         8.90 o                         
  -9   7  11          5.23         -6.16         7.05 o                         
  -8   7  11          4.25         10.45         6.09 o                         
  -7   7  11          0.62          0.27         5.37 o                         
  -6   7  11        181.83        180.31         7.24 o                         
  -5   7  11          2.38          1.06         3.60 o                         
  -4   7  11        579.35        554.06         7.05 o                         
  -3   7  11       1056.85       1058.35        10.94 o                         
  -2   7  11          0.00         -0.76         3.44 o                         
  -1   7  11        354.20        341.16         7.78 o                         
   0   7  11          8.03          7.97         3.87 o                         
   1   7  11        165.76        153.00         4.92 o                         
   2   7  11          4.92          6.54         3.32 o                         
   3   7  11         87.27         73.45         5.91 o                         
   4   7  11        405.91        383.45         9.08 o                         
   5   7  11        340.11        292.92         8.44 o                         
   6   7  11        264.17        314.82        11.43 o                         
   7   7  11         61.58         42.31         8.32 o                         
   8   7  11        442.25        417.64        14.77 o                         
   9   7  11          4.59          0.08        12.41 o                         
 -10   8  11          2.72          4.51        11.04 o                         
  -9   8  11          0.04         -7.21         7.21 o                         
  -8   8  11        141.37        152.82        11.52 o                         
  -7   8  11        517.29        492.99        10.78 o                         
  -6   8  11        155.27        172.06         7.43 o                         
  -5   8  11        206.20        176.53         8.39 o                         
  -4   8  11        108.68        119.55         6.95 o                         
  -3   8  11       2386.52       2364.16        17.85 o                         
  -2   8  11        193.72        176.71         7.42 o                         
  -1   8  11         10.67         11.94         4.61 o                         
   0   8  11       1857.96       1804.69        15.58 o                         
   1   8  11         28.40         23.70         6.24 o                         
   2   8  11          7.61          6.60         3.39 o                         
   3   8  11        303.54        317.54         8.15 o                         
   4   8  11        357.99        313.92         9.40 o                         
   5   8  11         17.40         28.84         7.80 o                         
   6   8  11         32.44         27.24         8.26 o                         
   7   8  11         81.58         74.63        26.10 o                         
   8   8  11         31.56         21.88        12.61 o                         
 -10   9  11          0.07         17.51         8.52 o                         
  -9   9  11         12.05          5.16         8.09 o                         
  -8   9  11         19.98         17.96         8.29 o                         
  -7   9  11        295.19        302.23        13.26 o                         
  -6   9  11        579.14        561.64        11.23 o                         
  -5   9  11         52.70         62.55         5.91 o                         
  -4   9  11         11.16          4.31         4.09 o                         
  -3   9  11         35.10         44.56         5.26 o                         
  -2   9  11        175.58        162.41         8.53 o                         
  -1   9  11        209.77        207.36         8.27 o                         
   0   9  11        352.14        310.07        13.24 o                         
   1   9  11        120.97        106.61        11.82 o                         
   2   9  11        794.96        822.62         9.41 o                         
   3   9  11          0.71          4.77         5.77 o                         
   4   9  11        196.96        212.96        11.17 o                         
   5   9  11          0.02          7.06         6.11 o                         
   6   9  11          7.52          1.98         8.39 o                         
   7   9  11          6.16         11.91        10.21 o                         
   8   9  11          0.84        -10.60        10.60 o                         
  -9  10  11        101.20        104.96        13.20 o                         
  -8  10  11          1.31          1.61         7.56 o                         
  -7  10  11         24.76         18.17         7.50 o                         
  -6  10  11        151.11        167.18        13.38 o                         
  -5  10  11        116.08        112.15         8.31 o                         
  -4  10  11         81.23        107.96         6.07 o                         
  -3  10  11          0.28         -0.27         4.16 o                         
  -2  10  11          9.29          4.36         5.21 o                         
  -1  10  11        101.35         79.51         6.56 o                         
   0  10  11          6.56         10.91         6.19 o                         
   1  10  11       1094.60       1047.67        14.29 o                         
   2  10  11        247.72        269.09        11.17 o                         
   3  10  11          6.98          0.50         4.78 o                         
   4  10  11        161.94        168.92         8.80 o                         
   5  10  11         39.09         36.46        12.91 o                         
   6  10  11         21.09         23.32         8.49 o                         
   7  10  11          0.49          0.32         8.75 o                         
  -9  11  11         10.10         -2.65        19.14 o                         
  -8  11  11          0.37         -1.81         7.94 o                         
  -7  11  11          7.10          9.81         8.40 o                         
  -6  11  11         30.33         31.75         7.28 o                         
  -5  11  11          2.29         11.28         5.63 o                         
  -4  11  11        180.72        165.17         9.09 o                         
  -3  11  11        263.73        271.82         9.41 o                         
  -2  11  11       1470.71       1532.74        16.52 o                         
  -1  11  11       1677.99       1683.02        20.68 o                         
   0  11  11          1.76          7.41         6.29 o                         
   1  11  11         17.06         21.30         6.51 o                         
   2  11  11        310.14        267.87        12.03 o                         
   3  11  11         88.45        115.01         8.91 o                         
   4  11  11          3.66          5.76         6.86 o                         
   5  11  11         27.60         17.26         7.91 o                         
   6  11  11         11.56          8.80         8.52 o                         
   7  11  11          5.08          7.13         9.93 o                         
  -8  12  11         13.87         -1.59         8.33 o                         
  -7  12  11          2.04          4.01         9.35 o                         
  -6  12  11          7.32          4.33         9.85 o                         
  -5  12  11         70.45         77.37         7.93 o                         
  -4  12  11          2.55         -0.73         6.94 o                         
  -3  12  11         76.44         74.86         6.20 o                         
  -2  12  11        441.12        382.46        13.37 o                         
  -1  12  11         33.73         34.31         6.94 o                         
   0  12  11         60.58         54.64         7.12 o                         
   1  12  11          1.93         -3.43         6.53 o                         
   2  12  11         25.33         28.96         8.85 o                         
   3  12  11         73.25         85.33         8.37 o                         
   4  12  11          1.99         -7.24         7.24 o                         
   5  12  11         27.13         27.57         9.52 o                         
   6  12  11          5.70         12.96         9.28 o                         
  -7  13  11        114.10        103.10        10.96 o                         
  -6  13  11         60.37         51.51        11.23 o                         
  -5  13  11         38.75         52.47         9.01 o                         
  -4  13  11         26.09         22.75         7.72 o                         
  -3  13  11          2.06         -2.09         7.22 o                         
  -2  13  11         57.72         65.78         7.80 o                         
  -1  13  11         43.73         45.56         7.68 o                         
   0  13  11         11.05         18.86         7.49 o                         
   1  13  11        480.30        499.66        12.59 o                         
   2  13  11          9.89          6.55         6.60 o                         
   3  13  11         30.17         18.36         7.53 o                         
   4  13  11          3.72          9.97        12.61 o                         
   5  13  11        206.36        159.94        13.37 o                         
  -6  14  11         66.38         59.10        17.98 o                         
  -5  14  11          0.86         -4.86         8.94 o                         
  -4  14  11         83.75         95.68        13.88 o                         
  -3  14  11         11.65         15.39         7.70 o                         
  -2  14  11        100.63        106.79        12.67 o                         
  -1  14  11         24.50         18.25         7.59 o                         
   0  14  11        171.80        171.53        13.73 o                         
   1  14  11        101.33        102.44         8.73 o                         
   2  14  11         52.61         41.59         7.66 o                         
   3  14  11          0.07         -0.31         7.98 o                         
   4  14  11          0.11          3.83         7.98 o                         
  -4  15  11          1.18         12.49         9.60 o                         
  -3  15  11         97.92         97.64         9.18 o                         
  -2  15  11          0.01          0.50         8.07 o                         
  -1  15  11         29.44         33.47         8.41 o                         
   0  15  11         30.81         26.47         8.44 o                         
   1  15  11        354.78        345.91        20.40 o                         
   2  15  11         68.70         49.28         8.22 o                         
   3  15  11         65.03         76.83         9.33 o                         
 -10   0  12        174.60        186.09        29.93 o                         
  -8   0  12       1779.62       1808.50        20.05 o                         
  -6   0  12        599.49        601.93        10.93 o                         
  -4   0  12        536.08        503.39         9.50 o                         
  -2   0  12          4.53         13.15         3.81 o                         
   0   0  12         12.81          4.34         3.63 o                         
   2   0  12       3627.24       3507.30        31.19 o                         
   4   0  12       1197.72       1309.30        18.67 o                         
   6   0  12        660.68        609.30        20.08 o                         
   8   0  12         31.19          4.78        21.28 o                         
  10   0  12          0.36         -1.49        13.08 o                         
 -11   1  12        155.33        175.85        14.15 o                         
 -10   1  12          0.67         -0.39         8.11 o                         
  -9   1  12          1.81         10.68         5.53 o                         
  -8   1  12        235.03        244.19         6.96 o                         
  -7   1  12        426.16        440.31         7.39 o                         
  -6   1  12         86.39        103.18         5.43 o                         
  -5   1  12        349.99        326.43         5.72 o                         
  -4   1  12         58.87         48.71         3.02 o                         
  -3   1  12       1322.60       1261.29         9.25 o                         
  -2   1  12        226.23        217.00         4.69 o                         
  -1   1  12        344.72        339.82         4.99 o                         
   0   1  12        204.87        217.08         4.74 o                         
   1   1  12         18.27         20.82         2.57 o                         
   2   1  12        755.32        785.50         9.56 o                         
   3   1  12          0.16          2.37         3.49 o                         
   4   1  12        422.25        416.12         8.57 o                         
   5   1  12         80.39         92.65         6.26 o                         
   6   1  12        108.09        107.56         8.45 o                         
   7   1  12        241.68        243.23        10.38 o                         
   8   1  12        197.75        186.26        12.97 o                         
   9   1  12          4.80          7.40        11.85 o                         
  10   1  12          2.28          8.82        12.14 o                         
 -11   2  12        101.36         98.34        10.98 o                         
 -10   2  12        122.94        110.72        21.27 o                         
  -9   2  12        175.63        165.92        11.27 o                         
  -8   2  12        437.46        421.56         7.49 o                         
  -7   2  12       1604.52       1558.50        11.62 o                         
  -6   2  12        258.16        253.75         5.35 o                         
  -5   2  12        228.92        224.55         5.44 o                         
  -4   2  12         39.09         29.36         2.97 o                         
  -3   2  12        769.38        727.65         7.12 o                         
  -2   2  12        269.32        248.39         5.11 o                         
  -1   2  12       1412.42       1407.27        11.50 o                         
   0   2  12       2939.65       3101.47        17.70 o                         
   1   2  12          0.26         -1.99         2.72 o                         
   2   2  12        138.55        141.56         5.94 o                         
   3   2  12        106.68         84.83         5.93 o                         
   4   2  12          0.52         -4.00         4.00 o                         
   5   2  12        469.26        458.84         9.04 o                         
   6   2  12          4.88         -1.23         4.70 o                         
   7   2  12        325.03        321.11        16.53 o                         
   8   2  12         77.27         68.03         8.74 o                         
   9   2  12          0.67          0.61        13.28 o                         
 -11   3  12          9.16         10.05        15.68 o                         
 -10   3  12        324.05        421.36        18.80 o                         
  -9   3  12        432.14        460.22        12.43 o                         
  -8   3  12       1387.40       1367.96        19.23 o                         
  -7   3  12        375.39        391.18         8.69 o                         
  -6   3  12          4.90          1.68         2.81 o                         
  -5   3  12        309.63        280.77         5.26 o                         
  -4   3  12        669.84        627.83         7.01 o                         
  -3   3  12        225.22        289.22         5.13 o                         
  -2   3  12        515.66        566.73         5.43 o                         
  -1   3  12         38.16         43.88         2.77 o                         
   0   3  12        286.37        283.04         5.18 o                         
   1   3  12         64.45         59.46         3.78 o                         
   2   3  12        122.03        119.84         5.66 o                         
   3   3  12         12.47         13.20         3.60 o                         
   4   3  12        823.51        844.85        10.68 o                         
   5   3  12       1746.74       1764.67        23.58 o                         
   6   3  12        625.85        641.79        10.57 o                         
   7   3  12        675.13        702.81        12.99 o                         
   8   3  12          0.61         -1.37         9.68 o                         
   9   3  12          0.00         10.09         8.99 o                         
 -11   4  12         22.59         45.02        11.81 o                         
 -10   4  12          4.50         17.18         7.51 o                         
  -9   4  12        104.12        108.13         9.49 o                         
  -8   4  12         77.88         56.20         6.82 o                         
  -7   4  12         61.02         47.47         5.02 o                         
  -6   4  12        113.49        144.94         5.48 o                         
  -5   4  12       2744.94       2475.77        14.59 o                         
  -4   4  12         88.00         79.69         4.27 o                         
  -3   4  12        123.06         86.65         4.07 o                         
  -2   4  12         53.67         48.41         2.92 o                         
  -1   4  12         10.03         15.43         2.44 o                         
   0   4  12       1187.26       1219.32         9.38 o                         
   1   4  12         87.74         90.82         4.95 o                         
   2   4  12        460.08        441.66         7.31 o                         
   3   4  12          0.11         -1.62         3.62 o                         
   4   4  12        673.89        697.00         9.37 o                         
   5   4  12          4.12         -0.34         4.70 o                         
   6   4  12          9.75          0.38         4.80 o                         
   7   4  12        239.96        226.64        10.78 o                         
   8   4  12         29.85         20.75         7.36 o                         
   9   4  12          4.46         15.08        18.05 o                         
 -11   5  12          0.31         14.82         8.91 o                         
 -10   5  12        141.30        124.73         9.93 o                         
  -9   5  12          7.99          9.66         7.81 o                         
  -8   5  12          4.35          2.34         6.46 o                         
  -7   5  12        252.46        250.95         8.23 o                         
  -6   5  12        956.83        874.80        10.67 o                         
  -5   5  12         16.40         20.24         2.77 o                         
  -4   5  12         32.99         49.41         2.92 o                         
  -3   5  12         38.27         36.00         2.67 o                         
  -2   5  12         98.32         91.09         3.95 o                         
  -1   5  12        673.91        682.52         6.60 o                         
   0   5  12         93.35        104.03         5.78 o                         
   1   5  12        104.18         87.39         5.21 o                         
   2   5  12        164.73        180.98         6.25 o                         
   3   5  12          1.21         -0.76         3.98 o                         
   4   5  12         86.43         79.54         5.97 o                         
   5   5  12         21.63         29.86         4.91 o                         
   6   5  12        456.33        433.53         9.54 o                         
   7   5  12        101.69         78.65         7.53 o                         
   8   5  12        742.36        724.53        14.43 o                         
   9   5  12         85.12        101.58        17.74 o                         
 -11   6  12          4.98        -10.55        10.55 o                         
 -10   6  12          0.05         -3.47         8.24 o                         
  -9   6  12        140.64        146.93        11.15 o                         
  -8   6  12         17.98         17.55         6.76 o                         
  -7   6  12          8.81         14.93         5.68 o                         
  -6   6  12          5.56         -1.51         4.29 o                         
  -5   6  12        192.40        202.42         4.63 o                         
  -4   6  12       1021.26        981.77         7.79 o                         
  -3   6  12         23.09         18.33         3.64 o                         
  -2   6  12        458.95        473.90         7.54 o                         
  -1   6  12        711.93        690.38         8.60 o                         
   0   6  12          1.90         -2.88         3.06 o                         
   1   6  12         29.77         31.80         3.30 o                         
   2   6  12        136.03        151.34         6.73 o                         
   3   6  12        178.61        178.80         6.89 o                         
   4   6  12        112.52        110.83         6.59 o                         
   5   6  12          8.56         12.35         4.94 o                         
   6   6  12        185.63        153.43        10.06 o                         
   7   6  12          5.21         -5.82        10.88 o                         
   8   6  12         21.62          6.64         8.48 o                         
   9   6  12          0.15          1.16        13.23 o                         
 -10   7  12         14.52          9.53        10.26 o                         
  -9   7  12         64.01         63.03         9.07 o                         
  -8   7  12         47.64         30.18         6.84 o                         
  -7   7  12          1.33         -1.33         5.56 o                         
  -6   7  12         52.72         67.85         5.68 o                         
  -5   7  12         41.21         38.65         3.93 o                         
  -4   7  12          1.54          6.13         3.34 o                         
  -3   7  12        541.66        513.66         8.12 o                         
  -2   7  12        432.05        409.57         7.51 o                         
  -1   7  12        909.53        877.35        12.27 o                         
   0   7  12          2.43          5.81         4.68 o                         
   1   7  12         68.56         75.91         5.52 o                         
   2   7  12        211.16        223.37         6.99 o                         
   3   7  12          0.40          2.48         4.55 o                         
   4   7  12        149.79        132.57         7.06 o                         
   5   7  12         28.62          5.55         6.28 o                         
   6   7  12          9.69         27.87        10.09 o                         
   7   7  12        333.57        358.49        13.91 o                         
   8   7  12         13.56         12.05         9.82 o                         
 -10   8  12          4.74         10.51         9.50 o                         
  -9   8  12        160.39        180.87        18.92 o                         
  -8   8  12          7.68         -7.17         7.17 o                         
  -7   8  12          1.88          6.94         6.85 o                         
  -6   8  12          7.98          9.22         6.52 o                         
  -5   8  12        285.77        307.47         9.32 o                         
  -4   8  12         93.70         98.80         5.41 o                         
  -3   8  12        125.72        130.61         7.13 o                         
  -2   8  12        187.41        180.63         6.70 o                         
  -1   8  12         44.73         42.08         5.07 o                         
   0   8  12        178.54        183.50         9.94 o                         
   1   8  12        297.16        257.61        12.88 o                         
   2   8  12        384.88        344.08         7.46 o                         
   3   8  12       1255.88       1146.25        13.24 o                         
   4   8  12        443.77        369.11         9.51 o                         
   5   8  12          2.75         13.86         7.35 o                         
   6   8  12         11.46         13.08         7.67 o                         
   7   8  12        165.85        151.17        11.90 o                         
   8   8  12         66.60         81.97        17.93 o                         
  -9   9  12          4.25          7.81         7.90 o                         
  -8   9  12        170.82        149.28        11.13 o                         
  -7   9  12         15.29         10.09         8.79 o                         
  -6   9  12          5.73         13.90         8.15 o                         
  -5   9  12        264.51        230.41         9.12 o                         
  -4   9  12        273.12        291.60         7.58 o                         
  -3   9  12        807.29        751.00        11.08 o                         
  -2   9  12        130.16        124.75         7.58 o                         
  -1   9  12        679.67        645.32        11.32 o                         
   0   9  12        524.25        515.94        11.67 o                         
   1   9  12         10.31         -2.18         5.98 o                         
   2   9  12        775.08        770.71        16.38 o                         
   3   9  12          2.05          1.91         4.81 o                         
   4   9  12        269.87        246.57         9.11 o                         
   5   9  12         27.22         26.02         6.59 o                         
   6   9  12         30.37         15.83        11.32 o                         
   7   9  12        221.98        201.71        14.07 o                         
   8   9  12          1.20          5.43        10.36 o                         
  -9  10  12         50.12         67.95         8.95 o                         
  -8  10  12         13.14          7.82         7.65 o                         
  -7  10  12        154.52        195.10        15.37 o                         
  -6  10  12        216.11        210.81        11.60 o                         
  -5  10  12        121.30        118.30         8.18 o                         
  -4  10  12        176.26        146.17         7.97 o                         
  -3  10  12         49.37         51.64         4.76 o                         
  -2  10  12        131.02        127.95         8.63 o                         
  -1  10  12        221.63        216.52        10.77 o                         
   0  10  12         37.33         31.85         7.38 o                         
   1  10  12          2.61          6.25         6.00 o                         
   2  10  12          7.74         -7.06         7.06 o                         
   3  10  12         20.61         13.45         7.86 o                         
   4  10  12         46.92         40.01         7.13 o                         
   5  10  12          0.00         -0.37         7.86 o                         
   6  10  12          6.34          8.27         8.52 o                         
   7  10  12          1.30          7.40        10.39 o                         
  -8  11  12         81.81         94.32         9.07 o                         
  -7  11  12          8.91         11.72        10.15 o                         
  -6  11  12         10.58          5.37         7.28 o                         
  -5  11  12         14.03         20.40         6.18 o                         
  -4  11  12         25.70         30.69         7.10 o                         
  -3  11  12          3.28          7.28         5.48 o                         
  -2  11  12        404.83        399.78        11.09 o                         
  -1  11  12         85.14        104.17         8.61 o                         
   0  11  12        136.59        144.05        10.29 o                         
   1  11  12        265.51        290.73        10.56 o                         
   2  11  12          9.73          7.48         7.05 o                         
   3  11  12         27.20         26.99         7.05 o                         
   4  11  12         60.59         64.12         7.62 o                         
   5  11  12          3.95          5.43         7.57 o                         
   6  11  12          0.34         -4.87         9.02 o                         
  -7  12  12         49.56         42.33         8.67 o                         
  -6  12  12         36.86         54.64         9.58 o                         
  -5  12  12          1.76         -1.19         7.24 o                         
  -4  12  12        214.50        245.07        16.41 o                         
  -3  12  12          6.62          8.96         8.53 o                         
  -2  12  12        104.59        119.41        10.36 o                         
  -1  12  12        468.14        474.30        13.75 o                         
   0  12  12          2.08          3.59         6.93 o                         
   1  12  12          0.01         -6.45         6.45 o                         
   2  12  12        174.89        197.66        11.65 o                         
   3  12  12         21.60         18.26         7.71 o                         
   4  12  12         27.29         36.03         8.87 o                         
   5  12  12         32.00         19.41         9.65 o                         
   6  12  12         97.40         76.41        10.36 o                         
  -6  13  12        128.55        127.95        16.81 o                         
  -5  13  12          0.28          6.70         8.95 o                         
  -4  13  12         18.19         23.44         8.71 o                         
  -3  13  12         52.94         64.35         8.14 o                         
  -2  13  12        102.55        105.20         8.88 o                         
  -1  13  12        696.23        737.84        15.85 o                         
   0  13  12        365.98        391.90        13.09 o                         
   1  13  12        298.38        355.87        13.15 o                         
   2  13  12         83.54         85.67         9.16 o                         
   3  13  12          8.56         13.21         8.04 o                         
   4  13  12          8.22         10.05         8.91 o                         
   5  13  12          1.65          6.42         9.52 o                         
  -5  14  12        181.55        161.88        14.10 o                         
  -4  14  12          1.13          8.32         8.19 o                         
  -3  14  12          4.13         -4.27         7.87 o                         
  -2  14  12        127.66        139.29        10.87 o                         
  -1  14  12          5.41         -5.95         8.68 o                         
   0  14  12        499.30        524.53        15.08 o                         
   1  14  12         21.60         23.29         8.04 o                         
   2  14  12          8.55         -2.93         7.97 o                         
   3  14  12        134.42        105.47         9.69 o                         
  -3  15  12         21.24         24.99         9.80 o                         
  -2  15  12          0.23          4.79         8.83 o                         
  -1  15  12         99.01        121.95        23.90 o                         
   0  15  12         18.19         15.24         8.56 o                         
   1  15  12         58.11         51.66        10.88 o                         
   2  15  12         62.45         40.37        10.70 o                         
 -11   0  13         10.76          9.52        20.46 o                         
  -9   0  13       1278.55       1258.30        20.96 o                         
  -7   0  13        155.56        150.91         9.15 o                         
  -5   0  13       1057.61       1004.22        13.74 o                         
  -3   0  13        102.35         92.01         6.71 o                         
  -1   0  13        364.06        398.89         8.17 o                         
   1   0  13         35.51         42.84         6.15 o                         
   3   0  13       1728.57       1942.03        24.16 o                         
   5   0  13       1199.69       1237.43        19.34 o                         
   7   0  13         41.26         22.06         9.01 o                         
   9   0  13          1.42          3.82        12.87 o                         
 -11   1  13         56.30         42.03         9.42 o                         
 -10   1  13          9.25          5.47         8.42 o                         
  -9   1  13          0.03         12.56         5.92 o                         
  -8   1  13          7.35         10.59         4.37 o                         
  -7   1  13         17.20         34.55         4.03 o                         
  -6   1  13       2864.67       2867.63        18.50 o                         
  -5   1  13        837.95        850.58         8.57 o                         
  -4   1  13        530.02        487.04         6.47 o                         
  -3   1  13         19.18          8.00         2.86 o                         
  -2   1  13         12.98          9.70         2.84 o                         
  -1   1  13        402.08        442.87         5.73 o                         
   0   1  13         25.06         16.12         2.92 o                         
   1   1  13         38.59         42.97         3.37 o                         
   2   1  13        115.95         91.00         6.16 o                         
   3   1  13       1150.32       1153.23        11.68 o                         
   4   1  13          1.55          3.01         4.78 o                         
   5   1  13         29.98         24.01         5.24 o                         
   6   1  13        305.33        285.35         8.75 o                         
   7   1  13          5.18          5.79         6.28 o                         
   8   1  13          0.43          9.78         8.57 o                         
   9   1  13        236.74        271.35        15.21 o                         
 -11   2  13        114.81        132.94        12.26 o                         
 -10   2  13        446.68        505.86        16.63 o                         
  -9   2  13         40.32         50.07         9.15 o                         
  -8   2  13          0.02         -0.77         4.34 o                         
  -7   2  13       2007.43       1987.35        15.27 o                         
  -6   2  13         14.43         14.54         3.59 o                         
  -5   2  13        377.61        331.06         6.71 o                         
  -4   2  13         10.27          6.55         3.09 o                         
  -3   2  13        484.99        434.63         6.03 o                         
  -2   2  13        202.71        216.21         5.05 o                         
  -1   2  13         22.80         23.16         2.88 o                         
   0   2  13         71.26         71.42         5.71 o                         
   1   2  13        101.68         86.24         4.87 o                         
   2   2  13         36.44         45.56         4.25 o                         
   3   2  13          6.54         -1.43         3.92 o                         
   4   2  13       1872.34       1872.60        16.97 o                         
   5   2  13        149.13        141.60        13.13 o                         
   6   2  13        265.20        279.01         9.16 o                         
   7   2  13         49.84         37.51         6.74 o                         
   8   2  13        127.82        102.91        10.08 o                         
   9   2  13          1.88          3.05         8.95 o                         
 -11   3  13         95.15        108.69        13.60 o                         
 -10   3  13         27.80         41.99        10.63 o                         
  -9   3  13        633.30        609.33        15.44 o                         
  -8   3  13          2.93          8.11         6.53 o                         
  -7   3  13        100.27        106.15         6.93 o                         
  -6   3  13         66.41         53.97         3.81 o                         
  -5   3  13         30.24         37.38         6.06 o                         
  -4   3  13        192.16        172.43         5.57 o                         
  -3   3  13         79.15         64.13         3.91 o                         
  -2   3  13       2495.34       2573.89        16.49 o                         
  -1   3  13        243.38        261.87         5.33 o                         
   0   3  13        585.59        606.21         7.69 o                         
   1   3  13       1792.55       1723.40        14.30 o                         
   2   3  13          8.65          8.07         3.42 o                         
   3   3  13          1.84         -3.87         3.87 o                         
   4   3  13        307.87        303.24         9.00 o                         
   5   3  13        164.10        170.82         8.12 o                         
   6   3  13        153.24        147.13        12.48 o                         
   7   3  13          0.16         -1.52         6.32 o                         
   8   3  13         32.46         50.19        10.29 o                         
   9   3  13         67.42         62.20         9.53 o                         
 -11   4  13         42.57        -10.63        16.42 o                         
 -10   4  13         32.03         26.62         9.28 o                         
  -9   4  13         49.99         56.97         8.75 o                         
  -8   4  13          4.02          2.36         6.37 o                         
  -7   4  13         41.63         38.78         5.49 o                         
  -6   4  13       1654.08       1540.45        12.93 o                         
  -5   4  13        644.38        674.38         7.52 o                         
  -4   4  13        137.65        136.17         5.61 o                         
  -3   4  13        127.01        134.87         5.27 o                         
  -2   4  13         20.42         30.49         2.90 o                         
  -1   4  13        287.70        285.89         5.38 o                         
   0   4  13        604.69        586.47         6.89 o                         
   1   4  13       1268.60       1225.04        10.80 o                         
   2   4  13         21.86         15.75         3.86 o                         
   3   4  13        182.34        150.57         6.64 o                         
   4   4  13         44.97         41.25         5.34 o                         
   5   4  13        455.15        461.50        10.93 o                         
   6   4  13       1027.57       1016.43        13.14 o                         
   7   4  13        482.73        472.99        12.81 o                         
   8   4  13        139.27        162.93        11.81 o                         
   9   4  13          0.91         -9.20         9.20 o                         
 -11   5  13        342.83        340.42        32.58 o                         
 -10   5  13        131.10        151.08        12.06 o                         
  -9   5  13          4.04          4.08         7.44 o                         
  -8   5  13        100.73        136.64        12.73 o                         
  -7   5  13        547.46        546.58        10.68 o                         
  -6   5  13        444.97        491.71         9.09 o                         
  -5   5  13          8.37         15.68         3.16 o                         
  -4   5  13         45.14         34.64         3.12 o                         
  -3   5  13        285.93        267.53         4.76 o                         
  -2   5  13        241.61        225.93         4.89 o                         
  -1   5  13        468.89        466.19         6.02 o                         
   0   5  13         11.15         10.32         2.80 o                         
   1   5  13        302.34        323.30         7.11 o                         
   2   5  13        615.87        629.61         8.85 o                         
   3   5  13        293.50        316.01         7.38 o                         
   4   5  13         69.45         54.13         6.21 o                         
   5   5  13        146.19        161.91         8.50 o                         
   6   5  13        412.37        404.07        10.30 o                         
   7   5  13        349.90        359.18        12.40 o                         
   8   5  13        186.03        234.88        14.90 o                         
   9   5  13         61.14         73.77        10.22 o                         
 -10   6  13          8.47         -2.41         8.81 o                         
  -9   6  13         96.45        129.83         8.96 o                         
  -8   6  13         27.48         35.20         7.28 o                         
  -7   6  13        351.46        350.78        21.96 o                         
  -6   6  13          5.50          8.58         4.84 o                         
  -5   6  13         43.95         37.40         3.89 o                         
  -4   6  13         14.59         16.23         2.89 o                         
  -3   6  13       1328.73       1244.29        11.96 o                         
  -2   6  13        226.85        232.07         6.87 o                         
  -1   6  13        717.55        678.07         9.25 o                         
   0   6  13          0.06          2.18         2.72 o                         
   1   6  13         30.70         25.05         3.50 o                         
   2   6  13         20.67         26.23         6.07 o                         
   3   6  13        193.68        192.29         7.16 o                         
   4   6  13         12.42          5.14         5.53 o                         
   5   6  13        350.27        295.79         9.56 o                         
   6   6  13         76.98        100.08         8.34 o                         
   7   6  13         53.70         83.64         8.93 o                         
   8   6  13        201.06        178.95        14.11 o                         
 -10   7  13          2.82         -5.14        10.50 o                         
  -9   7  13          1.62          2.42         9.17 o                         
  -8   7  13         36.61         31.68         7.50 o                         
  -7   7  13          0.06         -4.01         7.51 o                         
  -6   7  13       1196.31       1125.25        12.52 o                         
  -5   7  13          5.72          0.72         2.93 o                         
  -4   7  13       1138.33       1086.45        11.65 o                         
  -3   7  13        196.60        161.45         7.83 o                         
  -2   7  13          4.78         -3.89         3.89 o                         
  -1   7  13         35.07         42.84         4.31 o                         
   0   7  13          7.34          1.00         5.48 o                         
   1   7  13         43.24         51.65         4.77 o                         
   2   7  13       1183.32       1142.92        14.08 o                         
   3   7  13        239.18        270.39         9.58 o                         
   4   7  13        111.80        141.77        10.49 o                         
   5   7  13         16.21         10.25         5.99 o                         
   6   7  13         11.86         10.51         8.41 o                         
   7   7  13         13.77          7.71         8.28 o                         
   8   7  13         21.84         21.07         8.97 o                         
 -10   8  13         17.60          2.85        19.55 o                         
  -9   8  13          7.04         15.68         7.97 o                         
  -8   8  13         33.02         42.27         7.84 o                         
  -7   8  13          0.27         -7.72         7.72 o                         
  -6   8  13        109.27        126.18         8.47 o                         
  -5   8  13        105.73        124.42         6.72 o                         
  -4   8  13        197.69        179.20         7.06 o                         
  -3   8  13        428.10        438.03         8.36 o                         
  -2   8  13          6.03         -1.18         4.26 o                         
  -1   8  13        310.81        307.29         9.46 o                         
   0   8  13          3.71          4.61         5.85 o                         
   1   8  13         59.17         53.97         6.30 o                         
   2   8  13         52.24         54.46         4.55 o                         
   3   8  13       1316.39       1340.45        14.64 o                         
   4   8  13         11.13          0.26         5.27 o                         
   5   8  13          3.66          0.25         6.26 o                         
   6   8  13          0.19         -8.02         8.02 o                         
   7   8  13         90.38         89.89        11.49 o                         
   8   8  13         77.20         62.11        10.99 o                         
  -9   9  13         89.94        128.62        12.91 o                         
  -8   9  13         22.35         35.42         9.69 o                         
  -7   9  13         28.36         15.05         7.49 o                         
  -6   9  13        141.82        140.46         9.30 o                         
  -5   9  13        146.55        133.06         8.16 o                         
  -4   9  13        172.12        188.08         7.51 o                         
  -3   9  13        195.27        228.66         7.58 o                         
  -2   9  13          1.12          7.44         5.19 o                         
  -1   9  13       1245.67       1215.65        16.53 o                         
   0   9  13        183.46        153.80        11.39 o                         
   1   9  13        792.71        867.87        13.34 o                         
   2   9  13         97.58         94.50         8.22 o                         
   3   9  13        162.60        163.80         9.90 o                         
   4   9  13          0.94         10.75         5.86 o                         
   5   9  13         14.93          4.82         6.80 o                         
   6   9  13        221.18        197.26        14.04 o                         
   7   9  13          0.35          3.63         8.95 o                         
  -8  10  13          3.32         -3.67         8.06 o                         
  -7  10  13         47.31         43.84         8.03 o                         
  -6  10  13         32.00         28.38         7.34 o                         
  -5  10  13         71.73         73.10         6.57 o                         
  -4  10  13        103.35        105.71         7.64 o                         
  -3  10  13         10.39         26.87         5.45 o                         
  -2  10  13        115.36        117.70         8.31 o                         
  -1  10  13          0.92         -5.03         6.44 o                         
   0  10  13        112.46        112.60        12.91 o                         
   1  10  13        221.84        187.56         9.87 o                         
   2  10  13          3.66          2.30         6.96 o                         
   3  10  13          2.52         10.97         7.58 o                         
   4  10  13          3.69         -0.28         8.65 o                         
   5  10  13         12.59         21.75         7.35 o                         
   6  10  13          7.88        -10.35        10.35 o                         
  -8  11  13          0.94          5.25         8.54 o                         
  -7  11  13          0.27         -5.06         7.73 o                         
  -6  11  13         51.34         62.43         7.91 o                         
  -5  11  13          3.84          4.95         6.79 o                         
  -4  11  13        799.33        784.29        15.09 o                         
  -3  11  13         76.88         72.70         6.30 o                         
  -2  11  13        221.06        186.01        16.14 o                         
  -1  11  13        559.64        571.71        13.45 o                         
   0  11  13        404.75        441.39        13.75 o                         
   1  11  13          1.02         -6.38         6.38 o                         
   2  11  13         13.61         11.20         6.84 o                         
   3  11  13          0.01         18.08         7.26 o                         
   4  11  13         73.06         74.24         8.58 o                         
   5  11  13          3.52          6.65        11.49 o                         
   6  11  13         51.00         40.38         9.90 o                         
  -7  12  13         13.30         37.29         9.94 o                         
  -6  12  13          0.70          1.73         9.19 o                         
  -5  12  13         61.83         80.50         8.34 o                         
  -4  12  13          8.96         -7.43         7.43 o                         
  -3  12  13        603.01        627.67        14.43 o                         
  -2  12  13         67.95         73.98         7.83 o                         
  -1  12  13          4.48          1.88         7.49 o                         
   0  12  13          0.96          4.36         7.03 o                         
   1  12  13        131.06        123.13        13.31 o                         
   2  12  13        331.12        310.45        11.94 o                         
   3  12  13         17.28         18.82         7.83 o                         
   4  12  13         86.15         75.03         9.38 o                         
   5  12  13          2.31          1.12         9.38 o                         
  -6  13  13        148.27        201.13        16.16 o                         
  -5  13  13         10.42         13.08         9.54 o                         
  -4  13  13         16.50          7.94         7.93 o                         
  -3  13  13        137.20        157.18        11.54 o                         
  -2  13  13         72.47         66.26         8.40 o                         
  -1  13  13          0.75          2.59         7.67 o                         
   0  13  13        166.86        149.45        17.39 o                         
   1  13  13        130.14        139.32        11.29 o                         
   2  13  13         99.86        119.95        10.74 o                         
   3  13  13         41.28         47.81         8.87 o                         
   4  13  13          3.11         21.65         8.45 o                         
  -4  14  13         29.58         16.84         8.50 o                         
  -3  14  13         94.28        124.69        10.72 o                         
  -2  14  13         63.63         68.80         8.95 o                         
  -1  14  13         13.10         22.61         8.39 o                         
   0  14  13         90.63        100.73        16.50 o                         
   1  14  13         28.53         35.85         8.52 o                         
   2  14  13          2.89          8.89         7.59 o                         
   3  14  13         17.73         28.38        14.23 o                         
  -2  15  13         65.93         65.00         9.45 o                         
  -1  15  13        142.27        123.67        10.12 o                         
   0  15  13         29.04         41.89         9.14 o                         
 -10   0  14         30.41         44.57        12.84 o                         
  -8   0  14       1396.66       1358.30        17.78 o                         
  -6   0  14        584.17        538.19        13.02 o                         
  -4   0  14        267.81        295.64        11.20 o                         
  -2   0  14         83.60         82.67         5.89 o                         
   0   0  14        201.89        259.16         9.02 o                         
   2   0  14        215.21        212.98        10.64 o                         
   4   0  14        218.37        169.43        13.60 o                         
   6   0  14        228.04        244.04        17.55 o                         
   8   0  14        140.58        144.03        19.86 o                         
 -11   1  14        145.28        160.38        14.64 o                         
 -10   1  14          6.23         -4.82         8.44 o                         
  -9   1  14         64.10         72.86         7.72 o                         
  -8   1  14        412.67        414.97         8.28 o                         
  -7   1  14         74.46         61.63         4.68 o                         
  -6   1  14         53.07         42.28         4.40 o                         
  -5   1  14        308.33        332.87         6.89 o                         
  -4   1  14         80.32         72.67         4.30 o                         
  -3   1  14        587.35        566.36         7.01 o                         
  -2   1  14          3.45          2.68         2.86 o                         
  -1   1  14         54.02         49.33         4.83 o                         
   0   1  14          1.13         -1.20         3.40 o                         
   1   1  14       1797.54       1871.24        13.89 o                         
   2   1  14       2853.52       2929.64        19.82 o                         
   3   1  14          9.49          3.96         4.59 o                         
   4   1  14          0.41          2.06         4.98 o                         
   5   1  14         76.25         85.78         7.13 o                         
   6   1  14        139.28        119.31         8.61 o                         
   7   1  14         35.14         24.62         7.41 o                         
   8   1  14        311.14        320.41        15.12 o                         
   9   1  14        129.64        102.10        10.57 o                         
 -11   2  14         47.48         55.23        10.34 o                         
 -10   2  14        266.23        255.29        14.76 o                         
  -9   2  14         12.15          9.75         8.98 o                         
  -8   2  14         63.47         59.19         6.09 o                         
  -7   2  14        672.48        702.26        11.30 o                         
  -6   2  14        954.31        903.27        15.34 o                         
  -5   2  14        321.78        354.02         9.82 o                         
  -4   2  14         31.35         25.08         3.61 o                         
  -3   2  14         15.94         19.25         3.61 o                         
  -2   2  14        495.07        505.69         6.58 o                         
  -1   2  14        490.44        476.26         6.83 o                         
   0   2  14       1465.73       1456.74        12.97 o                         
   1   2  14        111.59         79.03         5.11 o                         
   2   2  14        812.32        868.78        12.51 o                         
   3   2  14          1.72          0.57         4.51 o                         
   4   2  14        757.78        724.08        11.55 o                         
   5   2  14        161.45        182.08         8.43 o                         
   6   2  14         21.84         16.54         5.47 o                         
   7   2  14         38.13         47.87         7.20 o                         
   8   2  14        272.23        266.28        14.68 o                         
   9   2  14        108.46        105.15        11.55 o                         
 -11   3  14          0.02         17.89         9.95 o                         
 -10   3  14        296.72        338.32        17.06 o                         
  -9   3  14         77.95         94.10         9.24 o                         
  -8   3  14        114.93        125.29         9.56 o                         
  -7   3  14        117.18        116.22         8.63 o                         
  -6   3  14         11.39         11.49         3.91 o                         
  -5   3  14        178.17        163.29         6.58 o                         
  -4   3  14        749.17        708.80         8.64 o                         
  -3   3  14          1.52          4.58         3.46 o                         
  -2   3  14        247.42        241.40         6.14 o                         
  -1   3  14        143.10        140.45         5.83 o                         
   0   3  14        229.38        224.33         6.52 o                         
   1   3  14       1731.01       1727.54        13.84 o                         
   2   3  14          7.98          3.98         3.97 o                         
   3   3  14         48.53         45.46         4.90 o                         
   4   3  14        199.10        186.80         8.71 o                         
   5   3  14        685.91        691.98        11.31 o                         
   6   3  14          8.77          8.60         5.55 o                         
   7   3  14         15.42         17.39         7.12 o                         
   8   3  14        120.52        124.80        15.66 o                         
 -10   4  14        199.97        206.89        13.13 o                         
  -9   4  14          5.14         12.59         7.76 o                         
  -8   4  14          0.31          0.29         6.78 o                         
  -7   4  14         82.19         98.03         7.12 o                         
  -6   4  14          9.48         11.12         3.41 o                         
  -5   4  14        639.69        606.82         8.44 o                         
  -4   4  14        928.59        879.22         9.37 o                         
  -3   4  14       1445.18       1433.95        11.99 o                         
  -2   4  14        697.58        703.30         7.63 o                         
  -1   4  14       1876.03       1855.67        14.06 o                         
   0   4  14       1271.62       1244.67        11.79 o                         
   1   4  14       1366.57       1345.16        12.11 o                         
   2   4  14         77.37         69.54         5.12 o                         
   3   4  14        462.03        511.04         8.45 o                         
   4   4  14        515.42        505.93        10.57 o                         
   5   4  14          2.48          3.08         5.32 o                         
   6   4  14        105.99        108.82        10.27 o                         
   7   4  14        245.74        288.88        12.09 o                         
   8   4  14         59.38         55.25         9.59 o                         
 -10   5  14         26.48         17.85         8.23 o                         
  -9   5  14         78.84        110.38         8.82 o                         
  -8   5  14         86.63         69.30        10.18 o                         
  -7   5  14        718.86        651.14        10.67 o                         
  -6   5  14        165.08        150.26         7.84 o                         
  -5   5  14        201.99        210.18         6.72 o                         
  -4   5  14        309.93        267.08         7.51 o                         
  -3   5  14         28.76         25.61         3.07 o                         
  -2   5  14         89.67         82.67         4.31 o                         
  -1   5  14        659.67        689.62         7.44 o                         
   0   5  14       1904.93       1885.65        15.95 o                         
   1   5  14          4.86          6.34         3.64 o                         
   2   5  14          3.36          2.00         4.31 o                         
   3   5  14          1.11          1.73         4.47 o                         
   4   5  14          1.81          8.22         5.05 o                         
   5   5  14        190.48        229.49        10.89 o                         
   6   5  14       1805.44       1781.04        23.00 o                         
   7   5  14        188.37        190.09        12.55 o                         
   8   5  14          2.18          7.45         7.82 o                         
 -10   6  14         62.96         75.72         8.96 o                         
  -9   6  14         27.93         28.80         7.84 o                         
  -8   6  14        196.11        213.92        12.11 o                         
  -7   6  14          3.19          0.45         5.76 o                         
  -6   6  14         90.98         80.87         5.31 o                         
  -5   6  14         53.19         34.60         3.39 o                         
  -4   6  14         95.08         96.65         6.24 o                         
  -3   6  14        202.19        196.55        10.75 o                         
  -2   6  14         18.67         23.44         4.36 o                         
  -1   6  14        589.91        554.14         9.21 o                         
   0   6  14        747.92        737.05        11.40 o                         
   1   6  14        275.20        259.56         7.34 o                         
   2   6  14        265.82        276.39         8.14 o                         
   3   6  14          1.88          2.10         4.39 o                         
   4   6  14         14.52         10.93         4.33 o                         
   5   6  14        102.24        126.45         8.28 o                         
   6   6  14          8.84         17.36         8.05 o                         
   7   6  14        453.72        538.88        16.35 o                         
   8   6  14         23.98         43.26         9.33 o                         
 -10   7  14          3.39          2.30         9.01 o                         
  -9   7  14        235.78        292.63        13.82 o                         
  -8   7  14          3.73          4.03         9.55 o                         
  -7   7  14         50.47         60.45         7.53 o                         
  -6   7  14        153.71        158.22         9.69 o                         
  -5   7  14          2.25         -5.19         5.19 o                         
  -4   7  14       1319.03       1362.89        13.20 o                         
  -3   7  14        394.40        350.68         8.05 o                         
  -2   7  14        160.16        150.42         7.90 o                         
  -1   7  14        188.63        189.12         8.41 o                         
   0   7  14        239.71        224.45        10.24 o                         
   1   7  14         17.21         17.80         3.55 o                         
   2   7  14        140.00        118.64         7.29 o                         
   3   7  14         12.54         23.46         5.26 o                         
   4   7  14        119.27        156.58         8.49 o                         
   5   7  14        157.93        162.28        13.40 o                         
   6   7  14        140.52        184.18        14.23 o                         
   7   7  14          4.51         20.14         8.96 o                         
  -9   8  14         19.92         12.48         8.34 o                         
  -8   8  14          1.80          0.79         7.60 o                         
  -7   8  14          5.72         -2.51         7.97 o                         
  -6   8  14        236.93        248.08        10.68 o                         
  -5   8  14        174.91        177.19         9.39 o                         
  -4   8  14        543.70        488.64         8.93 o                         
  -3   8  14        764.59        760.53        10.29 o                         
  -2   8  14        427.61        407.21         8.55 o                         
  -1   8  14        248.10        225.14        10.35 o                         
   0   8  14         15.50          9.95         6.58 o                         
   1   8  14       1277.54       1276.75        15.63 o                         
   2   8  14         74.35         92.78         8.19 o                         
   3   8  14        481.25        442.09        10.07 o                         
   4   8  14        124.16        179.34         9.27 o                         
   5   8  14         21.49         28.89         7.21 o                         
   6   8  14          7.26          9.42         8.49 o                         
   7   8  14         61.45         39.76         9.37 o                         
  -9   9  14         59.40        103.67        16.36 o                         
  -8   9  14         34.97         43.13         8.41 o                         
  -7   9  14          7.68          4.57         7.25 o                         
  -6   9  14          8.98         10.75         6.41 o                         
  -5   9  14          0.00          0.67         5.66 o                         
  -4   9  14        151.76        162.61         7.71 o                         
  -3   9  14         61.81         50.46         4.94 o                         
  -2   9  14       1116.41       1129.22        14.69 o                         
  -1   9  14        116.34        111.36         9.49 o                         
   0   9  14        186.84        200.90        10.86 o                         
   1   9  14          2.14         -0.36         6.11 o                         
   2   9  14         29.37         38.19         7.10 o                         
   3   9  14        174.69        183.31        11.04 o                         
   4   9  14        198.04        184.62        15.58 o                         
   5   9  14          0.61         15.90         7.24 o                         
   6   9  14          3.12         -1.77         8.74 o                         
   7   9  14          3.99          4.89        11.34 o                         
  -8  10  14         13.22         11.13         9.00 o                         
  -7  10  14         28.14         27.32         8.96 o                         
  -6  10  14         58.94         44.10         7.88 o                         
  -5  10  14          1.16         -5.87         6.07 o                         
  -4  10  14       1119.16       1128.11        15.56 o                         
  -3  10  14        211.93        205.19         9.60 o                         
  -2  10  14        240.68        215.56        11.99 o                         
  -1  10  14          5.12         17.32         6.89 o                         
   0  10  14          0.14          1.30         6.79 o                         
   1  10  14        260.30        266.24        10.70 o                         
   2  10  14          2.69          6.66         6.91 o                         
   3  10  14         21.52         -1.68         7.92 o                         
   4  10  14        114.85        114.32         9.43 o                         
   5  10  14         86.54        121.97        20.61 o                         
   6  10  14         24.75         23.01        13.17 o                         
  -7  11  14         78.21         49.76         8.67 o                         
  -6  11  14         56.89         62.49         9.03 o                         
  -5  11  14         53.36         31.71         7.71 o                         
  -4  11  14          6.82          6.74         7.30 o                         
  -3  11  14          4.07          1.68         7.26 o                         
  -2  11  14        263.47        253.41        12.10 o                         
  -1  11  14        283.60        325.44        14.00 o                         
   0  11  14         15.15         26.67         7.77 o                         
   1  11  14         91.46         83.48         7.95 o                         
   2  11  14         33.19         32.75         7.28 o                         
   3  11  14        223.64        201.27        17.14 o                         
   4  11  14         25.26         33.71         7.85 o                         
   5  11  14          7.96         -9.15         9.15 o                         
  -6  12  14         80.23         65.32        10.12 o                         
  -5  12  14          4.60          7.03         8.10 o                         
  -4  12  14         24.46         26.72         7.86 o                         
  -3  12  14          9.02          7.19         7.51 o                         
  -2  12  14          7.94          7.07         8.40 o                         
  -1  12  14         89.92        106.09         9.60 o                         
   0  12  14        279.93        253.46        12.30 o                         
   1  12  14          0.44          0.76         8.44 o                         
   2  12  14         30.21         32.11         7.52 o                         
   3  12  14         36.45         34.08         8.65 o                         
   4  12  14          4.69          8.78        10.39 o                         
  -5  13  14         25.93         18.75         9.86 o                         
  -4  13  14          1.74         -9.94         9.94 o                         
  -3  13  14         19.30          5.03         8.09 o                         
  -2  13  14         27.89         35.45         8.44 o                         
  -1  13  14          0.61          2.90         7.59 o                         
   0  13  14          1.51         -5.00         8.46 o                         
   1  13  14         12.79         11.49         8.21 o                         
   2  13  14         76.69        105.04        11.37 o                         
   3  13  14         75.86        108.12        12.58 o                         
  -3  14  14        124.24        119.78        11.30 o                         
  -2  14  14         58.86         56.71         9.09 o                         
  -1  14  14         38.55         56.52         9.14 o                         
   0  14  14        130.40        114.10        10.06 o                         
   1  14  14         36.06         19.99         9.14 o                         
  -9   0  15          3.55         -2.47         8.98 o                         
  -7   0  15        125.10        133.18        15.58 o                         
  -5   0  15        556.10        517.46        12.70 o                         
  -3   0  15         48.69         27.34         5.19 o                         
  -1   0  15          8.23          7.34         5.31 o                         
   1   0  15         78.40         91.55         8.22 o                         
   3   0  15       2456.23       2272.12        28.63 o                         
   5   0  15         71.44         71.23         9.12 o                         
   7   0  15         50.98         30.97        12.20 o                         
 -10   1  15          0.53         15.89         9.61 o                         
  -9   1  15        119.57        113.42         9.44 o                         
  -8   1  15         85.94         88.02         9.33 o                         
  -7   1  15         50.12         31.65         4.61 o                         
  -6   1  15          1.56         -4.16         4.16 o                         
  -5   1  15       1060.65        930.65        13.57 o                         
  -4   1  15         62.60         70.83         4.52 o                         
  -3   1  15        390.94        320.89         7.28 o                         
  -2   1  15         82.24         76.65         5.14 o                         
  -1   1  15        104.04        100.20         5.63 o                         
   0   1  15        145.81        147.38         7.32 o                         
   1   1  15        258.58        245.13         7.80 o                         
   2   1  15        272.82        290.90         7.93 o                         
   3   1  15        837.44        808.01        11.56 o                         
   4   1  15       1075.51       1108.86        16.57 o                         
   5   1  15         19.26         24.76         6.07 o                         
   6   1  15          0.14          8.64         5.68 o                         
   7   1  15          1.55          1.11         7.05 o                         
   8   1  15         89.11         84.76        10.06 o                         
 -10   2  15          1.79          5.27         9.21 o                         
  -9   2  15         58.67         62.92         8.00 o                         
  -8   2  15         99.45        101.12         7.78 o                         
  -7   2  15        266.12        250.33         8.40 o                         
  -6   2  15        241.85        219.74         8.39 o                         
  -5   2  15        769.62        728.64        10.20 o                         
  -4   2  15       1148.03       1038.73        10.65 o                         
  -3   2  15         24.77         17.08         3.96 o                         
  -2   2  15       1116.39       1140.82        10.96 o                         
  -1   2  15        325.14        323.48         7.55 o                         
   0   2  15        927.64        947.41        10.72 o                         
   1   2  15         41.85         51.45         4.26 o                         
   2   2  15        415.35        361.39         8.74 o                         
   3   2  15       1267.33       1235.05        14.04 o                         
   4   2  15        557.00        547.76        10.52 o                         
   5   2  15        170.19        182.67         8.97 o                         
   6   2  15         86.50         93.79        10.42 o                         
   7   2  15         19.40         29.26         7.30 o                         
   8   2  15         68.42         60.60         9.79 o                         
 -10   3  15          0.78         12.44         9.78 o                         
  -9   3  15        204.26        215.68        17.24 o                         
  -8   3  15          0.55          5.91         6.86 o                         
  -7   3  15         23.38         24.27         5.98 o                         
  -6   3  15        357.87        330.53         7.96 o                         
  -5   3  15        782.99        767.60         9.88 o                         
  -4   3  15        116.67        104.20         6.36 o                         
  -3   3  15        779.29        794.44         9.27 o                         
  -2   3  15        316.29        298.48         6.95 o                         
  -1   3  15        224.91        225.95         7.11 o                         
   0   3  15         40.32         30.82         4.33 o                         
   1   3  15        658.93        714.30         9.27 o                         
   2   3  15         13.14          4.72         4.57 o                         
   3   3  15        181.12        181.62         7.80 o                         
   4   3  15        697.47        713.55        11.53 o                         
   5   3  15         74.21         82.30         6.20 o                         
   6   3  15          7.28         10.05         5.83 o                         
   7   3  15        159.38        201.38        12.43 o                         
   8   3  15        320.18        291.59        15.78 o                         
 -10   4  15        116.85        127.88        14.46 o                         
  -9   4  15          0.12         -0.53         8.30 o                         
  -8   4  15         30.79         35.92         7.49 o                         
  -7   4  15        130.88        107.08         7.97 o                         
  -6   4  15        114.69        113.96         6.45 o                         
  -5   4  15        849.33        845.39        10.20 o                         
  -4   4  15         10.32         12.22         3.97 o                         
  -3   4  15          5.96          2.90         3.87 o                         
  -2   4  15          9.56          4.05         3.63 o                         
  -1   4  15        497.36        465.12         8.25 o                         
   0   4  15        106.09         96.23         6.25 o                         
   1   4  15        181.90        178.90         7.40 o                         
   2   4  15         64.29         66.80         5.26 o                         
   3   4  15        286.82        278.61         7.50 o                         
   4   4  15          7.61          7.86         5.46 o                         
   5   4  15        119.97        137.68         9.12 o                         
   6   4  15        140.18        150.17        11.54 o                         
   7   4  15          7.14          4.81         8.68 o                         
   8   4  15         23.47         12.48         9.40 o                         
 -10   5  15          4.65         18.29        15.25 o                         
  -9   5  15        193.95        241.16        12.73 o                         
  -8   5  15         21.79         17.46         9.06 o                         
  -7   5  15         19.61         19.28         5.45 o                         
  -6   5  15         40.81         49.00         4.84 o                         
  -5   5  15         88.43         85.94         5.67 o                         
  -4   5  15         31.64         27.02         4.26 o                         
  -3   5  15        169.70        195.78         7.31 o                         
  -2   5  15        832.48        831.78        13.48 o                         
  -1   5  15          4.46          5.09         4.25 o                         
   0   5  15        213.16        165.51         7.71 o                         
   1   5  15          0.47         -2.10         4.12 o                         
   2   5  15        782.14        784.51        11.04 o                         
   3   5  15         48.52         58.61         5.55 o                         
   4   5  15         12.52         15.33         6.68 o                         
   5   5  15          2.51          6.54         5.64 o                         
   6   5  15        133.80        150.60        10.55 o                         
   7   5  15         14.02          9.69         7.73 o                         
   8   5  15        502.08        507.88        19.82 o                         
 -10   6  15          3.24         -2.13         8.60 o                         
  -9   6  15          6.33          4.67         8.06 o                         
  -8   6  15         15.93         18.52         7.64 o                         
  -7   6  15         21.25          7.05         6.87 o                         
  -6   6  15         86.64         65.74         6.29 o                         
  -5   6  15         29.63         28.73         4.09 o                         
  -4   6  15        181.51        150.90         5.50 o                         
  -3   6  15          8.60         11.99         4.57 o                         
  -2   6  15       1301.87       1236.58        12.77 o                         
  -1   6  15       2489.55       2429.68        27.87 o                         
   0   6  15          2.54          3.37         3.50 o                         
   1   6  15       1717.08       1740.88        14.29 o                         
   2   6  15          0.78         -4.31         4.65 o                         
   3   6  15        108.59        114.61         7.73 o                         
   4   6  15        111.37        125.20         8.59 o                         
   5   6  15        184.44        165.65        10.67 o                         
   6   6  15        568.88        590.07        16.39 o                         
   7   6  15         21.60         15.74        14.17 o                         
  -9   7  15         26.65         23.39         8.62 o                         
  -8   7  15          3.51         -4.66         7.53 o                         
  -7   7  15         20.35         24.80         7.43 o                         
  -6   7  15         52.68         51.57         6.41 o                         
  -5   7  15        105.52        118.33         7.47 o                         
  -4   7  15        229.82        208.76         7.77 o                         
  -3   7  15        195.40        201.29         7.99 o                         
  -2   7  15         79.30         95.00         6.20 o                         
  -1   7  15        317.11        294.99         9.62 o                         
   0   7  15         54.83         66.85         8.01 o                         
   1   7  15         51.62         59.67         3.86 o                         
   2   7  15        787.29        819.33        12.73 o                         
   3   7  15        157.35        152.63         8.68 o                         
   4   7  15         18.26         -2.88         6.60 o                         
   5   7  15        437.32        439.48        12.81 o                         
   6   7  15         90.59        109.28        12.56 o                         
   7   7  15         59.57         64.55         9.60 o                         
  -9   8  15          1.38         11.61         8.67 o                         
  -8   8  15         98.83        132.27        24.46 o                         
  -7   8  15          7.90         14.55         7.37 o                         
  -6   8  15         93.64        108.85         8.74 o                         
  -5   8  15         65.58         54.65         6.88 o                         
  -4   8  15          9.68         14.84         4.73 o                         
  -3   8  15          0.03          6.26         4.73 o                         
  -2   8  15        786.33        764.08        13.98 o                         
  -1   8  15          0.40          6.51         6.13 o                         
   0   8  15          7.42          5.80         6.36 o                         
   1   8  15         13.66         21.91         6.25 o                         
   2   8  15          5.70          1.39         6.68 o                         
   3   8  15        104.03        142.95        10.49 o                         
   4   8  15         87.35         88.97        11.01 o                         
   5   8  15         47.23         25.53         7.45 o                         
   6   8  15         72.43         71.81        14.43 o                         
  -8   9  15         96.26        135.30        11.39 o                         
  -7   9  15         79.90        103.27         9.01 o                         
  -6   9  15         30.14         29.20         7.00 o                         
  -5   9  15        995.23        962.93        16.07 o                         
  -4   9  15         31.69         28.59         6.17 o                         
  -3   9  15          0.54         11.20         5.29 o                         
  -2   9  15         42.31         45.04        10.21 o                         
  -1   9  15         23.75         25.58         6.96 o                         
   0   9  15          3.18         -2.74         6.61 o                         
   1   9  15         37.42         47.33        14.87 o                         
   2   9  15         60.78         70.14         7.10 o                         
   3   9  15         53.52         61.40         8.63 o                         
   4   9  15          2.75         -1.23         7.16 o                         
   5   9  15        119.45        105.90        13.43 o                         
   6   9  15        160.98        198.27        15.04 o                         
  -8  10  15        225.67        338.92        31.39 o                         
  -7  10  15         85.46        102.93        11.12 o                         
  -6  10  15        127.89        115.29         9.75 o                         
  -5  10  15        303.81        302.58        11.72 o                         
  -4  10  15        459.49        453.30        13.72 o                         
  -3  10  15         67.93         55.17         6.05 o                         
  -2  10  15        188.32        156.50        11.44 o                         
  -1  10  15         40.30         43.81         7.88 o                         
   0  10  15          7.39         11.99         6.85 o                         
   1  10  15        697.05        712.50        14.85 o                         
   2  10  15          3.89         -0.24         6.63 o                         
   3  10  15        191.36        157.70        11.27 o                         
   4  10  15        181.77        192.53        12.40 o                         
   5  10  15         19.45         25.87         9.58 o                         
  -7  11  15          7.39         23.30         9.93 o                         
  -6  11  15        151.31        194.16        15.52 o                         
  -5  11  15          3.91          4.15         7.75 o                         
  -4  11  15         11.76         16.41         7.88 o                         
  -3  11  15         71.19         60.39         7.92 o                         
  -2  11  15        134.26        115.14         9.59 o                         
  -1  11  15        348.74        370.72        12.96 o                         
   0  11  15        138.08        136.97        11.85 o                         
   1  11  15         78.44         72.90         9.75 o                         
   2  11  15        109.97        117.31         9.96 o                         
   3  11  15          0.22          7.22         7.83 o                         
   4  11  15         73.87         70.35         8.85 o                         
  -6  12  15          0.01         -5.65        14.34 o                         
  -5  12  15        163.28        155.57        13.48 o                         
  -4  12  15        335.31        367.31        15.62 o                         
  -3  12  15          6.25          1.19         7.76 o                         
  -2  12  15        156.71        146.01        10.98 o                         
  -1  12  15         51.82         53.72         8.22 o                         
   0  12  15          2.16         -5.99         7.87 o                         
   1  12  15         74.65         88.69         9.24 o                         
   2  12  15        258.96        281.55        12.64 o                         
   3  12  15          0.96         -8.08         8.08 o                         
  -4  13  15         45.53         57.66        13.48 o                         
  -3  13  15        237.84        250.96        14.19 o                         
  -2  13  15          1.89          4.35         8.40 o                         
  -1  13  15          0.08         -8.56         8.56 o                         
   0  13  15         21.31         19.32         8.45 o                         
   1  13  15          4.29         21.42         8.50 o                         
   2  13  15        117.57        153.44        15.81 o                         
  -1  14  15          0.18        -10.52        10.52 o                         
 -10   0  16         17.26         29.75        13.67 o                         
  -8   0  16        155.52        161.68        14.85 o                         
  -6   0  16         13.66         10.25         6.36 o                         
  -4   0  16       4071.51       3980.20        43.09 o                         
  -2   0  16       1425.79       1440.84        16.54 o                         
   0   0  16        911.24        928.74        17.41 o                         
   2   0  16       2606.76       2573.87        26.84 o                         
   4   0  16        980.43       1013.94        23.04 o                         
   6   0  16        113.21        112.64        21.17 o                         
   8   0  16         26.00         14.24        17.92 o                         
 -10   1  16         34.57         12.43         9.60 o                         
  -9   1  16         28.96         39.74         8.08 o                         
  -8   1  16          9.59         13.87         6.33 o                         
  -7   1  16          1.54         -5.07         5.07 o                         
  -6   1  16         38.14         47.75         5.74 o                         
  -5   1  16        413.54        416.47         9.36 o                         
  -4   1  16         93.66        101.28         6.36 o                         
  -3   1  16       3169.94       3063.31        26.79 o                         
  -2   1  16        574.16        524.74         9.22 o                         
  -1   1  16       1466.82       1435.71        14.38 o                         
   0   1  16         86.31         69.65         5.59 o                         
   1   1  16          0.02         -4.98         4.98 o                         
   2   1  16         24.85         21.02         4.52 o                         
   3   1  16         87.43         81.78         6.26 o                         
   4   1  16        251.41        210.65         9.42 o                         
   5   1  16         76.83         63.70        11.80 o                         
   6   1  16        330.05        319.26        10.71 o                         
   7   1  16         45.14         35.45         9.05 o                         
   8   1  16         33.42         31.95        10.07 o                         
 -10   2  16         75.20         91.03        10.63 o                         
  -9   2  16          8.21         22.48         8.72 o                         
  -8   2  16         31.23         34.83        10.35 o                         
  -7   2  16         19.53         15.69         5.07 o                         
  -6   2  16        190.09        176.79         8.33 o                         
  -5   2  16        172.22        167.60         7.66 o                         
  -4   2  16         37.96         35.53         4.64 o                         
  -3   2  16        223.44        199.08         8.09 o                         
  -2   2  16        368.44        327.89        11.59 o                         
  -1   2  16        287.33        295.26         9.52 o                         
   0   2  16         58.65         90.72        11.18 o                         
   1   2  16        504.97        525.53         9.51 o                         
   2   2  16          1.53          2.42         4.75 o                         
   3   2  16         39.39         46.74         5.18 o                         
   4   2  16         27.96         44.47         5.87 o                         
   5   2  16        324.55        343.71        13.22 o                         
   6   2  16        114.40        109.50        10.33 o                         
   7   2  16        129.40        169.74        11.40 o                         
   8   2  16         28.08         25.43         9.78 o                         
 -10   3  16         42.43         38.71         8.66 o                         
  -9   3  16          0.02         -7.54         7.54 o                         
  -8   3  16        381.16        371.87        13.34 o                         
  -7   3  16          6.37         19.55         6.17 o                         
  -6   3  16        190.94        183.32         8.19 o                         
  -5   3  16         75.23         78.89         5.79 o                         
  -4   3  16        431.57        418.36         8.37 o                         
  -3   3  16        154.83        160.19         6.50 o                         
  -2   3  16         26.48         10.47         4.93 o                         
  -1   3  16        843.42        823.70        12.82 o                         
   0   3  16        108.72        105.11         7.17 o                         
   1   3  16         19.49         36.90         4.85 o                         
   2   3  16        140.97        132.82         7.05 o                         
   3   3  16         15.38         23.85         5.26 o                         
   4   3  16          0.20         -0.40         6.26 o                         
   5   3  16          7.44         13.75         6.84 o                         
   6   3  16        116.94         92.15         8.57 o                         
   7   3  16        124.39        151.13        13.34 o                         
 -10   4  16        207.77        224.34        14.22 o                         
  -9   4  16          7.76          7.71         9.45 o                         
  -8   4  16          0.34         -1.66         7.35 o                         
  -7   4  16         14.94         16.82         6.16 o                         
  -6   4  16         45.42         64.02         5.23 o                         
  -5   4  16         16.87         12.59         4.37 o                         
  -4   4  16        140.92        121.08         6.72 o                         
  -3   4  16        216.38        217.95         7.29 o                         
  -2   4  16        770.67        731.07        10.01 o                         
  -1   4  16          0.66          4.50         4.77 o                         
   0   4  16        631.12        613.41         9.52 o                         
   1   4  16       1162.23       1084.87        12.23 o                         
   2   4  16        303.52        282.23         8.15 o                         
   3   4  16        634.50        661.24        11.43 o                         
   4   4  16        153.62        152.69         9.58 o                         
   5   4  16         58.53         66.72         7.01 o                         
   6   4  16         24.55         16.83         7.57 o                         
   7   4  16        157.84        158.48        15.71 o                         
  -9   5  16        232.22        209.92        12.72 o                         
  -8   5  16          8.26          6.64         7.53 o                         
  -7   5  16        214.71        251.33        10.57 o                         
  -6   5  16          5.71          4.03         5.48 o                         
  -5   5  16        184.91        196.14         9.68 o                         
  -4   5  16        181.70        183.13         7.07 o                         
  -3   5  16          5.51          1.81         3.89 o                         
  -2   5  16        296.63        283.09         7.60 o                         
  -1   5  16         66.64         71.73         5.52 o                         
   0   5  16         27.16         20.26         4.68 o                         
   1   5  16        197.46        206.29         7.39 o                         
   2   5  16        112.50        109.81         6.75 o                         
   3   5  16         22.58         10.42         5.55 o                         
   4   5  16          7.74          1.51         5.01 o                         
   5   5  16         27.67         26.50         6.24 o                         
   6   5  16        161.84        120.58         9.28 o                         
   7   5  16         61.97         41.25        12.02 o                         
  -9   6  16          0.16          0.93         8.29 o                         
  -8   6  16        243.31        251.86        13.15 o                         
  -7   6  16         42.93         51.78         8.53 o                         
  -6   6  16         52.67         76.86         7.21 o                         
  -5   6  16          8.36         15.93         4.76 o                         
  -4   6  16        151.25        144.78         6.59 o                         
  -3   6  16        134.33        122.36         7.49 o                         
  -2   6  16        381.60        357.89         9.92 o                         
  -1   6  16         24.66         24.69         4.80 o                         
   0   6  16         96.34         96.27         6.15 o                         
   1   6  16         11.58          5.51         4.51 o                         
   2   6  16        123.72        128.24         7.44 o                         
   3   6  16          7.61         -1.21         4.86 o                         
   4   6  16          2.05         -5.49         6.60 o                         
   5   6  16        141.37        143.30        10.57 o                         
   6   6  16         54.60         57.25         9.86 o                         
   7   6  16         20.28         17.33        13.55 o                         
  -9   7  16        177.49        185.17        14.35 o                         
  -8   7  16         70.13         87.09         8.76 o                         
  -7   7  16          3.80         -3.90         8.60 o                         
  -6   7  16         10.40         17.57         6.27 o                         
  -5   7  16         54.69         63.98         6.48 o                         
  -4   7  16         40.59         53.03         5.72 o                         
  -3   7  16        516.67        491.08         9.52 o                         
  -2   7  16        115.98        102.33         7.03 o                         
  -1   7  16         47.48         39.19         6.97 o                         
   0   7  16          4.11          1.40         8.00 o                         
   1   7  16        169.52        167.75         9.27 o                         
   2   7  16        394.17        340.82        10.25 o                         
   3   7  16         30.85         13.97         6.22 o                         
   4   7  16         28.82         18.40         7.18 o                         
   5   7  16        600.90        612.55        15.02 o                         
   6   7  16          3.36          7.44        14.11 o                         
  -8   8  16          0.29          7.96         8.57 o                         
  -7   8  16         48.77         39.46         8.05 o                         
  -6   8  16         87.92        105.28         8.11 o                         
  -5   8  16         21.05         20.96         6.43 o                         
  -4   8  16        324.38        299.30         9.25 o                         
  -3   8  16        238.22        250.63         8.79 o                         
  -2   8  16        508.22        505.46        11.05 o                         
  -1   8  16         12.33         11.66         6.61 o                         
   0   8  16        122.47        119.06         9.63 o                         
   1   8  16        344.49        328.75        12.02 o                         
   2   8  16         81.52         92.08        10.87 o                         
   3   8  16         50.74         52.82         7.96 o                         
   4   8  16         75.57         70.03        17.57 o
[truncated: 63,667 more chars]
